# Supplementary material for: Single-cell Micro-C profiles 3D genome structures at high resolution and characterizes multi-enhancer hubs
Source: Nat Genet. 2025 Jul 2;57(7):1777–86. doi: 10.1038/s41588-025-02247-6 (PMC12283367; doi:10.1038/s41588-025-02247-6)
Supplement: Supplementary file 4 — scMicro-C metadata file [file 41588_2025_2247_MOESM4_ESM.xlsx]

## Sheet: Sheet1
cell_id	reads	contact_ratio (%)	contacts	trans (%)	long_range_cis (%)	phased_legs (%)	imputed_contacts	impute_cis (%)	protocol	SDS treatment	Batch	Excluded_genomic_regions	MNase titration	Purpose	excluded replicates	20kb rms rmsd	20kb median rmsd	10kb rms rmsd	10kb median rmsd	5kb rms rmsd	5kb median rmsd
cell_001	23953953	9.3633	1119416	16.8495	63.625	5.39	338772	75	tube	with SDS	Batch1	N.D.	600U	SDS comparison		2.35113	0.39873	2.77657	0.488512	3.62912	0.74487
cell_002	26955819	7.1223	923930	17.3967	64.42	5.31	302178	75.3	tube	with SDS	Batch1	N.D.	600U	SDS comparison		18.9309	9.59205	22.0392	11.1642	28.8351	14.6394
cell_003	28051438	6.26907	1088629	65.3065	24.679	5.29	59896	75.45	tube	with SDS	Batch1	N.D.	600U	SDS comparison		52.9495	49.7734	68.4036	64.4571	87.7032	82.7679
cell_004	18628537	8.04615	709112	22.5954	62.322	5.57	240114	70.39	tube	with SDS	Batch1	N.D.	600U	SDS comparison		1.88279	0.589471	2.28456	0.751302	3.18716	1.12834
cell_005	21713497	9.95339	834714	16.7399	70.026	5.48	254158	88.06	tube	with SDS	Batch1	N.D.	600U	SDS comparison		17.725	11.2394	19.9973	12.6862	26.9291	17.1363
cell_006	22668800	10.2022	1147614	17.3158	62.048	5.36	309230	77.49	tube	with SDS	Batch1	N.D.	600U	SDS comparison		13.1178	5.18551	15.1476	5.98113	19.836	7.88949
cell_007	18645169	6.95031	628163	22.749	59.829	5.43	182402	73.66	tube	with SDS	Batch1	N.D.	600U	SDS comparison		13.6723	2.31126	16.5566	2.83355	23.2985	4.07468
cell_008	1797352	9.05666	146556	18.915	61.579	5.36	13765	96.66	tube	with SDS	Batch1	N.D.	600U	SDS comparison		61.4932	58.2235	77.895	73.806	98.3165	93.1816
cell_009	1448325	8.34557	108694	24.0262	59.344	5.39	9435	96.91	tube	with SDS	Batch1	N.D.	600U	SDS comparison		61.0344	58.9672	77.2807	74.6852	97.5201	94.2691
cell_010	53647788	11.814	2414219	21.0861	64.103	5.72	899417	67.09	tube	with SDS	Batch1	N.D.	600U	SDS comparison		8.50377	5.32239	13.1596	8.29063	19.5162	12.3611
cell_011	21061664	11.511	1130548	23.2978	53.911	5.61	282137	75.37	tube	with SDS	Batch1	N.D.	600U	SDS comparison		10.0583	2.46874	11.7923	2.92714	15.9664	4.00694
cell_012	17216664	10.8939	791961	19.1466	61.427	5.59	277771	73.22	tube	with SDS	Batch1	N.D.	600U	SDS comparison		4.97008	0.906476	5.94694	1.12469	8.20127	1.63041
cell_013	15413337	12.2433	849821	19.2941	62.045	5.6	269519	77.85	tube	with SDS	Batch1	N.D.	600U	SDS comparison		13.1016	2.49695	14.929	2.86585	20.0922	3.88417
cell_014	28410116	12.2368	1440731	14.7094	68.483	5.65	387294	85.25	tube	with SDS	Batch1	N.D.	600U	SDS comparison		15.0492	7.32021	16.8723	16.8723	21.445	10.4836
cell_015	15528612	11.6246	796671	14.6428	63.94	5.57	247810	84.17	tube	with SDS	Batch1	N.D.	600U	SDS comparison		19.2852	9.00895	22.4992	10.5253	31.1703	14.6534
cell_016	277911	0.701663	1252	27.2364	54.712	5.63	82	97.56	tube	with SDS	Batch1	N.D.	600U	SDS comparison		na	na	na	na	na	na
cell_017	22390227	11.4022	1100600	21.0939	57.193	5.62	354173	72.26	tube	with SDS	Batch1	N.D.	600U	SDS comparison		1.88382	0.412091	2.22916	0.524024	2.98705	0.805829
cell_018	26374740	11.3314	1204033	21.877	62.609	5.76	450609	75.56	tube	with SDS	Batch1	N.D.	600U	SDS comparison		1.59135	0.257089	1.85626	0.321568	2.40254	0.527522
cell_019	293306	1.71391	2526	25.0198	59.937	5.86	206	98.06	tube	with SDS	Batch1	N.D.	600U	SDS comparison		61.9587	60.1395	78.4172	76.1437	98.8811	96.0331
cell_020	17757778	11.326	856873	22.0615	55.904	5.62	274414	71.27	tube	with SDS	Batch1	N.D.	600U	SDS comparison		3.99007	1.4449	6.40388	4.72739	7.7313	4.40639
cell_021	10196586	13.757	586986	45.6648	43.303	5.53	105432	65.95	tube	with SDS	Batch1	N.D.	600U	SDS comparison		30.9459	24.6434	38.8799	30.9485	58.5008	46.7734
cell_022	34731136	12.3111	1795023	17.7559	63.655	5.68	541557	81.02	tube	with SDS	Batch1	N.D.	600U	SDS comparison		1.41957	0.322661	2.09079	0.596659	2.40895	0.72241
cell_023	38930685	10.8111	1870769	20.6948	63.432	5.75	644532	76.85	tube	with SDS	Batch1	N.D.	600U	SDS comparison		10.5493	5.38309	16.4661	8.61766	24.7287	13.0166
cell_024	1703912	9.27401	140233	24.4999	58.751	5.41	12427	95.78	tube	with SDS	Batch1	N.D.	600U	SDS comparison		61.4023	58.1859	77.7766	73.7304	98.1671	93.0995
cell_025	32535978	13.2952	1694099	29.5627	57.179	5.7	418685	74.31	tube	with SDS	Batch1	N.D.	600U	SDS comparison		11.2688	4.65133	12.5447	4.18576	13.8748	4.65431
cell_026	39457928	10.2774	1609633	20.4735	64.088	5.63	621752	70.87	tube	with SDS	Batch1	N.D.	600U	SDS comparison		0.695298	0.119255	1.09136	0.266758	1.26432	0.312802
cell_027	24609398	10.3793	1033168	19.997	58.127	5.55	333875	77.62	tube	with SDS	Batch1	N.D.	600U	SDS comparison		10.5908	1.70962	12.2748	2.00662	16.3953	2.72009
cell_028	309775	1.59309	2475	26.7475	58.303	5.07	170	97.65	tube	with SDS	Batch1	N.D.	600U	SDS comparison		na	na	na	na	na	na
cell_029	33015297	14.825	1768965	15.5638	64.038	5.85	627143	82.62	tube	with SDS	Batch1	N.D.	600U	SDS comparison		15.3205	12.3416	21.4795	16.0339	30.2134	22.7811
cell_030	19261034	12.8281	978769	79.168	14.102	5.61	33878	67.51	tube	with SDS	Batch1	N.D.	600U	SDS comparison		48.7773	42.2389	63.4925	55.3659	81.1833	71.0696
cell_031	363613	1.41414	2445	28.6708	54.315	6.28	215	99.53	tube	with SDS	Batch1	N.D.	600U	SDS comparison		na	na	na	na	na	na
cell_032	775486	5.7248	35285	19.6401	60.215	5.48	3075	97.82	tube	with SDS	Batch1	N.D.	600U	SDS comparison		62.1412	60.3106	78.6697	76.3801	99.1993	96.3286
cell_033	698713	4.88985	27595	23.9065	58.373	5.44	2308	98.18	tube	with SDS	Batch1	N.D.	600U	SDS comparison		61.8172	59.6407	78.2459	75.5208	98.6736	95.2724
cell_034	27453877	0.660817	107006	27.3704	55.937	5.51	9915	93.6	tube	with SDS	Batch1	N.D.	600U	SDS comparison		60.0413	56.9735	76.0582	72.2108	95.9868	91.1481
cell_035	28654440	16.2994	1687722	18.3679	60.848	5.94	596381	74.52	tube	with SDS	Batch1	N.D.	600U	SDS comparison		1.06002	0.184941	4.97028	4.8262	4.08697	3.66056
cell_036	11206205	3.90364	171252	14.4565	41.157	5.37	27658	92.95	tube	no SDS	Batch1	N.D.	600U	SDS comparison		na	na	na	na	na	na
cell_037	12600881	2.81815	175222	15.457	49.192	5.43	23587	92.55	tube	no SDS	Batch1	N.D.	600U	SDS comparison		na	na	na	na	na	na
cell_038	13122468	2.28141	150151	17.6869	46.826	5.48	18484	94.11	tube	no SDS	Batch1	N.D.	600U	SDS comparison		na	na	na	na	na	na
cell_039	11683308	2.32246	139397	21.7121	42.86	5.47	17077	93.41	tube	no SDS	Batch1	N.D.	600U	SDS comparison		na	na	na	na	na	na
cell_040	10364902	1.83633	81480	21.2383	42.142	5.5	9574	95.12	tube	no SDS	Batch1	N.D.	600U	SDS comparison		na	na	na	na	na	na
cell_041	11906363	8.35511	479434	19.5866	44.069	5.49	86091	79.22	tube	no SDS	Batch1	N.D.	600U	SDS comparison		na	na	na	na	na	na
cell_042	11692959	3.35608	147314	18.4884	39.062	5.31	19829	88.06	tube	no SDS	Batch1	N.D.	600U	SDS comparison		na	na	na	na	na	na
cell_043	11317104	2.99279	155371	15.5344	47.274	5.51	21805	91.58	tube	no SDS	Batch1	N.D.	600U	SDS comparison		na	na	na	na	na	na
cell_044	10180891	6.08355	191314	15.6455	41.791	5.68	32101	92.88	tube	no SDS	Batch1	N.D.	600U	SDS comparison		na	na	na	na	na	na
cell_045	12401818	2.61307	116918	20.7171	41.688	5.61	13937	95.41	tube	no SDS	Batch1	N.D.	600U	SDS comparison		na	na	na	na	na	na
cell_046	11046336	5.05639	185111	16.1584	42.748	5.54	28404	93.98	tube	no SDS	Batch1	N.D.	600U	SDS comparison		na	na	na	na	na	na
cell_047	10861738	4.87052	180618	13.5147	47.745	5.64	31297	93.68	tube	no SDS	Batch1	N.D.	600U	SDS comparison		na	na	na	na	na	na
cell_048	15075379	2.51109	135177	18.5179	44.088	5.74	19507	93.31	tube	no SDS	Batch1	N.D.	600U	SDS comparison		na	na	na	na	na	na
cell_049	10036552	2.65433	85884	16.8763	41.9	5.59	11941	96.35	tube	no SDS	Batch1	N.D.	600U	SDS comparison		na	na	na	na	na	na
cell_050	510542	2.42605	8401	18.1645	44.221	5.23	670	99.55	tube	no SDS	Batch1	N.D.	600U	SDS comparison		na	na	na	na	na	na
cell_051	9461523	2.64926	73780	18.0347	42.316	5.61	9276	96.01	tube	no SDS	Batch1	N.D.	600U	SDS comparison		na	na	na	na	na	na
cell_052	2237176	4.17106	34988	15.7368	49.451	5.63	3582	98.1	tube	no SDS	Batch1	N.D.	600U	SDS comparison		na	na	na	na	na	na
cell_053	15538296	2.6929	137798	19.3479	45.535	5.78	20304	95.09	tube	no SDS	Batch1	N.D.	600U	SDS comparison		na	na	na	na	na	na
cell_054	13693273	3.55091	160951	15.7725	46.657	5.82	25389	96.6	tube	no SDS	Batch1	N.D.	600U	SDS comparison		na	na	na	na	na	na
cell_055	8260082	5.1981	142073	16.0819	44.992	5.72	30336	95.23	tube	no SDS	Batch1	N.D.	600U	SDS comparison		na	na	na	na	na	na
cell_056	16653121	3.37114	183637	12.5182	53.772	5.63	28974	98.6	tube	no SDS	Batch1	N.D.	600U	SDS comparison		na	na	na	na	na	na
cell_057	12261681	2.9877	124644	14.9658	45.174	5.5	15599	97.62	tube	no SDS	Batch1	N.D.	600U	SDS comparison		na	na	na	na	na	na
cell_058	12779972	3.50734	146566	16.1436	43.787	5.58	20598	97.04	tube	no SDS	Batch1	N.D.	600U	SDS comparison		na	na	na	na	na	na
cell_059	9859407	3.7896	133372	14.0074	50.367	5.6	19938	96.7	tube	no SDS	Batch1	N.D.	600U	SDS comparison		na	na	na	na	na	na
cell_060	10260549	3.19586	108903	18.5183	45.25	5.65	14070	95.37	tube	no SDS	Batch1	N.D.	600U	SDS comparison		na	na	na	na	na	na
cell_061	11930714	0.902318	35731	26.9738	41.11	5.55	3157	98.32	tube	no SDS	Batch1	N.D.	600U	SDS comparison		na	na	na	na	na	na
cell_062	10188800	2.5283	73852	19.5797	44.902	5.72	10064	95.16	tube	no SDS	Batch1	N.D.	600U	SDS comparison		na	na	na	na	na	na
cell_063	725020	1.73637	8966	18.2802	47.97	5.68	755	99.6	tube	no SDS	Batch1	N.D.	600U	SDS comparison		na	na	na	na	na	na
cell_064	838360	1.98709	12553	15.7333	47.662	5.66	1137	99.12	tube	no SDS	Batch1	N.D.	600U	SDS comparison		na	na	na	na	na	na
cell_065	14776525	5.50792	228883	11.7488	62.314	5.72	33479	97.93	tube	no SDS	Batch1	N.D.	600U	SDS comparison		na	na	na	na	na	na
cell_066	18327484	4.32848	232582	15.8039	47.753	5.71	49652	91.65	tube	no SDS	Batch1	N.D.	600U	SDS comparison		na	na	na	na	na	na
cell_067	18994332	0.83775	60704	26.1861	44.709	5.63	6537	96.37	tube	no SDS	Batch1	N.D.	600U	SDS comparison		na	na	na	na	na	na
cell_068	10876834	1.37991	56821	21.6892	43.575	5.68	6047	98.13	tube	no SDS	Batch1	N.D.	600U	SDS comparison		na	na	na	na	na	na
cell_069	10510845	3.66295	137033	14.5826	48.287	5.58	21069	92.78	tube	no SDS	Batch1	N.D.	600U	SDS comparison		na	na	na	na	na	na
cell_070	10612429	1.12921	48632	25.0432	45.289	5.66	5021	97.49	tube	no SDS	Batch1	N.D.	600U	SDS comparison		na	na	na	na	na	na
cell_071	8087082	2.50957	69425	17.7314	41.934	5.74	8705	96.97	tube	no SDS	Batch1	N.D.	600U	SDS comparison		na	na	na	na	na	na
cell_072	5268403	5.3588	175900	19.1984	63.7607	5.5	19699	94.9	plate	with SDS	Batch1	N.D.	200U	MNase titration		59.4591	57.6975	75.649	73.4513	95.599	92.8582
cell_073	31589309	8.29235	1269227	20.2218	61.0525	5.7	411167	65.06	plate	with SDS	Batch1	N.D.	200U	MNase titration		14.4009	12.1765	21.9292	18.8078	23.6416	20.2747
cell_074	15425857	7.71365	616965	13.2552	66.4994	5.68	188715	85.56	plate	with SDS	Batch1	N.D.	200U	MNase titration		17.6559	12.1988	21.585	14.9119	32.6379	22.6563
cell_075	14912295	7.259	559326	22.1602	59.8742	5.72	173237	72.46	plate	with SDS	Batch1	N.D.	200U	MNase titration	rep3	3.42571	1.32336	4.35778	1.73966	6.50464	3.19781
cell_076	15389148	6.87441	540403	23.233	55.1833	5.65	181599	67.93	plate	with SDS	Batch1	N.D.	200U	MNase titration		3.243	1.54554	4.0617	1.98632	6.39854	3.32834
cell_077	13125128	7.41088	515707	21.3084	63.3282	5.61	187845	71.07	plate	with SDS	Batch1	N.D.	200U	MNase titration		21.079	19.0296	25.541	23.0502	37.9342	34.2217
cell_078	26758986	8.75697	1196245	16.9047	65.5774	5.74	407512	72.12	plate	with SDS	Batch1	N.D.	200U	MNase titration		1.44512	0.388559	1.69199	0.472938	2.22137	0.712474
cell_079	15283757	6.87843	555807	20.3707	59.3686	5.7	179705	74.14	plate	with SDS	Batch1	N.D.	200U	MNase titration		24.0657	18.0817	30.2755	22.7276	44.2671	33.7147
cell_080	17700595	6.27307	559915	78.1335	14.3784	5.65	19408	69.66	plate	with SDS	Batch1	N.D.	200U	MNase titration		55.4033	51.0665	70.1713	64.8159	88.6517	81.9888
cell_081	16758223	8.94418	724516	17.907	58.3536	5.68	249135	75.43	plate	with SDS	Batch1	N.D.	200U	MNase titration	rep3	2.62177	0.883475	3.271	1.1597	4.66358	1.75784
cell_082	17970019	9.09423	756544	20.2168	62.9768	5.74	277000	72.8	plate	with SDS	Batch1	N.D.	200U	MNase titration		1.80681	0.560205	2.19149	0.71914	3.0625	1.103
cell_083	19712135	8.16154	765712	17.884	63.1461	5.63	261491	76	plate	with SDS	Batch1	N.D.	200U	MNase titration		2.73929	0.702968	3.34466	0.917591	4.65767	1.38697
cell_084	30764158	6.94222	1064888	13.243	64.9726	5.66	324472	81.6	plate	with SDS	Batch1	N.D.	200U	MNase titration	rep5	2.13982	0.535454	2.57071	0.665233	3.45071	0.999452
cell_085	16582952	8.49007	707440	20.0629	62.9313	5.71	252534	70.33	plate	with SDS	Batch1	N.D.	200U	MNase titration	rep4	1.97953	0.656429	2.38041	0.829862	3.34201	1.25415
cell_086	14394466	8.5214	668049	19.9795	62.9865	5.68	234116	70.45	plate	with SDS	Batch1	N.D.	200U	MNase titration	rep4,rep5	5.43472	1.53663	6.44166	1.88677	8.94629	2.69555
cell_087	6325920	10.9362	402982	14.8927	61.4898	5.78	102927	84.65	plate	with SDS	Batch1	N.D.	200U	MNase titration		33.9604	30.1871	46.353	42.4461	61.9931	56.9676
cell_088	16615461	7.02594	604398	21.2554	61.5563	5.72	220348	74.4	plate	with SDS	Batch1	N.D.	200U	MNase titration		18.2853	8.25172	21.6433	9.69575	30.7668	14.0364
cell_089	19331826	8.44488	853866	17.6062	64.0112	5.61	278413	73.93	plate	with SDS	Batch1	N.D.	200U	MNase titration		2.48154	0.54234	2.9909	0.686792	4.06391	1.04151
cell_090	23689504	8.66767	1050663	18.1092	59.0514	5.66	323363	75.88	plate	with SDS	Batch1	N.D.	200U	MNase titration		9.13203	1.27041	10.744	1.51198	14.1739	2.03429
cell_091	16724148	6.13375	548484	18.3429	65.6953	5.7	181135	78.07	plate	with SDS	Batch1	N.D.	200U	MNase titration		11.8856	6.40811	14.1739	7.6685	20.181	10.957
cell_092	26144184	7.02444	920188	16.9004	63.9444	5.69	293235	77.31	plate	with SDS	Batch1	N.D.	200U	MNase titration	rep3	1.80267	0.479575	2.17178	0.605986	2.96504	0.931688
cell_093	18001762	8.86892	790117	14.3862	67.2007	5.64	287215	81.5	plate	with SDS	Batch1	N.D.	200U	MNase titration	rep5	2.04333	0.653589	2.46057	0.833609	3.43665	1.2697
cell_094	37397485	7.83544	1326149	11.7135	64.9575	5.71	423015	84.29	plate	with SDS	Batch1	N.D.	200U	MNase titration	rep1,rep2	3.00233	0.618777	4.06622	1.00948	4.8768	1.27487
cell_095	26484447	6.43756	807225	22.9112	57.6792	5.53	267910	66.3	plate	with SDS	Batch1	N.D.	200U	MNase titration		2.15578	0.544521	2.59966	0.704091	3.60465	1.08071
cell_096	30243290	7.55181	1127290	14.6653	67.172	5.71	401044	76.74	plate	with SDS	Batch1	N.D.	200U	MNase titration	rep4	1.31501	0.311143	1.55203	0.372314	2.03416	0.593964
cell_097	16980087	7.03989	599540	22.0864	60.5923	5.69	216298	68.62	plate	with SDS	Batch1	N.D.	200U	MNase titration	rep4	9.88132	1.56533	11.7466	1.88934	16.4207	2.69289
cell_098	13120465	10.0821	699116	15.194	67.0551	5.77	222859	85.27	plate	with SDS	Batch1	N.D.	200U	MNase titration		14.1845	7.00784	16.9222	8.37924	24.4048	12.4024
cell_099	16021995	8.64901	699773	18.9759	61.3445	5.67	201733	84.32	plate	with SDS	Batch1	N.D.	200U	MNase titration		19.6763	14.67	24.332	18.1484	36.3994	27.1136
cell_100	15306575	9.12307	678995	20.4029	63.261	5.81	226218	76.65	plate	with SDS	Batch1	N.D.	200U	MNase titration		15.9785	11.3848	19.0159	13.5815	27.0425	19.3912
cell_101	12079075	8.41044	519696	17.6107	66.6699	5.73	146802	82.93	plate	with SDS	Batch1	N.D.	200U	MNase titration		20.6062	18.1712	25.7763	22.7221	38.5107	33.8608
cell_102	19228206	7.3809	717246	22.7893	58.3602	5.66	226541	68.37	plate	with SDS	Batch1	N.D.	200U	MNase titration	rep3	3.97508	1.04259	4.79638	1.33464	6.76843	1.98241
cell_103	13224545	9.97811	670227	10.9041	74.7036	5.69	195120	87.94	plate	with SDS	Batch1	N.D.	200U	MNase titration		26.943	21.6246	31.9265	25.6013	48.1599	39.37
cell_104	17225137	8.85729	739419	9.76659	76.3447	5.7	207347	90.08	plate	with SDS	Batch1	N.D.	200U	MNase titration		27.3247	25.2978	31.6939	29.345	45.2765	41.9106
cell_105	17845090	7.69996	675338	18.7555	64.6466	5.71	254715	74.07	plate	with SDS	Batch1	N.D.	200U	MNase titration	rep1	1.81759	0.640519	2.21898	0.827024	3.13908	1.25979
cell_106	17264032	8.41872	667762	12.9988	73.4302	5.81	182072	88.46	plate	with SDS	Batch1	N.D.	200U	MNase titration		23.2833	21.5189	27.4827	25.3903	40.5264	37.4481
cell_107	19056424	7.31809	673049	18.4866	63.3018	5.73	229700	75.55	plate	with SDS	Batch1	N.D.	200U	MNase titration	rep1	1.88948	0.628402	2.32284	0.820632	3.31363	1.26916
cell_108	14730014	7.70313	625223	27.0766	56.2892	5.66	171233	72.76	plate	with SDS	Batch1	N.D.	200U	MNase titration		24.7694	21.5968	30.3999	26.4797	45.5158	39.9087
cell_109	14968133	8.47246	668031	20.5185	55.1805	5.65	215414	70.08	plate	with SDS	Batch1	N.D.	200U	MNase titration		18.4576	11.5128	22.666	14.1586	34.24	21.5334
cell_110	20860099	6.81372	814216	21.016	62.1829	5.71	228379	75.58	plate	with SDS	Batch1	N.D.	200U	MNase titration		19.317	16.394	27.309	23.2755	31.4783	26.8242
cell_111	13010602	7.40039	537540	14.4724	69.1376	5.64	151732	85.74	plate	with SDS	Batch1	N.D.	200U	MNase titration		24.651	21.0288	30.0981	25.6714	45.4529	38.9992
cell_112	14451045	6.78145	535814	22.061	58.4378	5.65	150832	74.15	plate	with SDS	Batch1	N.D.	200U	MNase titration		8.95784	2.78534	11.4149	3.606	16.7143	5.60304
cell_113	11804890	7.70148	510049	17.6514	60.1427	5.58	158414	76.04	plate	with SDS	Batch1	N.D.	200U	MNase titration		13.3967	8.75515	16.8439	10.9955	25.2316	16.7283
cell_114	24128512	6.21435	832672	22.5123	60.2204	5.69	264543	66.8	plate	with SDS	Batch1	N.D.	200U	MNase titration	rep4,rep5	7.44392	1.74001	9.57746	2.6809	10.5495	3.04022
cell_115	12718716	6.95231	502724	30.8899	52.6991	5.71	142610	63.53	plate	with SDS	Batch1	N.D.	200U	MNase titration		17.3363	13.9068	21.6328	17.3468	31.3841	25.1731
cell_116	14224338	7.89064	612879	23.4885	61.5487	5.68	197372	69.38	plate	with SDS	Batch1	N.D.	200U	MNase titration	rep2,rep5	2.05053	0.660235	2.54149	0.860931	3.64466	1.34337
cell_117	16193021	6.59335	573577	24.4919	58.276	5.64	184312	72.95	plate	with SDS	Batch1	N.D.	200U	MNase titration		18.0679	13.335	22.1834	16.3466	31.642	23.3263
cell_118	16066692	7.02295	586338	17.3453	65.8903	5.66	191130	81.53	plate	with SDS	Batch1	N.D.	200U	MNase titration		20.9748	18.4036	24.739	21.6885	35.0178	30.7034
cell_119	13112777	8.74646	608408	18.6252	62.1969	5.7	190598	76.78	plate	with SDS	Batch1	N.D.	200U	MNase titration		12.0081	6.49836	14.6974	7.96295	22.4383	12.4304
cell_120	11516214	9.36121	609734	22.6074	58.8132	5.73	194714	72.83	plate	with SDS	Batch1	N.D.	200U	MNase titration	rep5	2.49516	1.10493	3.15375	1.44002	4.53818	2.16127
cell_121	12198170	6.8547	473945	22.7258	58.4988	5.66	137297	71.03	plate	with SDS	Batch1	N.D.	200U	MNase titration		18.8174	11.3501	24.7033	14.6566	36.6184	21.9861
cell_122	20115003	6.32746	748249	13.6671	61.8497	5.63	193568	80.82	plate	with SDS	Batch1	N.D.	200U	MNase titration		23.1122	19.0721	29.6411	24.4607	41.7211	34.644
cell_123	11436036	7.06435	469045	19.9105	59.4606	5.65	160914	68.58	plate	with SDS	Batch1	N.D.	200U	MNase titration		11.6741	6.57429	14.6251	8.24401	22.0185	12.5678
cell_124	12247560	7.37522	505594	79.7454	10.7903	5.62	17431	68.41	plate	with SDS	Batch1	N.D.	200U	MNase titration		57.6609	55.1981	73.1941	70.1568	92.383	88.6263
cell_125	574179	7.77702	42638	22.8247	58.802	5.35	3404	98.65	plate	with SDS	Batch1	N.D.	200U	MNase titration		62.2992	61.3131	78.8541	77.6284	99.4417	97.9152
cell_126	10414940	8.67832	520683	11.381	74.1574	5.68	119700	87.47	plate	with SDS	Batch1	N.D.	200U	MNase titration		35.5784	33.1635	44.8514	41.7848	66.0145	61.8271
cell_127	17175472	5.98942	610487	30.3038	53.7849	5.72	179748	55.89	plate	with SDS	Batch1	N.D.	200U	MNase titration	rep4,rep5	3.46167	1.36466	5.15584	2.20115	6.05627	2.64302
cell_128	20429766	7.61688	862678	16.4499	62.6519	5.72	279099	72.75	plate	with SDS	Batch1	N.D.	200U	MNase titration		9.49768	1.34771	11.3078	1.6442	15.0385	2.24907
cell_129	16074419	9.65046	847031	19.4318	63.7424	5.62	275497	75.93	plate	with SDS	Batch1	N.D.	200U	MNase titration	rep4	2.53875	0.532929	3.04844	0.673601	4.13137	1.01998
cell_130	17363512	8.78117	800060	20.6221	61.8002	5.66	268488	71.06	plate	with SDS	Batch1	N.D.	200U	MNase titration	rep4	7.1726	1.01853	8.52834	1.22916	11.4683	1.71229
cell_131	10894566	8.73409	528791	21.4922	59.3688	5.66	153419	73.59	plate	with SDS	Batch1	N.D.	200U	MNase titration		26.0689	21.1673	33.6821	27.3471	47.6527	39.2159
cell_132	23101973	6.11141	796329	22.9694	58.7699	5.68	237210	64.18	plate	with SDS	Batch1	N.D.	200U	MNase titration	rep2,rep4	18.7359	11.257	26.9091	16.5014	30.7435	18.871
cell_133	12384781	8.86201	607523	16.4873	67.7828	5.67	205947	78.16	plate	with SDS	Batch1	N.D.	200U	MNase titration	rep1,rep4	2.42937	0.630657	2.96587	0.812664	4.19381	1.2496
cell_134	13851996	7.76334	619552	80.4711	13.5564	5.57	18156	66.03	plate	with SDS	Batch1	N.D.	200U	MNase titration		57.6341	55.1666	73.1902	70.151	92.4113	88.6466
cell_135	20109177	9.15324	1034879	16.9546	59.2773	5.67	289747	77	plate	with SDS	Batch1	N.D.	200U	MNase titration	rep1	2.18212	0.697148	2.68591	0.881761	3.67469	1.306
cell_136	13498265	6.67055	505433	12.4038	72.8328	5.62	126045	89.53	plate	with SDS	Batch1	N.D.	200U	MNase titration		32.4868	28.7086	41.2369	36.5144	59.8394	53.3233
cell_137	11875341	6.2455	433320	22.9895	58.3603	5.58	120316	71.49	plate	with SDS	Batch1	N.D.	200U	MNase titration		17.6755	9.57681	24.307	13.3944	32.7333	18.1133
cell_138	21841794	9.61995	1164262	13.9131	69.0195	5.69	404466	79.4	plate	with SDS	Batch1	N.D.	200U	MNase titration	rep1	10.8368	1.89612	12.4133	1.97857	14.31	2.30548
cell_139	11510101	7.4198	495908	22.5663	57.7284	5.65	147673	69.53	plate	with SDS	Batch1	N.D.	200U	MNase titration		19.242	9.80675	24.405	12.4546	35.5916	18.4878
cell_140	22327613	7.8805	962340	14.6992	62.0562	5.7	253491	79.88	plate	with SDS	Batch1	N.D.	200U	MNase titration	rep4	3.4218	0.95689	4.17203	1.21238	5.71173	1.75496
cell_141	14207459	6.10579	490810	19.4961	64.4547	5.64	158075	74.76	plate	with SDS	Batch1	N.D.	200U	MNase titration		14.2407	8.57453	17.4504	10.4966	26.5008	16.2761
cell_142	15792107	6.12442	526965	23.0397	60.153	5.65	171865	69.1	plate	with SDS	Batch1	N.D.	200U	MNase titration		15.1285	5.41132	18.2742	6.56517	25.9367	9.37824
cell_143	20176083	9.08176	985678	18.3994	63.813	5.72	315278	72.85	plate	with SDS	Batch1	N.D.	200U	MNase titration	rep3	1.64086	0.397373	1.96901	0.50129	2.64374	0.779628
cell_144	22692450	6.86641	720619	20.6117	61.6048	5.69	267881	71.89	plate	with SDS	Batch1	N.D.	200U	MNase titration		7.42204	1.27131	8.83378	1.56353	12.2111	2.26048
cell_145	19431473	6.34938	587399	18.8286	60.0456	5.72	195776	71.98	plate	with SDS	Batch1	N.D.	200U	MNase titration	rep4	2.97643	1.06831	3.74409	1.40676	5.82274	2.45019
cell_146	17091979	9.62563	803709	18.8322	58.3423	5.68	293466	71.49	plate	with SDS	Batch1	N.D.	200U	MNase titration	rep1,rep2	1.58767	0.491485	1.98871	0.667823	2.83333	1.04862
cell_147	19223065	7.94264	741890	20.4648	62.1906	5.77	256733	77.24	plate	with SDS	Batch1	N.D.	200U	MNase titration		17.4613	11.4611	21.0018	13.7973	29.1674	19.1535
cell_148	20591902	3.9585	407318	25.4798	57.9351	5.65	127196	66.57	plate	with SDS	Batch1	N.D.	200U	MNase titration		16.0036	11.4375	20.7116	14.4189	31.1524	22.116
cell_149	13311668	9.78068	641790	18.8632	63.2595	5.82	244529	78.26	plate	with SDS	Batch1	N.D.	200U	MNase titration		20.3112	16.3786	27.0721	21.5617	36.3757	29.311
cell_150	15769398	8.75365	678463	18.3392	60.3493	5.81	245001	73.55	plate	with SDS	Batch1	N.D.	200U	MNase titration	rep5	13.3011	2.1972	16.0426	2.68182	22.3485	3.78215
cell_151	14253353	9.12587	649154	20.572	58.0214	5.78	218166	71.08	plate	with SDS	Batch1	N.D.	200U	MNase titration		10.4442	1.56886	12.8606	1.96668	18.3224	3.03157
cell_152	19452237	10.0582	883305	17.1003	61.0128	5.76	310676	79.47	plate	with SDS	Batch1	N.D.	200U	MNase titration		8.66718	4.3307	10.3195	4.01882	13.2834	3.10305
cell_153	21328736	9.08441	875140	19.4139	57.6173	5.7	294670	74.8	plate	with SDS	Batch1	N.D.	200U	MNase titration		1.9527	0.697781	2.45455	0.921312	4.52645	3.30421
cell_154	22531948	7.0878	691167	22.8765	58.9982	5.78	255811	65.56	plate	with SDS	Batch1	N.D.	200U	MNase titration		2.48023	0.611472	3.02326	0.809033	4.26119	1.25433
cell_155	8179305	5.76358	232245	18.7509	58.2906	5.49	36722	86.84	plate	with SDS	Batch1	N.D.	200U	MNase titration		49.3726	45.9447	63.4372	59.1356	80.4179	75.0421
cell_156	15703388	6.88688	591021	20.6499	62.7441	5.65	192824	74.22	plate	with SDS	Batch1	N.D.	200U	MNase titration	rep5	5.92315	1.55967	8.56855	5.03222	10.2027	3.35426
cell_157	14527325	8.02811	634124	14.1427	70.7087	5.68	201356	85.47	plate	with SDS	Batch1	N.D.	200U	MNase titration		20.0299	17.9928	23.3395	20.9448	32.7301	29.3735
cell_158	22537443	6.51199	836774	21.784	61.688	5.71	255852	66.45	plate	with SDS	Batch1	N.D.	200U	MNase titration		1.58998	0.623136	2.53129	1.18155	2.91026	1.4222
cell_159	10504006	10.2975	616336	15.5608	61.1666	5.75	184185	79.49	plate	with SDS	Batch1	N.D.	200U	MNase titration		6.76019	1.22888	8.55734	1.63566	12.3258	3.05736
cell_160	17300004	7.44703	690215	19.7657	61.5534	5.59	221703	75.52	plate	with SDS	Batch1	N.D.	200U	MNase titration		12.526	1.62683	15.0073	1.97667	20.7031	2.78166
cell_161	10897398	10.0319	621398	17.068	60.4719	5.67	192038	73.9	plate	with SDS	Batch1	N.D.	200U	MNase titration	rep1,rep5	2.6511	0.993847	3.38491	1.32384	4.83432	1.96719
cell_162	13853666	9.71187	766167	18.6807	62.5781	5.74	245484	73.2	plate	with SDS	Batch1	N.D.	200U	MNase titration		9.52301	1.75301	11.3187	2.12967	15.4499	2.98646
cell_163	18090441	7.13878	746699	17.056	63.5631	5.78	221780	75.63	plate	with SDS	Batch1	N.D.	200U	MNase titration	rep3	2.84128	0.863338	3.47244	1.11702	4.8067	1.64411
cell_164	20709291	10.482	1164081	14.5278	64.3711	5.79	365348	77.95	plate	with SDS	Batch1	N.D.	200U	MNase titration		1.31351	0.386257	1.5931	0.482934	2.14087	0.751422
cell_165	13264164	8.74548	633498	18.4888	63.3522	5.69	213942	75.1	plate	with SDS	Batch1	N.D.	200U	MNase titration		13.3453	3.63252	15.9945	4.41179	22.3921	6.2629
cell_166	19133645	8.21434	788594	17.5611	64.0814	5.72	265043	76.6	plate	with SDS	Batch1	N.D.	200U	MNase titration	rep4	2.56079	0.589789	3.05795	0.748789	4.21133	1.13787
cell_167	25991314	3.43724	522540	20.648	59.9022	5.31	100062	72.07	plate	with SDS	Batch1	N.D.	200U	MNase titration		20.539	16.0819	29.9411	23.4578	43.824	34.3575
cell_168	16504435	10.1947	717762	25.0462	57.6128	5.8	262163	68.1	plate	with SDS	Batch1	N.D.	600U	MNase titration		1.66806	0.563692	2.03963	0.738068	2.9052	1.14593
cell_169	19321805	9.75977	827774	38.951	48.3971	5.82	260315	63.08	plate	with SDS	Batch1	N.D.	600U	MNase titration		1.50902	0.571711	1.79379	0.722562	2.55603	1.10721
cell_170	17022091	10.8152	825027	19.0493	62.404	5.69	305997	71.38	plate	with SDS	Batch1	N.D.	600U	MNase titration	rep2	1.46452	0.540099	1.81716	0.707831	2.56559	1.09206
cell_171	12808481	11.7791	685758	22.0468	62.7828	5.74	255698	71.7	plate	with SDS	Batch1	N.D.	600U	MNase titration		1.85572	0.595795	2.23186	0.763661	3.14273	1.16576
cell_172	16590365	10.2956	745983	17.7011	67.5573	5.74	275796	79.76	plate	with SDS	Batch1	N.D.	600U	MNase titration	rep5	2.01734	0.603992	2.39045	0.756194	3.32087	1.13933
cell_173	10163100	12.63	596071	20.2558	63.8273	5.84	197262	76.76	plate	with SDS	Batch1	N.D.	600U	MNase titration		19.3334	14.4873	23.2114	17.4275	32.9245	24.718
cell_174	29175182	11.3406	1407977	19.5419	63.1272	5.76	563470	70.9	plate	with SDS	Batch1	N.D.	600U	MNase titration		0.978388	0.179091	1.46628	0.387915	1.75975	0.49205
cell_175	14374094	10.8288	707466	25.5006	57.931	5.86	277579	64.2	plate	with SDS	Batch1	N.D.	600U	MNase titration	rep1	2.23891	0.616444	2.69892	0.80214	3.78517	1.21316
cell_176	16407683	12.8515	902708	19.4346	60.4401	5.79	300978	75.5	plate	with SDS	Batch1	N.D.	600U	MNase titration	rep2,rep4	3.47872	0.777466	4.247	0.997381	5.87749	1.49145
cell_177	13674714	11.2273	670628	32.1266	53.8601	5.79	196220	74.58	plate	with SDS	Batch1	N.D.	600U	MNase titration		18.8523	5.98462	22.4634	7.17096	31.9385	10.2674
cell_178	21782570	10.5518	919116	22.4161	60.753	5.78	342831	71.76	plate	with SDS	Batch1	N.D.	600U	MNase titration		1.39325	0.506012	1.6779	0.643586	2.31935	0.971275
cell_179	15234614	10.5418	690307	23.3334	58.5322	5.82	237587	70.11	plate	with SDS	Batch1	N.D.	600U	MNase titration		2.42171	0.816157	2.95892	1.05816	4.21544	1.60581
cell_180	21684508	10.849	887603	24.7978	61.9535	5.76	345921	71.35	plate	with SDS	Batch1	N.D.	600U	MNase titration		6.85171	0.909627	7.9107	1.18904	9.33768	1.49383
cell_181	40474687	12.2071	1803443	20.9829	63.8069	5.83	688540	72.78	plate	with SDS	Batch1	N.D.	600U	MNase titration	rep2,rep3	0.812944	0.244197	1.41382	0.518318	2.27758	0.982859
cell_182	19368655	10.1457	811098	20.7709	63.8197	5.77	310506	72.79	plate	with SDS	Batch1	N.D.	600U	MNase titration		1.54278	0.461106	1.84291	0.606548	2.53209	0.932246
cell_183	19736534	10.5524	876028	21.7533	63.3981	5.88	362971	73.25	plate	with SDS	Batch1	N.D.	600U	MNase titration		13.3346	2.05468	15.0267	2.33861	19.6201	3.07824
cell_184	26979302	11.6406	1203893	19.926	62.7567	5.77	441641	77.19	plate	with SDS	Batch1	N.D.	600U	MNase titration		10.7108	2.02654	12.0737	2.30939	15.274	2.94885
cell_185	15294498	11.2181	717738	23.8839	57.6389	5.75	246665	68.59	plate	with SDS	Batch1	N.D.	600U	MNase titration		13.8771	2.23369	16.5405	2.68758	22.9929	3.77624
cell_186	22906260	10.5372	955947	18.815	64.6609	5.78	353770	81.64	plate	with SDS	Batch1	N.D.	600U	MNase titration		12.9225	6.1144	17.4311	9.26581	22.1082	11.1251
cell_187	18391288	11.3458	852698	22.3315	61.6402	5.8	357025	68.38	plate	with SDS	Batch1	N.D.	600U	MNase titration		1.36533	0.44814	1.63331	0.573295	2.25232	0.868632
cell_188	27992529	12.0684	1283842	21.2359	62.9663	5.81	496785	69	plate	with SDS	Batch1	N.D.	600U	MNase titration		0.897961	0.202004	1.35314	0.432091	1.63266	0.552719
cell_189	1359307	10.4087	128125	23.5949	60.6057	5.48	10949	97.07	plate	with SDS	Batch1	N.D.	600U	MNase titration		61.6908	61.0513	78.1246	77.3361	98.5781	97.6047
cell_190	2436304	10.7651	224747	25.7712	58.9721	5.51	19818	95.13	plate	with SDS	Batch1	N.D.	600U	MNase titration		60.7195	59.757	77.0069	75.8225	97.2654	95.8002
cell_191	26880219	12.2252	1258215	22.171	62.1465	5.84	502874	68.44	plate	with SDS	Batch1	N.D.	600U	MNase titration		1.0862	0.200872	1.57714	0.4324	1.87784	0.555911
cell_192	16151552	11.0282	822027	22.6949	55.2184	5.73	236075	79.31	plate	with SDS	Batch1	N.D.	600U	MNase titration	rep3,rep4	5.98218	1.54087	7.39259	1.97305	11.3064	3.24504
cell_193	11947866	12.0884	669379	14.7319	68.1922	5.71	202510	84.36	plate	with SDS	Batch1	N.D.	600U	MNase titration		23.7442	10.5866	28.1978	12.5878	39.7365	17.7871
cell_194	14549079	9.04072	662310	27.076	58.7222	5.72	212062	69.42	plate	with SDS	Batch1	N.D.	600U	MNase titration		16.7452	12.238	19.6419	14.353	27.5553	20.1529
cell_195	18461186	11.3043	1038466	18.7682	66.7606	5.88	333706	79.11	plate	with SDS	Batch1	N.D.	600U	MNase titration		11.8336	8.6846	17.1993	12.7166	18.9175	14.0236
cell_196	15292574	11.6962	808357	11.4165	72.0037	5.71	250039	88.06	plate	with SDS	Batch1	N.D.	600U	MNase titration		18.6814	15.69	21.657	18.1705	30.1252	25.2754
cell_197	10183078	11.8364	597090	18.669	65.0142	5.78	207366	78.74	plate	with SDS	Batch1	N.D.	600U	MNase titration		16.8129	9.50052	20.0052	11.3135	28.2077	15.983
cell_198	18529473	9.25641	798284	17.1512	61.3441	5.6	274560	76.81	plate	with SDS	Batch1	N.D.	600U	MNase titration		6.75128	1.0233	8.1043	1.26872	11.1792	1.83905
cell_199	13673051	9.13215	628482	21.8138	63.7665	5.79	243587	70.85	plate	with SDS	Batch1	N.D.	600U	MNase titration		15.7851	2.85891	18.3895	3.37653	25.2884	4.71004
cell_200	20615159	13.2929	1264824	20.9194	63.4937	5.84	458805	72.46	plate	with SDS	Batch1	N.D.	600U	MNase titration		1.24237	0.245841	1.73891	0.493736	2.06422	0.621487
cell_201	23002792	11.2207	1200786	17.3371	62.0671	5.65	403133	73.46	plate	with SDS	Batch1	N.D.	600U	MNase titration		1.45384	0.350249	1.7584	0.451247	2.34884	0.71014
cell_202	15184928	12.3586	852737	18.3258	60.8511	5.76	285157	76.38	plate	with SDS	Batch1	N.D.	600U	MNase titration		20.5742	10.9425	25.3469	13.7741	33.5002	17.9724
cell_203	24700978	11.9842	1386844	16.1585	64.0888	5.84	511248	73.19	plate	with SDS	Batch1	N.D.	600U	MNase titration		1.28804	0.258891	1.84113	0.498958	2.21275	0.627183
cell_204	14728084	13.547	885305	10.2897	70.8809	5.74	312973	91.37	plate	with SDS	Batch1	N.D.	600U	MNase titration		15.5435	10.6394	17.8449	12.2301	24.1801	16.5986
cell_205	26574587	11.4738	1346428	20.0373	63.8614	5.89	465247	73.72	plate	with SDS	Batch1	N.D.	600U	MNase titration	rep4	1.63187	0.46089	2.51964	0.891866	2.80508	1.05395
cell_206	12605913	10.3004	631968	22.4684	61.5938	5.78	216460	71.15	plate	with SDS	Batch1	N.D.	600U	MNase titration		1.79232	0.620624	2.16632	0.797878	3.10291	1.23627
cell_207	15701449	9.78919	742165	23.9974	60.8955	5.69	278971	69.78	plate	with SDS	Batch1	N.D.	600U	MNase titration		15.0263	2.41461	17.2062	2.78673	23.0915	3.76537
cell_208	12243584	12.8539	686592	19.1264	63.5638	5.79	223521	74.53	plate	with SDS	Batch1	N.D.	600U	MNase titration	rep4,rep5	10.8295	1.2105	12.9773	1.49074	18.1161	2.16507
cell_209	9605822	15.7516	711511	24.098	55.1195	5.82	233424	74.49	plate	with SDS	Batch1	N.D.	600U	MNase titration		22.4538	15.7277	27.3386	19.1267	38.8227	27.1801
cell_210	12959799	12.4293	756966	13.5361	72.8521	5.84	237752	88.94	plate	with SDS	Batch1	N.D.	600U	MNase titration		19.5046	16.7292	22.3142	19.1179	30.6659	26.2755
cell_211	7819496	19.9993	731770	14.7287	63.0652	5.76	241261	83.76	plate	with SDS	Batch1	N.D.	600U	MNase titration	rep1,rep5	8.20746	1.40565	9.97578	1.75083	14.2212	2.71957
cell_212	11871131	12.6083	702650	20.4006	56.6586	5.84	219533	71.91	plate	with SDS	Batch1	N.D.	600U	MNase titration		17.7846	8.91243	21.7107	10.8817	31.3981	16.0453
cell_213	15135511	10.8414	750119	20.4121	61.169	5.76	259488	76.41	plate	with SDS	Batch1	N.D.	600U	MNase titration		2.72285	0.759283	3.26411	0.970833	4.57918	1.46113
cell_214	32951450	11.1626	1525902	26.4718	57.6677	5.84	597092	62.85	plate	with SDS	Batch1	N.D.	600U	MNase titration	rep1,rep5	4.51601	1.75404	7.04108	2.82665	10.4284	4.36723
cell_215	13682155	13.9245	862803	13.5483	67.7496	5.83	316108	84.45	plate	with SDS	Batch1	N.D.	600U	MNase titration	rep5	7.97438	3.19276	9.16196	3.72417	12.3578	5.09667
cell_216	19293881	12.1648	999705	22.6731	57.5008	5.68	352124	68.57	plate	with SDS	Batch1	N.D.	600U	MNase titration		1.17658	0.366687	1.45232	0.489938	2.01083	0.776437
cell_217	15715125	13.7614	898525	23.2809	57.9049	5.66	282900	74.23	plate	with SDS	Batch1	N.D.	600U	MNase titration	rep1	2.73345	0.633595	3.29491	0.816873	4.5634	1.24236
cell_218	18308471	11.3519	950207	18.5991	63.0209	5.62	344765	74.86	plate	with SDS	Batch1	N.D.	600U	MNase titration		1.87026	0.512156	2.23394	0.641792	3.00899	0.960228
cell_219	9961656	13.068	626651	22.0103	61.6624	5.88	211159	73.42	plate	with SDS	Batch1	N.D.	600U	MNase titration	rep3,rep4	1.85902	0.686386	2.29264	0.886485	3.31812	1.37614
cell_220	21083409	10.597	982411	24.8154	60.4113	5.73	364509	69.25	plate	with SDS	Batch1	N.D.	600U	MNase titration	rep2,rep4	1.59725	0.361713	1.82968	0.445403	2.43192	0.681979
cell_221	10041046	14.0579	652043	14.8564	68.8961	5.74	232388	84.21	plate	with SDS	Batch1	N.D.	600U	MNase titration		17.433	14.3167	20.4737	16.8069	28.6849	23.5534
cell_222	13175810	12.2603	736438	20.6537	59.6354	5.85	250626	76.38	plate	with SDS	Batch1	N.D.	600U	MNase titration		5.28518	0.980204	6.3269	1.22066	8.85709	1.79729
cell_223	11661513	11.9779	666526	18.4381	65.4689	5.88	263765	74.68	plate	with SDS	Batch1	N.D.	600U	MNase titration	rep5	2.77448	0.733859	3.30343	0.931636	4.60946	1.37875
cell_224	13752457	12.3633	745621	27.1393	56.7433	5.84	293597	60.3	plate	with SDS	Batch1	N.D.	600U	MNase titration		1.13224	0.422359	1.39477	0.557899	1.98975	0.878867
cell_225	20877272	13.7799	1230976	19.1753	65.6412	5.78	472753	71.73	plate	with SDS	Batch1	N.D.	600U	MNase titration		1.23618	0.253863	1.79728	0.497942	2.13762	0.621641
cell_226	25593913	12.1044	1268724	18.0442	66.3773	5.88	456587	76.22	plate	with SDS	Batch1	N.D.	600U	MNase titration	rep2,rep3	0.969971	0.205716	1.47631	0.442726	1.77929	0.559947
cell_227	17585185	14.4741	1102654	19.618	62.8732	5.86	418971	74.93	plate	with SDS	Batch1	N.D.	600U	MNase titration		1.57124	0.316123	1.84921	0.401606	2.43955	0.63948
cell_228	977957	11.0114	89949	29.0353	55.2191	5.4	6827	97.32	plate	with SDS	Batch1	N.D.	600U	MNase titration		61.9777	60.7942	78.456	76.9592	98.9565	97.0787
cell_229	17566317	11.4779	812232	20.0536	63.8838	5.84	327595	76.83	plate	with SDS	Batch1	N.D.	600U	MNase titration		19.5631	9.07831	22.0782	10.28	29.2516	13.6807
cell_230	17102714	10.3777	768819	19.8806	65.7765	5.75	313608	75.37	plate	with SDS	Batch1	N.D.	600U	MNase titration	rep1,rep5	2.87409	0.751199	3.31745	0.903978	4.50683	1.29685
cell_231	12463180	14.5698	790101	16.9988	65.705	5.86	286022	79.29	plate	with SDS	Batch1	N.D.	600U	MNase titration	rep4	1.68217	0.564547	2.05988	0.732141	2.88791	1.12299
cell_232	21003150	10.5735	921020	22.2597	61.4423	5.72	333455	69.8	plate	with SDS	Batch1	N.D.	600U	MNase titration		2.03451	0.45686	2.40079	0.584736	3.24319	0.894019
cell_233	17924262	14.4492	1100416	18.8276	58.7936	5.76	403007	72.88	plate	with SDS	Batch1	N.D.	600U	MNase titration	rep3	7.78983	1.0125	9.15941	1.21177	11.9813	1.62994
cell_234	12540735	15.184	803549	37.1839	48.6441	5.93	225078	64.19	plate	with SDS	Batch1	N.D.	600U	MNase titration	rep2	1.81422	0.666113	2.21044	0.860767	3.21256	1.34891
cell_235	14883340	15.1079	971558	20.2006	62.8364	5.91	305162	81.09	plate	with SDS	Batch1	N.D.	600U	MNase titration	rep3	2.44151	0.60029	2.9149	0.756512	3.96211	1.13113
cell_236	18546660	10.5068	800343	25.1571	59.8075	5.87	337017	66.09	plate	with SDS	Batch1	N.D.	600U	MNase titration		6.18153	0.785967	7.06826	0.932907	9.45345	1.30828
cell_237	15316320	11.8435	747605	20.5235	63.7414	5.81	294192	75.6	plate	with SDS	Batch1	N.D.	600U	MNase titration	rep4,rep5	7.80708	1.00498	9.00779	1.20722	12.2159	1.72183
cell_238	21146807	10.9812	900277	23.3204	62.3737	5.87	372447	70.54	plate	with SDS	Batch1	N.D.	600U	MNase titration	rep3	1.37404	0.344656	2.01665	0.674977	2.44453	0.886769
cell_239	17839299	10.0367	753276	26.0976	57.363	5.88	272565	68.41	plate	with SDS	Batch1	N.D.	600U	MNase titration		1.59837	0.626458	1.9449	0.803689	2.76538	1.22963
cell_240	19197733	16.534	1349970	18.6575	60.052	5.8	499752	75.1	plate	with SDS	Batch1	N.D.	600U	MNase titration		1.44198	0.401367	1.73464	0.500098	2.29931	0.757172
cell_241	14736342	13.6972	861811	20.5648	57.4582	5.82	299279	69.53	plate	with SDS	Batch1	N.D.	600U	MNase titration		2.04004	0.611548	2.51166	0.798816	3.52564	1.23153
cell_242	20214879	13.7484	1278916	15.8534	63.9918	5.8	432061	77.76	plate	with SDS	Batch1	N.D.	600U	MNase titration		16.8295	3.39655	19.7015	4.00613	25.3284	5.17781
cell_243	18462912	12.8833	1121045	17.8493	64.1013	5.85	423671	73.63	plate	with SDS	Batch1	N.D.	600U	MNase titration		15.1243	3.02298	17.4438	3.51149	22.1192	4.46775
cell_244	17087214	8.76531	685015	21.1089	64.2776	5.8	242774	77.07	plate	with SDS	Batch1	N.D.	600U	MNase titration		11.1521	5.10763	14.5569	7.67375	19.0677	9.34949
cell_245	14106322	10.2129	671824	24.715	59.3277	5.79	201780	77.68	plate	with SDS	Batch1	N.D.	600U	MNase titration	rep2,rep3	2.75431	0.892898	3.44616	1.17067	5.31374	2.12322
cell_246	12489231	11.897	690933	27.5999	57.2326	5.87	273861	61.21	plate	with SDS	Batch1	N.D.	600U	MNase titration		1.22627	0.477523	1.52263	0.647045	2.18953	1.02343
cell_247	6667840	18.2029	568099	80.3689	11.0952	5.82	20218	61.92	plate	with SDS	Batch1	N.D.	600U	MNase titration		54.5622	51.1693	68.4494	64.3008	86.5379	81.383
cell_248	13706994	11.2773	696264	21.4799	62.4927	5.84	241910	78.22	plate	with SDS	Batch1	N.D.	600U	MNase titration		21.6025	12.6383	25.9888	15.4494	35.3266	20.9077
cell_249	21240724	14.9997	1376126	14.9679	70.0785	5.86	529481	78.03	plate	with SDS	Batch1	N.D.	600U	MNase titration	rep4	1.25806	0.212813	1.7054	0.413678	1.98787	0.501104
cell_250	18210328	11.9664	923260	35.6685	49.6912	5.92	311065	60.65	plate	with SDS	Batch1	N.D.	600U	MNase titration		5.34821	0.76016	6.01992	0.897647	8.07666	1.29977
cell_251	10966043	14.0974	695210	22.3717	58.7523	5.82	233606	70.29	plate	with SDS	Batch1	N.D.	600U	MNase titration	rep4	2.74383	0.741836	3.35195	0.973409	4.78889	1.51319
cell_252	12756542	10.6631	651357	25.5255	59.6482	5.82	238535	64.25	plate	with SDS	Batch1	N.D.	600U	MNase titration		12.1443	2.1297	14.1085	2.49815	19.4321	3.47264
cell_253	15190023	10.6677	771862	24.1187	58.8617	5.76	283604	67.76	plate	with SDS	Batch1	N.D.	600U	MNase titration		1.18536	0.494973	1.44907	0.63678	2.0592	0.978092
cell_254	16514618	12.4813	1029106	18.3972	60.8288	5.74	370445	75.94	plate	with SDS	Batch1	N.D.	600U	MNase titration		1.53585	0.529709	1.85495	0.667757	2.53069	0.997863
cell_255	15953923	13.8867	1098620	18.4579	64.0439	5.85	371300	76.92	plate	with SDS	Batch1	N.D.	600U	MNase titration		1.11775	0.302762	1.34015	0.384111	1.79837	0.623996
cell_256	11320246	12.0635	677039	20.9385	63.782	5.88	236038	73.92	plate	with SDS	Batch1	N.D.	600U	MNase titration	rep2,rep4	4.00328	1.07044	4.66373	1.31092	6.50866	1.90408
cell_257	12812135	10.6905	684371	22.693	62.1077	5.74	261995	69.08	plate	with SDS	Batch1	N.D.	600U	MNase titration		2.04702	0.666381	2.44488	0.837595	3.4217	1.25433
cell_258	10678880	13.0631	681803	22.6026	61.9886	5.85	240904	71.11	plate	with SDS	Batch1	N.D.	600U	MNase titration		1.49356	0.554126	1.81498	0.717255	2.58685	1.10972
cell_259	12247073	10.5729	659426	21.0632	61.3544	5.78	237121	74.05	plate	with SDS	Batch1	N.D.	600U	MNase titration		7.0254	1.23983	8.33216	1.51614	11.5825	2.18859
cell_260	27010727	11.3483	1414047	30.9104	51.2538	5.84	505234	59.47	plate	with SDS	Batch1	N.D.	600U	MNase titration		13.5578	9.31491	18.6516	13.8138	26.0498	17.6056
cell_261	13998883	12.5862	829265	17.8725	62.719	5.72	302524	77.13	plate	with SDS	Batch1	N.D.	600U	MNase titration		7.18558	1.03128	8.44254	1.24249	11.4743	1.74759
cell_262	29001101	13.8509	1726352	19.1246	63.0778	5.9	635847	71.05	plate	with SDS	Batch1	N.D.	600U	MNase titration		10.3461	2.39057	11.7731	2.37024	13.2507	2.6904
cell_263	12776884	13.9564	849529	19.4716	59.46	5.85	268435	81.59	plate	with SDS	Batch1	N.D.	600U	MNase titration	rep3,rep4	1.94868	0.723907	2.38958	0.930428	3.42203	1.42354
cell_264	16893107	12.8703	817244	23.7584	59.9186	5.77	220335	69.71	plate	with SDS	Batch1	N.D.	800U	MNase titration	rep4	7.31981	1.34661	8.28548	1.54555	11.1356	2.11395
cell_265	17269061	17.3821	1063157	20.5316	60.0216	5.69	259781	76.08	plate	with SDS	Batch1	N.D.	800U	MNase titration		2.07652	0.442464	2.45617	0.55832	3.29713	0.861852
cell_266	17743886	12.6007	750779	22.7412	59.1474	5.73	188610	72.92	plate	with SDS	Batch1	N.D.	800U	MNase titration	rep2,rep4	2.75151	0.807789	3.30837	1.0328	4.65628	1.54666
cell_267	1515197	18.4433	140914	25.9683	60.6689	5.61	10081	97.02	plate	with SDS	Batch1	N.D.	800U	MNase titration		60.9177	59.8848	77.3988	76.1274	97.7299	96.157
cell_268	10353830	19.3647	732779	27.2912	54.1109	5.78	167451	65.74	plate	with SDS	Batch1	N.D.	800U	MNase titration		1.80293	0.721136	2.2287	0.935683	3.23921	1.45779
cell_269	10481408	19.6719	711789	22.29	60.1289	5.81	179594	73.65	plate	with SDS	Batch1	N.D.	800U	MNase titration		1.61909	0.683119	1.99676	0.887436	2.88951	1.37442
cell_270	12828484	18.3882	835735	27.2463	48.0162	5.73	211851	63.51	plate	with SDS	Batch1	N.D.	800U	MNase titration	rep5	1.73534	0.547639	2.12395	0.730317	3.04915	1.14853
cell_271	14588305	15.1852	782189	27.9311	52.9784	5.86	210548	62.72	plate	with SDS	Batch1	N.D.	800U	MNase titration		1.72186	0.568392	2.09754	0.750026	2.99451	1.16745
cell_272	12703690	18.9883	855324	21.4189	60.0542	5.83	211949	75.06	plate	with SDS	Batch1	N.D.	800U	MNase titration		1.73991	0.648908	2.1062	0.830982	2.97822	1.26552
cell_273	12827690	18.2162	769165	22.6695	60.2988	5.78	183389	79	plate	with SDS	Batch1	N.D.	800U	MNase titration	rep1	1.48708	0.586814	1.81831	0.756188	2.6183	1.17749
cell_274	13650671	20.2134	940443	24.0823	58.3707	5.8	252061	69.39	plate	with SDS	Batch1	N.D.	800U	MNase titration		1.22771	0.499997	1.49763	0.636354	2.0943	0.968474
cell_275	18321568	16.5035	958792	24.1358	59.492	5.82	317448	67.79	plate	with SDS	Batch1	N.D.	800U	MNase titration		12.7151	1.93908	15.2181	5.48571	18.426	4.15852
cell_276	37458941	14.8839	1939996	20.409	61.6314	5.67	578006	67.33	plate	with SDS	Batch1	N.D.	800U	MNase titration	rep4	8.6199	2.04914	9.81667	2.01171	10.8711	2.25368
cell_277	20586337	17.7529	1302594	19.429	63.319	5.85	337027	70.08	plate	with SDS	Batch1	N.D.	800U	MNase titration		1.4707	0.283428	1.70376	0.344144	2.19178	0.55883
cell_278	19031483	13.3202	853561	25.6956	57.3422	5.72	221335	69.05	plate	with SDS	Batch1	N.D.	800U	MNase titration		1.35641	0.600434	1.64142	0.756624	2.32607	1.14038
cell_279	20421795	15.5565	1072002	22.5204	61.7203	5.74	344834	67.72	plate	with SDS	Batch1	N.D.	800U	MNase titration		1.47749	0.341039	1.71651	0.441008	2.28976	0.682053
cell_280	14583379	13.2915	713842	34.3167	49.041	5.77	156559	63.91	plate	with SDS	Batch1	N.D.	800U	MNase titration		18.8286	8.64893	22.1836	10.2096	31.5845	14.5882
cell_281	16333438	23.6149	1273113	16.4961	63.5353	5.73	311179	79.53	plate	with SDS	Batch1	N.D.	800U	MNase titration		1.45424	0.37015	1.72877	0.466514	2.29584	0.726806
cell_282	15925512	16.7884	939088	22.7665	54.631	5.76	202160	80.09	plate	with SDS	Batch1	N.D.	800U	MNase titration		1.95472	0.831341	2.45112	1.0846	3.51673	1.65263
cell_283	3098755	16.6113	230392	28.116	57.1817	5.76	19320	94.69	plate	with SDS	Batch1	N.D.	800U	MNase titration		56.5781	53.8448	72.9074	69.525	92.6992	88.5025
cell_284	16526939	16.5183	963152	20.618	62.8837	5.81	286462	72.57	plate	with SDS	Batch1	N.D.	800U	MNase titration		1.25754	0.357898	1.49154	0.466056	2.03136	0.734263
cell_285	14647797	16.5022	784424	20.2268	60.5242	5.83	200860	78.48	plate	with SDS	Batch1	N.D.	800U	MNase titration	rep4	1.76361	0.604038	2.13276	0.775521	3.04955	1.20317
cell_286	16808419	22.0028	1207617	19.8926	60.5136	5.68	317063	74.41	plate	with SDS	Batch1	N.D.	800U	MNase titration		1.20182	0.370507	1.4507	0.478002	1.96495	0.744783
cell_287	17472394	18.2931	1028300	29.2769	51.7327	5.74	245865	73.86	plate	with SDS	Batch1	N.D.	800U	MNase titration		2.77733	0.711751	3.23033	0.884231	4.44597	1.32844
cell_288	28711153	15.4522	1710380	17.8558	64.1822	5.66	425216	76.2	plate	with SDS	Batch1	N.D.	800U	MNase titration		1.19716	0.214891	1.75192	0.442375	2.02608	0.540988
cell_289	12503671	16.3093	832377	31.2697	52.8832	5.68	191361	66.14	plate	with SDS	Batch1	N.D.	800U	MNase titration		1.47374	0.625005	1.7769	0.792793	2.52782	1.19968
cell_290	13062501	16.5249	788656	23.1103	56.0299	5.83	181503	71.83	plate	with SDS	Batch1	N.D.	800U	MNase titration		6.7752	1.07997	8.15505	1.34714	11.4598	1.98044
cell_291	13147899	15.7112	806897	21.8921	60.963	5.71	223512	69.85	plate	with SDS	Batch1	N.D.	800U	MNase titration		1.4806	0.414919	1.77112	0.547855	2.47303	0.861446
cell_292	11503636	14.0429	650407	24.8288	57.1991	5.79	160486	64.72	plate	with SDS	Batch1	N.D.	800U	MNase titration		1.3887	0.581443	1.74137	0.77484	2.55417	1.23314
cell_293	3760028	16.2199	258694	34.2393	54.4238	5.92	19589	92.05	plate	with SDS	Batch1	N.D.	800U	MNase titration		55.2756	52.9772	71.4186	68.5973	91.0681	87.5993
cell_294	10555685	18.2546	751722	21.6482	60.9179	5.76	189860	73.38	plate	with SDS	Batch1	N.D.	800U	MNase titration	rep2,rep5	7.4936	2.03641	8.70153	2.40222	11.959	3.35478
cell_295	11037029	17.8818	747155	21.0711	63.5647	5.77	182717	80.67	plate	with SDS	Batch1	N.D.	800U	MNase titration		10.2023	5.33429	11.7342	6.1973	16.1852	8.60756
cell_296	13902713	13.7932	726052	25.4059	57.8997	5.69	161221	73.99	plate	with SDS	Batch1	N.D.	800U	MNase titration		2.16369	0.805246	2.62657	1.02811	3.75464	1.55859
cell_297	13961553	18.6465	926101	19.3463	60.4821	5.77	239759	73.04	plate	with SDS	Batch1	N.D.	800U	MNase titration	rep1	2.31174	0.518615	2.74557	0.65527	3.73679	0.99402
cell_298	20660180	18.441	1361443	20.2288	62.1008	5.67	363310	71.63	plate	with SDS	Batch1	N.D.	800U	MNase titration		1.12164	0.25148	1.3214	0.318301	1.73278	0.529802
cell_299	15129075	15.2782	835216	26.1132	58.579	5.79	250907	64.87	plate	with SDS	Batch1	N.D.	800U	MNase titration		11.3556	1.78625	12.7871	2.03896	16.8941	2.72877
cell_300	25083926	15.3123	1474737	21.1137	57.6493	5.71	355076	73.38	plate	with SDS	Batch1	N.D.	800U	MNase titration		11.3556	1.78625	12.7871	2.03896	16.8941	2.72877
cell_301	12584715	12.8498	640337	18.0082	65.1551	5.68	138246	80.87	plate	with SDS	Batch1	N.D.	800U	MNase titration	rep2,rep3	4.85793	1.39702	5.81815	1.73743	8.29395	2.57674
cell_302	19310889	16.2427	1074519	21.6809	58.3265	5.65	319829	68.1	plate	with SDS	Batch1	N.D.	800U	MNase titration	rep4	1.29902	0.410436	1.54635	0.534251	2.11804	0.816481
cell_303	15231553	13.2993	755632	18.7009	59.0888	5.59	172708	80.56	plate	with SDS	Batch1	N.D.	800U	MNase titration	rep3	7.5635	1.31943	9.10324	1.63783	12.7995	2.39126
cell_304	21230880	13.8484	1087822	34.5974	46.551	5.62	259434	64.96	plate	with SDS	Batch1	N.D.	800U	MNase titration	rep3	5.76735	0.785256	8.36327	5.12897	8.96857	2.32462
cell_305	19698204	18.7544	1361543	19.8041	63.5845	5.79	377465	70.53	plate	with SDS	Batch1	N.D.	800U	MNase titration		1.04569	0.209052	1.51233	0.447441	1.81545	0.566909
cell_306	9104456	18.5933	671882	16.3279	66.2579	5.8	133580	85.11	plate	with SDS	Batch1	N.D.	800U	MNase titration		24.3676	22.1818	29.4679	26.8227	44.527	40.6722
cell_307	13066014	18.0779	865822	23.9918	58.9772	5.78	248219	67.59	plate	with SDS	Batch1	N.D.	800U	MNase titration		1.51091	0.464911	1.8023	0.597875	2.48983	0.916241
cell_308	24646954	17.9056	1612908	19.4529	62.2104	5.79	390823	78.68	plate	with SDS	Batch1	N.D.	800U	MNase titration		15.9404	12.172	22.4058	18.2185	23.789	19.3387
cell_309	23002367	15.0531	1208572	22.3866	61.3617	5.86	333814	65	plate	with SDS	Batch1	N.D.	800U	MNase titration		1.15952	0.211711	1.69823	0.457108	1.9985	0.578071
cell_310	14799311	16.6324	914373	25.7268	57.0046	5.72	209550	69.86	plate	with SDS	Batch1	N.D.	800U	MNase titration		1.62279	0.496269	1.94605	0.637857	2.69838	0.981217
cell_311	8702993	17.0553	554997	23.8012	57.1037	5.77	107985	73.47	plate	with SDS	Batch1	N.D.	800U	MNase titration		7.87893	1.63191	9.95366	2.15111	14.5551	3.52238
cell_312	39904466	15.9156	1886993	21.0142	59.4726	5.66	596508	68.69	plate	with SDS	Batch1	N.D.	800U	MNase titration		0.889672	0.142718	1.34311	0.314495	1.56874	0.385279
cell_313	20024129	14.2	914133	26.2483	55.3665	5.74	255142	64.73	plate	with SDS	Batch1	N.D.	800U	MNase titration		1.45837	0.443967	1.7319	0.579276	2.4072	0.897842
cell_314	35795854	14.8706	1546864	19.9619	64.3395	5.9	483333	70.56	plate	with SDS	Batch1	N.D.	800U	MNase titration		1.16531	0.178908	1.56442	0.378552	1.80726	0.483189
cell_315	15849432	17.5599	860493	21.7029	62.6991	5.79	261526	70.79	plate	with SDS	Batch1	N.D.	800U	MNase titration		2.2067	0.587766	2.5288	0.744032	3.46974	1.13117
cell_316	27832755	13.9839	1158434	20.7989	57.4861	5.62	348337	71.94	plate	with SDS	Batch1	N.D.	800U	MNase titration		6.93306	0.810616	7.95973	0.959918	10.451	1.32223
cell_317	9879230	18.3711	585016	16.2481	69.7702	5.92	109834	85.6	plate	with SDS	Batch1	N.D.	800U	MNase titration		24.2686	22.1688	29.828	27.2375	45.3339	41.4752
cell_318	19033119	16.2117	968462	34.6422	50.8169	5.78	292855	60.68	plate	with SDS	Batch1	N.D.	800U	MNase titration		8.88993	1.18906	9.82248	1.29759	11.4057	1.54893
cell_319	16415276	17.454	858650	25.1853	58.1517	5.76	259324	64.5	plate	with SDS	Batch1	N.D.	800U	MNase titration		1.28774	0.377675	1.54034	0.498364	2.14156	0.788567
cell_320	20276136	13.8347	882505	26.5212	56.2302	5.82	243799	67.15	plate	with SDS	Batch1	N.D.	800U	MNase titration		1.4446	0.511962	1.73611	0.662478	2.4297	1.01076
cell_321	22394417	14.5265	925303	20.199	54.8459	5.77	241036	78.32	plate	with SDS	Batch1	N.D.	800U	MNase titration	rep5	2.31257	0.698017	2.81483	0.907588	3.98826	1.39284
cell_322	39354285	16.8189	1831643	24.2504	60.2931	5.78	576279	67.33	plate	with SDS	Batch1	N.D.	800U	MNase titration		2.71263	1.37959	4.1874	2.06262	6.25397	3.13416
cell_323	17830500	20.6256	1025727	18.5357	59.6269	5.8	278682	81.79	plate	with SDS	Batch1	N.D.	800U	MNase titration		1.65606	0.612496	2.02084	0.790367	2.83184	1.20367
cell_324	25446829	10.7424	914627	28.9526	54.4391	5.69	244699	61.88	plate	with SDS	Batch1	N.D.	800U	MNase titration		4.27965	1.14494	4.78075	1.34845	6.4294	1.87981
cell_325	23244617	18.7114	1327940	22.7342	55.7231	5.58	345865	73.06	plate	with SDS	Batch1	N.D.	800U	MNase titration		2.05719	0.407245	2.4082	0.513935	3.17108	0.7813
cell_326	18588671	19.2914	1029213	18.7138	65.5484	5.73	305715	77.9	plate	with SDS	Batch1	N.D.	800U	MNase titration		1.24726	0.436355	1.47469	0.538967	2.01027	0.815082
cell_327	23818805	19.4211	1345296	25.1546	49.7121	5.68	335720	78.68	plate	with SDS	Batch1	N.D.	800U	MNase titration		2.31298	0.641529	2.77037	0.814519	3.79472	1.21662
cell_328	24379027	12.2055	899798	23.33	54.3217	5.63	230973	73.17	plate	with SDS	Batch1	N.D.	800U	MNase titration		16.772	4.86411	19.7157	5.76793	27.3503	8.06175
cell_329	16117272	16.1659	811637	24.5625	58.3193	5.92	243193	65.7	plate	with SDS	Batch1	N.D.	800U	MNase titration		1.40065	0.500487	1.68483	0.639212	2.36478	0.982046
cell_330	18562455	17.9492	1062274	20.568	61.7388	5.86	269449	76.21	plate	with SDS	Batch1	N.D.	800U	MNase titration	rep1,rep2	5.64313	1.03435	6.49656	1.21536	8.54127	1.64661
cell_331	34934272	18.9507	1789014	16.39	61.301	5.66	505215	77.94	plate	with SDS	Batch1	N.D.	800U	MNase titration		21.0818	4.95163	24.4711	5.105	28.6759	6.00465
cell_332	38364545	14.3025	1681090	22.7213	60.2771	5.81	498805	67.2	plate	with SDS	Batch1	N.D.	800U	MNase titration		0.767481	0.241055	1.39863	0.570052	2.26361	1.07649
cell_333	22417221	17.1699	1047032	20.0172	56.6949	5.74	316903	74.29	plate	with SDS	Batch1	N.D.	800U	MNase titration		14.185	2.75598	16.5492	3.24167	22.1508	4.36656
cell_334	37558336	13.8767	1502334	25.6932	56.4717	5.84	358856	74.16	plate	with SDS	Batch1	N.D.	800U	MNase titration		1.8594	0.593197	2.89371	1.11584	3.28515	1.34041
cell_335	16482652	20.7735	943695	15.4926	69.7017	5.8	230771	86.91	plate	with SDS	Batch1	N.D.	800U	MNase titration		16.571	14.5768	18.6871	16.4192	25.4083	22.3312
cell_336	6689386	19.3255	639555	20.2555	59.7603	5.62	127337	70.78	plate	with SDS	Batch1	N.D.	800U	MNase titration		2.38995	0.840663	3.00315	1.11247	4.65178	2.02982
cell_337	9779976	13.3607	652214	22.6748	55.0404	5.68	141528	68.26	plate	with SDS	Batch1	N.D.	800U	MNase titration	rep3	1.4738	0.63665	1.8628	0.843312	2.71438	1.30703
cell_338	8152551	19.0372	732834	25.8199	56.8785	5.73	149807	69.02	plate	with SDS	Batch1	N.D.	800U	MNase titration	rep4	1.93078	0.66069	2.36386	0.854691	3.37667	1.31983
cell_339	10228626	16.5764	818606	25.0111	56.4953	5.67	209022	67.2	plate	with SDS	Batch1	N.D.	800U	MNase titration	rep4	9.98807	1.3149	12.2825	4.74549	14.5202	3.14378
cell_340	5822281	20.0252	565929	24.4904	57.668	5.8	115179	67.3	plate	with SDS	Batch1	N.D.	800U	MNase titration		2.09589	0.810928	2.65586	1.08265	4.15355	2.00054
cell_341	7225391	13.9799	490014	21.8551	60.0456	5.8	88283	73.48	plate	with SDS	Batch1	N.D.	800U	MNase titration		7.0337	1.18936	9.97512	1.79621	14.6655	3.06436
cell_342	14781491	16.6079	1174716	21.4151	60.8973	5.63	259651	70.18	plate	with SDS	Batch1	N.D.	800U	MNase titration		1.48786	0.329538	1.73521	0.397048	2.25968	0.627288
cell_343	7334047	18.6701	655557	23.4003	59.6261	5.79	135617	73.38	plate	with SDS	Batch1	N.D.	800U	MNase titration		2.28027	0.945986	2.81947	1.21608	4.03673	1.82836
cell_344	4502526	19.8208	432767	81.1353	11.9637	5.71	9203	64.64	plate	with SDS	Batch1	N.D.	800U	MNase titration		57.0962	53.2996	72.4695	67.758	91.4502	85.5843
cell_345	9474818	14.4751	642779	28.8539	53.8888	5.74	156940	55.83	plate	with SDS	Batch1	N.D.	800U	MNase titration		5.82701	1.0058	6.87453	1.2544	9.62312	1.84812
cell_346	8795880	13.4548	572472	24.6091	56.7142	5.72	122172	63.93	plate	with SDS	Batch1	N.D.	800U	MNase titration	rep3	3.54136	1.00167	4.34243	1.29737	7.09906	3.66639
cell_347	7612526	15.9792	568562	23.2854	58.1903	5.71	104704	73.36	plate	with SDS	Batch1	N.D.	800U	MNase titration		3.45566	1.03914	4.36871	1.38067	6.53559	2.40479
cell_348	10405295	17.8815	876505	29.9705	44.4928	5.46	164381	65.42	plate	with SDS	Batch1	N.D.	800U	MNase titration	rep3,rep5	1.41652	0.642387	1.74487	0.821029	2.54488	1.26362
cell_349	12931085	15.6119	960827	25.0329	54.0023	5.66	159401	73.03	plate	with SDS	Batch1	N.D.	800U	MNase titration		14.5555	10.0811	15.673	10.8772	21.2886	14.8208
cell_350	8122104	21.6674	789994	22.4746	55.2662	5.66	184844	67.41	plate	with SDS	Batch1	N.D.	800U	MNase titration	rep1,rep2	1.47491	0.48847	1.8247	0.650062	2.98341	1.377
cell_351	9085333	22.9562	972352	14.548	71.0505	5.72	123122	88.62	plate	with SDS	Batch1	N.D.	800U	MNase titration		24.9693	21.4346	28.1375	24.1173	38.9465	33.3943
cell_352	11199807	14.6665	777712	21.6665	58.2655	5.53	172984	71.34	plate	with SDS	Batch1	N.D.	800U	MNase titration		1.77757	0.650303	2.18346	0.846266	3.09983	1.29522
cell_353	6814563	19.1171	606944	17.8677	63.825	5.68	129341	78.2	plate	with SDS	Batch1	N.D.	800U	MNase titration		18.698	9.25696	22.4199	11.085	31.5635	15.6637
cell_354	7035205	17.5071	600533	26.0713	56.7852	5.75	133121	60.64	plate	with SDS	Batch1	N.D.	800U	MNase titration		1.55364	0.595434	1.94698	0.795666	2.83995	1.26237
cell_355	8098973	16.4168	618608	20.4432	57.5038	5.7	131011	70.89	plate	with SDS	Batch1	N.D.	800U	MNase titration		13.4197	2.25263	16.5903	2.81817	23.5283	4.47397
cell_356	7695914	17.5329	652163	25.8785	59.0536	5.74	157852	65.84	plate	with SDS	Batch1	N.D.	800U	MNase titration		6.25302	0.862627	7.21512	1.04298	9.91376	1.57158
cell_357	5972291	20.0652	535208	22.1934	62.9458	5.78	116613	72.1	plate	with SDS	Batch1	N.D.	800U	MNase titration	rep4	2.1156	0.822732	2.62911	1.06822	3.82174	1.64894
cell_358	9997194	18.5495	839006	26.8769	53.0512	5.69	160334	73.53	plate	with SDS	Batch1	N.D.	800U	MNase titration		7.66308	1.15471	9.2624	1.44429	12.9982	2.11315
cell_359	7761916	18.8306	668445	23.9275	57.4782	5.82	144291	68.35	plate	with SDS	Batch1	N.D.	800U	MNase titration		2.14044	0.726592	2.64	0.954734	3.78852	1.47717
cell_360	20385341	18.8936	899094	30.581	55.8969	5.67	293066	75.3	plate	with SDS	Batch1	N.D.	1000U	MNase titration		19.2157	8.06134	21.4036	8.96581	28.7808	12.1257
cell_361	13518415	17.1352	610474	33.8078	51.5707	5.82	206066	60.35	plate	with SDS	Batch1	N.D.	1000U	MNase titration		15.0262	2.41846	17.4372	2.8348	24.6064	4.04276
cell_362	21670471	22.0365	1049552	24.991	55.8274	5.72	415402	69.32	plate	with SDS	Batch1	N.D.	1000U	MNase titration		1.68616	0.389265	1.96012	0.499343	2.63872	0.774304
cell_363	19387151	18.4918	892642	25.9504	58.4446	5.83	350505	67.8	plate	with SDS	Batch1	N.D.	1000U	MNase titration	rep3	1.17737	0.350573	1.39796	0.454942	1.93242	0.723711
cell_364	1132757	19.3566	175423	20.5366	63.3874	5.38	19828	93.62	plate	with SDS	Batch1	N.D.	1000U	MNase titration		59.2816	57.6287	75.5679	73.52	95.5716	93.0389
cell_365	25085037	22.4983	1338396	24.4734	59.3522	5.86	556918	66.18	plate	with SDS	Batch1	N.D.	1000U	MNase titration	rep2	1.68546	0.241953	1.83054	0.475063	2.14696	0.586612
cell_366	15879868	24.7608	1008185	27.5865	55.7866	5.78	292001	72.2	plate	with SDS	Batch1	N.D.	1000U	MNase titration		2.09436	0.626878	2.46853	0.786193	3.39351	1.18058
cell_367	15428818	20.7004	782970	29.0629	53.8691	5.8	235917	74.67	plate	with SDS	Batch1	N.D.	1000U	MNase titration		14.6026	2.61131	17.33	3.13814	24.3985	4.47085
cell_368	15405920	19.674	749891	28.1424	54.2808	5.74	226005	70.1	plate	with SDS	Batch1	N.D.	1000U	MNase titration		6.08096	1.05903	7.24521	1.32557	10.2683	1.98337
cell_369	18873988	15.715	701792	25.6193	59.0386	5.68	215614	79.36	plate	with SDS	Batch1	N.D.	1000U	MNase titration		20.6486	9.26223	23.9422	10.7231	33.4809	15.0369
cell_370	16791917	22.1186	836904	24.9033	58.9876	5.71	307518	71.62	plate	with SDS	Batch1	N.D.	1000U	MNase titration		1.65404	0.515498	1.94661	0.655336	2.70123	1.00333
cell_371	20755138	21.8993	928533	21.9939	63.7948	5.68	348119	79.14	plate	with SDS	Batch1	N.D.	1000U	MNase titration		14.6572	3.03425	16.3298	3.40094	21.3323	4.4624
cell_372	9291650	19.3778	492488	33.067	53.8456	5.54	59456	91.57	plate	with SDS	Batch1	N.D.	1000U	MNase titration		49.6166	46.2972	65.5031	61.3322	84.5476	79.3254
cell_373	21671081	17.4294	958351	27.6855	55.8764	5.63	427360	61.57	plate	with SDS	Batch1	N.D.	1000U	MNase titration		1.13889	0.283287	1.34929	0.384988	1.83514	0.622204
cell_374	35790996	22.4906	1737857	22.0794	59.6742	5.68	642932	75.16	plate	with SDS	Batch1	N.D.	1000U	MNase titration		12.0349	1.94665	13.4658	1.97619	15.1032	2.23975
cell_375	31594285	24.762	1872399	17.5538	61.3068	5.75	612378	82.81	plate	with SDS	Batch1	N.D.	1000U	MNase titration		1.25017	0.397366	1.87454	0.711434	2.23127	0.880533
cell_376	16236489	21.27	830351	22.3839	56.6686	5.7	287326	72.98	plate	with SDS	Batch1	N.D.	1000U	MNase titration	rep3	1.79285	0.715014	2.21842	0.925167	3.18205	1.42192
cell_377	15415878	20.1853	807259	28.7748	55.408	5.79	256083	71.16	plate	with SDS	Batch1	N.D.	1000U	MNase titration	rep2,rep5	2.1916	0.618931	2.59364	0.774554	3.64405	1.18553
cell_378	11186032	20.9584	665733	27.1878	58.4781	5.72	201366	73.93	plate	with SDS	Batch1	N.D.	1000U	MNase titration		7.53068	1.26101	8.76025	1.52179	12.4018	2.23943
cell_379	18725644	18.8961	892645	27.4992	58.0989	5.69	268170	68.99	plate	with SDS	Batch1	N.D.	1000U	MNase titration	rep4,rep5	6.35664	1.25674	7.37468	1.73316	8.54066	2.07499
cell_380	13155442	21.7767	757736	28.674	55.5646	5.74	243434	73.82	plate	with SDS	Batch1	N.D.	1000U	MNase titration		9.06494	1.53545	10.3144	1.78957	14.2525	2.53048
cell_381	15813358	20.1508	778584	23.5697	59.2907	5.81	286527	70.84	plate	with SDS	Batch1	N.D.	1000U	MNase titration		1.50266	0.59712	1.82644	0.762572	2.59759	1.16863
cell_382	25343126	18.3977	1083679	48.2921	40.0201	5.71	287303	62.3	plate	with SDS	Batch1	N.D.	1000U	MNase titration		1.40097	0.627561	1.6532	0.773886	2.34005	1.15321
cell_383	29659953	18.0877	1201594	22.7615	59.6913	5.73	403195	75.01	plate	with SDS	Batch1	N.D.	1000U	MNase titration	rep3,rep4	10.1391	1.11068	11.4646	1.27419	14.7268	1.68005
cell_384	17636819	19.1127	877289	19.9023	58.4651	5.59	283621	78.52	plate	with SDS	Batch1	N.D.	1000U	MNase titration	rep3	3.44973	0.933197	4.17297	1.19955	5.86216	1.793
cell_385	7954481	17.4029	435493	28.5814	56.3483	5.59	115096	68.36	plate	with SDS	Batch1	N.D.	1000U	MNase titration		16.5159	9.40924	23.9508	13.6953	35.5072	20.6974
cell_386	15704400	21.0514	846768	26.2524	54.5938	5.7	304928	68.13	plate	with SDS	Batch1	N.D.	1000U	MNase titration		12.397	1.70909	14.5183	2.03415	19.8341	2.83576
cell_387	10033394	23.7149	671577	27.5438	56.3694	5.8	222954	69.66	plate	with SDS	Batch1	N.D.	1000U	MNase titration		2.42832	0.736507	2.92357	0.950316	4.19078	1.4709
cell_388	12580030	17.3469	585558	31.2645	52.3342	5.71	172017	71.45	plate	with SDS	Batch1	N.D.	1000U	MNase titration		20.9539	15.6512	26.1274	19.4797	39.2105	29.5487
cell_389	11843143	24.1503	720085	34.2661	47.5926	5.62	177207	71.49	plate	with SDS	Batch1	N.D.	1000U	MNase titration		17.7871	11.4652	21.5298	13.8772	30.9598	19.9682
cell_390	13302482	19.4916	760030	30.3138	54.2659	5.83	287718	65.56	plate	with SDS	Batch1	N.D.	1000U	MNase titration	rep2	8.27643	5.20291	8.51556	1.8833	10.4038	2.41184
cell_391	11834019	22.9665	725175	26.701	53.7003	5.71	218486	75.4	plate	with SDS	Batch1	N.D.	1000U	MNase titration	rep5	6.60823	1.18115	7.96278	1.49929	11.4177	2.27356
cell_392	11940322	18.2005	626363	30.0303	56.7433	5.7	226273	63.7	plate	with SDS	Batch1	N.D.	1000U	MNase titration		2.07572	0.69963	2.45329	0.880904	3.50273	1.34611
cell_393	25247376	22.5991	1379062	26.0843	56.164	5.72	479613	73.83	plate	with SDS	Batch1	N.D.	1000U	MNase titration		8.83464	1.34156	9.99043	1.54277	12.7391	2.00935
cell_394	15913131	22.6536	902858	25.6152	52.8941	5.7	307537	71.38	plate	with SDS	Batch1	N.D.	1000U	MNase titration		1.58726	0.578326	1.94923	0.754565	2.78591	1.17626
cell_395	16858690	20.4065	842631	24.4763	58.1131	5.71	278053	75.25	plate	with SDS	Batch1	N.D.	1000U	MNase titration		2.07215	0.758498	2.49277	0.954454	3.51264	1.43466
cell_396	25366632	15.8589	1006151	23.6326	56.7321	5.5	394786	68.91	plate	with SDS	Batch1	N.D.	1000U	MNase titration		1.42081	0.435953	1.69401	0.565192	2.32198	0.862341
cell_397	13239200	20.449	772390	33.0422	51.3756	5.82	241288	67	plate	with SDS	Batch1	N.D.	1000U	MNase titration	rep2	2.03876	0.681664	2.4428	0.866752	3.49802	1.33874
cell_398	9238636	22.4289	581443	22.3064	60.8966	5.72	154450	83.77	plate	with SDS	Batch1	N.D.	1000U	MNase titration		22.3992	13.124	28.2112	16.5214	41.3541	24.6841
cell_399	17616053	24.2027	1156036	24.7978	61.6414	5.87	400092	71.56	plate	with SDS	Batch1	N.D.	1000U	MNase titration		1.52576	0.399766	1.75871	0.484365	2.31523	0.740595
cell_400	23290661	17.308	1025071	24.2266	61.5345	5.62	365879	72.18	plate	with SDS	Batch1	N.D.	1000U	MNase titration		1.52919	0.3934	1.78328	0.47896	2.38856	0.74301
cell_401	8663059	20.3275	531169	24.8121	59.9877	5.75	143472	75.79	plate	with SDS	Batch1	N.D.	1000U	MNase titration		15.9256	7.02763	19.7324	8.72543	29.7716	13.5098
cell_402	27510600	20.2484	1502859	34.9772	50.9657	5.84	614268	53.62	plate	with SDS	Batch1	N.D.	1000U	MNase titration	rep1	0.994909	0.231971	1.72594	0.56483	2.78452	1.1429
cell_403	19175516	23.1737	1175524	22.9035	61.711	5.85	433029	72.06	plate	with SDS	Batch1	N.D.	1000U	MNase titration		1.47335	0.334746	1.71592	0.411691	2.24896	0.650956
cell_404	14514279	23.7233	907082	25.2393	57.1489	5.79	340340	72.55	plate	with SDS	Batch1	N.D.	1000U	MNase titration		1.26202	0.521813	1.5235	0.661172	2.13825	0.99605
cell_405	24158380	20.2124	1184858	24.6873	60.7555	5.76	442103	69.7	plate	with SDS	Batch1	N.D.	1000U	MNase titration		10.4396	2.56664	11.6109	2.46184	13.1111	2.80415
cell_406	7871543	15.0527	593623	33.086	53.1897	5.6	198194	58.16	plate	with SDS	Batch1	N.D.	1000U	MNase titration	rep4	9.08926	1.18691	10.4639	1.40964	14.5861	2.03077
cell_407	6925918	20.3148	709554	26.6015	57.8197	5.66	235263	66.13	plate	with SDS	Batch1	N.D.	1000U	MNase titration		1.81993	0.592024	2.15544	0.753955	3.02663	1.14575
cell_408	12539279	19.6738	668686	27.0979	54.8604	5.77	200884	70.07	plate	with SDS	Batch1	N.D.	1000U	MNase titration		2.62708	0.885094	3.286	1.17297	5.07483	2.14051
cell_409	17247714	18.7601	877878	33.0399	53.8072	5.81	392403	56.73	plate	with SDS	Batch1	N.D.	1000U	MNase titration		1.11496	0.354084	1.3176	0.451959	1.803	0.702064
cell_410	11512264	19.4084	589233	76.3827	18.0718	5.64	21837	67.71	plate	with SDS	Batch1	N.D.	1000U	MNase titration		54.9036	51.235	69.8202	65.3112	88.4363	82.8428
cell_411	13459131	24.9506	921796	23.2045	61.2393	5.89	288652	76.54	plate	with SDS	Batch1	N.D.	1000U	MNase titration	rep3	5.60411	0.977812	6.53114	1.17648	8.84017	1.67513
cell_412	14330727	18.8843	702011	22.8448	61.4164	5.67	241873	75.28	plate	with SDS	Batch1	N.D.	1000U	MNase titration	rep4	2.47045	0.745241	3.00483	0.96039	4.26369	1.47174
cell_413	14733242	23.1888	891302	22.7679	59.7406	5.84	316232	74.69	plate	with SDS	Batch1	N.D.	1000U	MNase titration		8.86582	1.29782	10.2214	1.52348	13.6852	2.08746
cell_414	10927035	24.2071	750928	29.3428	53.6444	5.74	197177	77.65	plate	with SDS	Batch1	N.D.	1000U	MNase titration		14.8721	9.73539	18.1232	11.8638	27.0719	17.9619
cell_415	13488194	23.3507	763300	44.6602	39.1767	5.52	124958	76.34	plate	with SDS	Batch1	N.D.	1000U	MNase titration		25.1436	19.9641	38.1401	30.8083	51.5599	41.947
cell_416	22234103	18.4169	1118452	32.4855	53.8438	5.93	412577	71.71	plate	with SDS	Batch1	N.D.	1000U	MNase titration		9.86838	1.38128	10.9397	1.56008	14.1571	2.05866
cell_417	19644308	25.8012	1204731	23.7639	56.1571	5.77	380799	75.79	plate	with SDS	Batch1	N.D.	1000U	MNase titration		2.02088	0.565077	2.37265	0.708631	3.20687	1.05609
cell_418	12058564	21.2482	649942	23.9695	59.1633	5.79	214162	72.72	plate	with SDS	Batch1	N.D.	1000U	MNase titration		23.5926	14.5143	28.2862	17.4501	40.0596	24.74
cell_419	21556197	24.6428	1280929	19.5153	62.852	5.77	709660	89.13	plate	with SDS	Batch1	N.D.	1000U	MNase titration		64.1612	27.3849	74.4161	30.4981	85.483	37.4158
cell_420	20286554	17.099	847290	27.6387	51.5403	5.47	261619	70.62	plate	with SDS	Batch1	N.D.	1000U	MNase titration		6.26491	0.930251	7.56434	1.18803	10.6071	1.78695
cell_421	13739902	21.3016	802542	29.1069	55.2883	5.78	322645	63.54	plate	with SDS	Batch1	N.D.	1000U	MNase titration		9.17019	1.33367	10.3627	1.53451	13.9051	2.10231
cell_422	25484011	21.1725	1251240	28.2405	54.864	5.74	376750	72.42	plate	with SDS	Batch1	N.D.	1000U	MNase titration		1.49341	0.412321	1.74933	0.514073	2.34341	0.788417
cell_423	10150595	24.6885	708602	26.5842	56.1411	5.76	236983	66.71	plate	with SDS	Batch1	N.D.	1000U	MNase titration		8.10015	0.947586	9.53185	1.17205	13.284	1.73821
cell_424	9432419	20.0703	522002	24.8583	61.3291	5.83	174473	73.06	plate	with SDS	Batch1	N.D.	1000U	MNase titration		21.0105	17.8106	25.3148	21.4422	37.7769	32.1142
cell_425	16861934	26.4779	1108266	20.4649	60.0978	5.76	404931	76.71	plate	with SDS	Batch1	N.D.	1000U	MNase titration		1.71454	0.449058	2.03048	0.563581	2.73121	0.860588
cell_426	14053391	24.3436	943680	48.8455	38.9085	5.68	388170	37.19	plate	with SDS	Batch1	N.D.	1000U	MNase titration		0.774627	0.155251	1.39965	0.404633	2.18508	0.854896
cell_427	17088242	17.4141	783978	30.0776	54.4569	5.68	252270	73.87	plate	with SDS	Batch1	N.D.	1000U	MNase titration		11.3907	1.78471	13.1661	2.09548	18.1375	2.93527
cell_428	24741016	26.4697	1619864	17.2166	64.6721	5.81	593043	78.93	plate	with SDS	Batch1	N.D.	1000U	MNase titration		1.17932	0.304452	1.71004	0.587098	2.05304	0.725811
cell_429	18450684	21.6345	987407	22.6643	60.9475	5.77	347285	72.38	plate	with SDS	Batch1	N.D.	1000U	MNase titration		1.7585	0.400231	2.04801	0.499741	2.73952	0.779672
cell_430	20299447	17.7366	883927	35.0535	51.2031	5.75	346168	57.56	plate	with SDS	Batch1	N.D.	1000U	MNase titration		0.923863	0.36695	1.12162	0.474012	1.57885	0.738501
cell_431	17419195	25.2667	1018405	28.6453	50.1664	5.66	281613	79.9	plate	with SDS	Batch1	N.D.	1000U	MNase titration	rep5	5.6376	0.908575	6.75748	1.15301	9.43667	1.7265
cell_432	17997342	19.1115	808174	21.5754	61.5801	5.64	409584	84.39	plate	with SDS	Batch1	N.D.	1000U	MNase titration		47.8136	12.3218	56.117	14.0858	67.4052	16.6522
cell_433	22216466	24.455	1258437	23.4248	60.2226	5.83	483425	68.92	plate	with SDS	Batch1	N.D.	1000U	MNase titration	rep2,rep5	0.915713	0.243411	1.43876	0.517213	1.75077	0.651506
cell_434	19873725	24.9034	1105606	22.3113	59.1315	5.81	377160	73.41	plate	with SDS	Batch1	N.D.	1000U	MNase titration		2.07597	0.442187	2.417	0.554842	3.21646	0.845366
cell_435	12483091	26.7799	810949	21.5752	57.5151	5.8	241810	83.03	plate	with SDS	Batch1	N.D.	1000U	MNase titration	rep5	2.13904	0.93952	2.64788	1.21266	3.84105	1.84822
cell_436	9026349	23.2342	512995	28.6077	57.6193	5.78	150066	72.09	plate	with SDS	Batch1	N.D.	1000U	MNase titration		19.2837	8.5291	23.9427	10.6133	36.1157	16.2943
cell_437	14162002	26.2309	874384	26.0284	58.0149	5.96	337714	68.02	plate	with SDS	Batch1	N.D.	1000U	MNase titration		13.5176	2.32513	15.2817	2.65181	20.3082	3.55622
cell_438	18317751	25.8127	1082074	22.0288	56.3368	5.71	365633	73.95	plate	with SDS	Batch1	N.D.	1000U	MNase titration		1.76338	0.490028	2.11268	0.631941	2.89668	0.970476
cell_439	17179830	24.5281	951058	25.0804	57.554	5.75	301594	74.26	plate	with SDS	Batch1	N.D.	1000U	MNase titration		8.38536	1.37071	9.75196	1.63003	13.1661	2.26104
cell_440	8201541	23.9515	526000	30.5414	53.7631	5.85	162125	62.59	plate	with SDS	Batch1	N.D.	1000U	MNase titration		7.2362	1.13114	8.81817	1.46047	13.0914	2.56057
cell_441	25912386	25.3352	1388391	23.2262	61.6571	5.93	484380	78.13	plate	with SDS	Batch1	N.D.	1000U	MNase titration		20.7533	9.6725	26.0114	13.261	29.5656	15.0498
cell_442	13004181	24.4743	735431	27.1337	57.0833	5.83	247931	69.78	plate	with SDS	Batch1	N.D.	1000U	MNase titration	rep1	1.6745	0.665629	2.0138	0.842708	2.89235	1.29003
cell_443	16815608	22.7205	876385	27.0337	56.576	5.87	306480	69.03	plate	with SDS	Batch1	N.D.	1000U	MNase titration		1.42836	0.500925	1.68762	0.630281	2.35553	0.965293
cell_444	15924813	19.6484	750317	28.7997	56.0376	5.74	291071	63.91	plate	with SDS	Batch1	N.D.	1000U	MNase titration		1.40978	0.510647	1.67284	0.644003	2.35954	0.991589
cell_445	13425953	18.462	603933	25.8838	57.8546	5.68	192183	76.35	plate	with SDS	Batch1	N.D.	1000U	MNase titration		15.9483	5.1379	19.1376	6.21367	27.3943	8.96143
cell_446	12741908	22.4846	668505	29.2993	54.7996	5.81	206785	69.1	plate	with SDS	Batch1	N.D.	1000U	MNase titration		8.26351	1.2964	9.76362	1.57878	13.9232	2.33192
cell_447	20959304	19.8099	951217	26.5768	56.025	5.62	377089	66.62	plate	with SDS	Batch1	N.D.	1000U	MNase titration		1.26984	0.353552	1.50267	0.466916	2.0571	0.731051
cell_448	963209	15.0393	93436	35.6758	49.893	5.31	6628	95.38	plate	with SDS	Batch1	N.D.	1000U	MNase titration		62.11	61.476	78.6247	77.8389	99.1675	98.1844
cell_449	23694994	18.8129	973259	30.1949	53.6521	5.78	361621	67.18	plate	with SDS	Batch1	N.D.	1000U	MNase titration	rep3	8.06456	1.22668	9.02018	1.40098	11.907	1.89748
cell_450	17212514	25.4998	1049760	27.2073	55.4746	5.79	312490	75.79	plate	with SDS	Batch1	N.D.	1000U	MNase titration	rep2,rep3	2.84881	0.588595	3.34737	0.736343	4.56388	1.11183
cell_451	17674160	19.0152	785459	30.4334	56.0093	5.8	297683	64.46	plate	with SDS	Batch1	N.D.	1000U	MNase titration		1.29736	0.451044	1.53335	0.570858	2.146	0.882623
cell_452	24568864	22.9205	1203334	42.1402	41.4087	5.8	386405	64.49	plate	with SDS	Batch1	N.D.	1000U	MNase titration		16.4434	3.1458	18.4562	3.55372	24.618	4.75382
cell_453	18298834	16.1689	619642	23.3993	59.9656	5.64	184037	78.43	plate	with SDS	Batch1	N.D.	1000U	MNase titration		14.6883	6.90074	18.0475	8.51401	27.1755	13.0489
cell_454	21670423	19.5843	883621	32.2394	50.5781	5.78	273829	68.36	plate	with SDS	Batch1	N.D.	1000U	MNase titration		2.5121	0.696889	2.95672	0.889046	4.16452	1.35478
cell_455	24487491	17.7946	884151	31.8035	54.0871	5.81	336635	62.04	plate	with SDS	Batch1	N.D.	1000U	MNase titration		4.7197	0.712247	5.25245	0.832348	6.95176	1.16913
cell_456	25432715	2.795	282098	28.555	33.9052	5.22	43789	97.04	tube	with SDS	Batch2	none	100U	MNase titration	none	none	none	none	none	none	none
cell_457	33589637	43.2784	1611841	9.45093	63.1882	5.87	658436	93.64	tube	with SDS	Batch2	chr16:40Mb-end, chr1:140Mb-end	100U	none	none	22.83	20.42	30.69	27.68	36.59	33
cell_458	29284411	34.0707	1586489	12.9707	58.6922	5.98	661689	85.52	tube	with SDS	Batch2	chr16:40Mb-end	100U	none	rep5	1.74	0.38	2.08	0.49	2.77	0.76
cell_459	28886037	41.9617	1161193	15.0474	55.0693	5.86	433454	85.68	tube	with SDS	Batch2	chr16:40Mb-end	100U	none	rep5	2.86	0.9	3.44	1.14	4.79	1.68
cell_460	30156542	38.6129	1412647	11.5994	62.4474	6.01	576617	88.43	tube	with SDS	Batch2	chr16:40Mb-end	100U	none	rep5	1.61	0.45	1.92	0.57	2.6	0.87
cell_461	32460684	44.0015	1151944	15.807	57.8143	5.82	400887	82.67	tube	with SDS	Batch2	chr16:40Mb-end	175U	none	rep2,4	3.05	0.8	3.67	1.01	5.02	1.48
cell_462	30919333	42.5106	1812741	11.7049	62.0651	5.91	727288	85.17	tube	with SDS	Batch2	chr16:40Mb-end	175U	none	rep3,4	2.04	0.38	2.72	0.69	3.27	0.85
cell_463	20083283	52.9975	831911	12.8913	58.0116	5.83	283169	89.79	tube	with SDS	Batch2	none	175U	none	none	15.09	10.15	18.93	12.74	28.02	18.91
cell_464	34315241	27.805	2103968	15.3351	60.1499	5.98	857720	82.41	tube	with SDS	Batch2	chr16:40Mb-end	100U	none	none	13.7	8.61	18.98	11.81	22.26	13.87
cell_465	29372560	10.0363	1437562	90.8969	6.1605	5.4	49937	30.68	tube	with SDS	Batch2	none	100U	none	none	none	none	none	none	none	none
cell_466	28538244	16.708	2151773	19.4359	61.9995	5.91	1012068	70.63	tube	with SDS	Batch2	chr16:40Mb-end	100U	none	none	1.08	0.09	1.52	0.18	1.76	0.22
cell_467	28938654	19.8215	1420645	15.0449	58.5066	5.99	649572	79.77	tube	with SDS	Batch2	chr16:40Mb-end	100U	none	none	1.66	0.5	2.03	0.67	2.81	1.02
cell_468	31806222	17.9795	1731226	17.6562	53.3599	5.72	727448	76.66	tube	with SDS	Batch2	chr16:40Mb-end	100U	none	none	1.83	0.36	2.22	0.47	2.93	0.72
cell_469	20338774	19.7625	2215454	10.0391	61.9979	5.52	802505	83.56	tube	with SDS	Batch2	chr16:40Mb-end	175U	none	none	1.38	0.2	1.85	0.4	2.23	0.48
cell_470	27871476	19.0977	1551349	10.546	57.6275	5.48	644057	88.5	tube	with SDS	Batch2	chr16:40Mb-end	175U	none	none	18.23	3.31	21.66	3.96	28.76	5.27
cell_471	23976580	13.1682	1635671	14.016	56.8046	5.37	616518	83.96	tube	with SDS	Batch2	chr16:40Mb-end	100U	none	none	19.63	6.73	24.11	8.45	28.35	9.92
cell_472	29492345	12.462	2251763	15.4394	58.1622	5.32	812963	78.09	tube	with SDS	Batch2	chr16:40Mb-end	100U	none	none	1.6	0.21	2.18	0.41	2.52	0.48
cell_473	27799705	12.719	1690529	14.1435	54.3038	5.32	555483	83.76	tube	with SDS	Batch2	chr16:40Mb-end	100U	none	none	4.14	0.74	4.84	0.89	6.27	1.25
cell_474	28398161	2.61251	665204	35.1733	40.8176	5	65031	93	tube	with SDS	Batch2	none	100U	none	none	none	none	none	none	none	none
cell_475	30227422	3.38875	757378	42.1016	37.8936	5.24	69741	90.68	tube	with SDS	Batch2	none	100U	none	none	none	none	none	none	none	none
cell_476	30285571	17.0122	2107274	17.1963	54.4401	5.44	785479	78.66	tube	with SDS	Batch2	chr16:40Mb-end	100U	none	none	0.97	0.2	1.43	0.44	1.72	0.55
cell_477	30085527	20.9193	2012974	18.8118	54.5448	5.48	792355	77.77	tube	with SDS	Batch2	chr16:40Mb-end	100U	none	rep4	1.39	0.23	1.98	0.47	2.34	0.61
cell_478	24861859	25.1761	1839572	11.8536	62.2362	5.56	722439	89.27	tube	with SDS	Batch2	chr16:40Mb-end	100U	none	rep2	1.58	0.4	2.25	0.71	2.67	0.88
cell_479	30839180	25.1338	2846742	11.1192	60.8747	5.45	1100993	85.08	tube	with SDS	Batch2	chr16:40Mb-end	100U	none	none	1.32	0.26	1.88	0.47	2.16	0.54
cell_480	30475797	22.9677	1966401	12.3738	63.8806	5.46	806385	88.69	tube	with SDS	Batch2	chr16:40Mb-end	100U	none	none	1.1	0.3	1.65	0.59	1.95	0.72
cell_481	26101545	17.5984	2185805	67.0339	15.1768	5.46	226100	65.34	tube	with SDS	Batch2	none	175U	none	none	none	none	none	none	none	none
cell_482	22616325	17.456	2173638	13.5851	59.3381	5.45	776805	81.66	tube	with SDS	Batch2	chr16:40Mb-end	175U	none	rep2,3	1.76	0.22	2.23	0.41	2.61	0.49
cell_483	33323966	18.314	2280404	16.4397	59.6822	5.59	808318	81.85	tube	with SDS	Batch2	chr16:40Mb-end	175U	none	none	1.66	0.27	2.13	0.52	2.44	0.62
cell_484	35849966	17.567	2087190	15.881	56.4667	5.58	779858	84.92	tube	with SDS	Batch2	none	175U	none	rep1	1.26	0.26	1.89	0.54	2.21	0.66
cell_485	26277243	14.0488	1922474	27.9582	49.0399	5.38	545627	77.39	tube	with SDS	Batch2	chr16:40Mb-end	175U	none	rep3	2.75	0.38	3.16	0.46	4.05	0.71
cell_486	21128166	14.1895	1421167	71.9233	17.7366	5.45	125294	47.76	tube	with SDS	Batch2	none	175U	none	none	none	none	none	none	none	none
cell_487	33726998	15.4168	2205233	18.1721	54.7046	5.5	829260	79.5	tube	with SDS	Batch2	chr16:40Mb-end	175U	none	none	1.6	0.25	2.17	0.51	2.55	0.64
cell_488	26840819	13.7577	1549053	14.4498	51.1957	5.39	508196	84.8	tube	with SDS	Batch2	chr16:40Mb-end	175U	none	none	15.48	12.74	17.92	14.74	23.61	19.42
cell_489	17562966	25.7601	1656663	10.6734	58.0918	5.35	616431	85.86	tube	with SDS	Batch2	chr16:40Mb-end	75U	none	none	1.68	0.56	2.08	0.69	2.8	1.02
cell_490	47214605	26.185	3067438	8.3557	65.6141	5.59	1159201	91.71	tube	with SDS	Batch2	chr16:40Mb-end	75U	none	rep1,4	1.97	0.47	2.79	0.76	3.11	0.84
cell_491	25809732	12.9985	1250432	25.1731	57.5587	5.72	427297	78.32	tube	with SDS	Batch2	chr16:41Mb-end	75U	none	rep4	2.54	0.6	3.21	0.77	4.31	1.13
cell_492	30014712	11.7885	1296998	31.0981	51.9247	5.76	458517	77.76	tube	with SDS	Batch2	chr16:40Mb-end	75U	none	rep3,4	1.72	0.56	2.05	0.69	2.83	1.04
cell_493	22388766	11.2962	1084479	16.3449	65.3511	5.69	431144	84.44	tube	with SDS	Batch2	none	75U	none	none	19.56	13.94	22.44	15.9	29.44	20.87
cell_494	27012042	13.859	1156884	25.1831	57.4011	5.81	406840	76.1	tube	with SDS	Batch2	none	75U	none	none	2.22	0.6	2.6	0.75	5.76	4.67
cell_495	47483445	11.2912	1805946	21.7762	61.4757	5.66	658169	78.08	tube	with SDS	Batch2	none	75U	none	none	1.26	0.21	1.72	0.44	2.04	0.55
cell_496	24955310	12.9796	1496996	19.3471	64.5451	5.67	538544	79.15	tube	with SDS	Batch2	none	75U	none	none	2.02	0.27	2.33	0.33	2.94	0.53
cell_497	29054418	11.9919	1600337	20.0597	64.004	5.6	679865	76.18	tube	with SDS	Batch2	chr16:40Mb-end	75U	none	none	1.72	0.21	2.32	0.38	2.68	0.47
cell_498	25996745	14.434	1247114	21.6754	63.5607	5.77	524705	71.01	tube	with SDS	Batch2	none	75U	none	none	1.48	0.28	2.14	0.54	2.52	0.68
cell_499	24832916	12.4312	1255297	86.8641	9.09729	5.81	43029	43.98	tube	with SDS	Batch2	none	75U	none	none	none	none	none	none	none	none
cell_500	29294708	11.6265	1365956	26.3011	56.9854	5.76	499168	75.38	tube	with SDS	Batch2	chr16:40Mb-end	75U	none	rep2,5	1.73	0.32	2.72	0.5	3.57	0.75
cell_501	35088611	12.6148	1822946	17.3251	70.5199	5.79	559080	87.72	tube	with SDS	Batch2	none	75U	none	rep1,4	1.89	0.72	2.82	1.15	3.15	1.31
cell_502	33170642	13.058	2235559	16.4773	67.6371	5.66	957452	78.67	tube	with SDS	Batch2	none	75U	none	none	1.22	0.11	1.63	0.2	1.84	0.22
cell_503	34053362	11.1793	2022740	15.9108	67.5464	5.54	814521	79.12	tube	with SDS	Batch2	none	75U	none	none	0.76	0.14	1.14	0.28	1.35	0.33
cell_504	41204095	10.9766	2311955	25.1684	59.9371	5.67	899977	74.93	tube	with SDS	Batch2	none	75U	none	none	1.4	0.14	1.79	0.26	2.02	0.31
cell_505	27083322	17.2583	1944931	17.0607	66.7304	5.88	685473	86.6	tube	with SDS	Batch2	none	75U	none	none	1.46	0.43	2.15	0.75	2.48	0.89
cell_506	26713699	13.3553	1666061	87.5709	7.81916	5.66	52682	44.15	tube	with SDS	Batch2	none	75U	none	none	none	none	none	none	none	none
cell_507	28486836	11.7491	1210116	28.2748	53.7815	5.83	482589	68.33	tube	with SDS	Batch2	none	75U	none	none	1.44	0.28	1.71	0.39	2.31	0.64
cell_508	33288889	13.9827	1594676	33.8497	50.6699	5.77	532902	77.03	tube	with SDS	Batch2	none	75U	none	rep1	1.92	0.41	2.23	0.52	2.95	0.79
cell_509	29073708	15.7622	1254912	22.1286	62.6026	5.89	506735	80.68	tube	with SDS	Batch2	none	75U	none	rep1,3	1.54	0.3	1.8	0.39	2.38	0.63
cell_510	28721726	15.9895	1500803	23.4966	59.244	5.78	584840	76.8	tube	with SDS	Batch2	none	75U	none	none	1.5	0.37	1.76	0.46	2.31	0.71
cell_511	30887354	17.7211	1312350	19.785	61.8539	5.99	507155	85.77	tube	with SDS	Batch2	none	75U	none	none	1.31	0.44	1.56	0.55	2.12	0.84
cell_512	25861275	14.3182	1465366	21.3545	59.6318	5.81	600186	77.67	tube	with SDS	Batch2	chr16:40Mb-end	75U	none	none	1.62	0.31	1.92	0.4	2.52	0.64
cell_513	38568839	13.4868	2087525	15.7659	65.5958	5.84	826414	80.28	tube	with SDS	Batch2	none	75U	none	none	2.19	0.2	2.85	0.36	3.31	0.44
cell_514	29675173	18.8532	1612606	15.1282	69.6526	6.04	737176	87.57	tube	with SDS	Batch2	none	75U	none	rep2	1.35	0.41	15.74	7.66	18.04	8.78
cell_515	20608136	16.1355	832663	12.2225	51.4812	5.25	280098	82.63	plate	with SDS	Batch3	none	400U	none	none	15.39	9.84	19.16	12.25	28.31	18.45
cell_516	19251152	12.8486	754415	14.8564	53.4348	5.2	256838	78.89	plate	with SDS	Batch3	none	400U	none	none	18.51	14.9	23.32	18.78	34.26	27.7
cell_517	10027447	15.9604	589798	10.8496	59.1886	5.09	186132	85.88	plate	with SDS	Batch3	none	400U	none	none	29.31	26.16	37.59	33.58	54.3	48.71
cell_518	24484451	13.8669	984494	11.3412	57.2199	5.19	338581	84.14	plate	with SDS	Batch3	none	400U	none	none	19.38	14.78	23.85	18.18	35.05	26.76
cell_519	19060380	15.6373	840216	10.9292	60.3828	5.2	298904	83.72	plate	with SDS	Batch3	none	400U	none	none	22.62	18.11	27.39	21.93	40.73	32.94
cell_520	21347301	18.5508	1058167	10.4767	62.268	5.18	387455	82.52	plate	with SDS	Batch3	chr16:40Mb-end	400U	none	none	19.88	17.92	23.01	20.71	30.56	27.48
cell_521	15140097	17.6852	805979	10.4015	54.763	5.03	256331	85.22	plate	with SDS	Batch3	none	400U	none	none	22.24	14.44	28.77	18.66	40.9	26.98
cell_522	17383441	17.9459	822940	8.79104	53.8965	5.21	265053	89.82	plate	with SDS	Batch3	none	400U	none	none	24.27	20.31	31.31	26.17	44.91	37.84
cell_523	19415774	14.6045	727682	11.3453	56.2945	5.26	252186	85.83	plate	with SDS	Batch3	none	400U	none	none	20.93	15.11	26.08	18.81	38.56	28.29
cell_524	14285600	18.8907	763621	11.2534	53.9447	5.31	253733	85.52	plate	with SDS	Batch3	none	400U	none	none	29.95	25.32	38.89	33.14	54.99	47.32
cell_525	17639715	13.0549	779483	39.8172	37.354	5.2	189023	73.72	plate	with SDS	Batch3	none	400U	none	none	27.68	22.23	33.8	27.14	51.39	42.06
cell_526	16048038	19.4257	848090	11.4245	51.9045	5.18	249574	86.84	plate	with SDS	Batch3	none	400U	none	none	20.66	13.99	28.05	19.14	37.97	26.04
cell_527	19799622	13.5642	708131	13.6901	55.6872	5.29	252444	81.64	plate	with SDS	Batch3	none	400U	none	none	23.31	20.35	28.82	25.15	43.01	37.69
cell_528	15890407	16.9453	703071	9.77327	50.4559	5.26	199860	88.76	plate	with SDS	Batch3	none	400U	none	none	29.35	25.71	39.95	35.17	53.47	47.19
cell_529	27357456	20.6848	1444097	6.6168	61.2692	5.34	469501	91.41	plate	with SDS	Batch3	chr16:40Mb-end	400U	none	none	20.55	16.94	25.21	20.84	32.53	26.85
cell_530	21602109	15.6727	827693	12.1644	47.8942	5.28	257918	85.7	plate	with SDS	Batch3	none	400U	none	none	25.95	20.57	35.2	28.11	47.71	38.27
cell_531	35928421	18.778	1654215	9.98208	60.5457	5.95	614504	86.1	plate	with SDS	Batch3	chr16:40Mb-end, chr1(CNV loss)	400U	none	rep1	2.65	0.48	3.55	0.83	4.22	1.03
cell_532	17639658	18.4725	896421	10.1451	53.7184	5.84	295696	87.32	plate	with SDS	Batch3	none	400U	none	none	20.31	13.47	25.25	16.76	37.03	24.69
cell_533	11410795	25.0014	934444	5.65877	74.2754	5.77	212039	95.53	plate	with SDS	Batch3	none	400U	none	none	43.15	38.79	52.81	48.4	66.24	61.17
cell_534	17982157	17.7237	870269	13.9564	54.8717	5.82	324913	78.84	plate	with SDS	Batch3	none	400U	none	none	17.61	10.8	21.29	13.03	30.95	19.24
cell_535	18174523	21.3595	976949	11.649	57.0353	5.78	344230	82.17	plate	with SDS	Batch3	none	400U	none	none	18.67	15.2	22.2	18.07	30.53	24.86
cell_536	32838702	16.3858	1419395	12.8092	61.1162	5.91	532676	82.51	plate	with SDS	Batch3	chr16:40Mb-end	400U	none	rep1,3	2.64	0.82	3.73	1.3	4.47	1.6
cell_537	16570225	17.2674	816354	9.23141	61.9344	5.85	300741	87.57	plate	with SDS	Batch3	none	400U	none	none	23.61	21.98	27.64	25.72	38.58	35.89
cell_538	26867767	13.2629	894902	15.1726	51.6453	5.85	335160	79.66	plate	with SDS	Batch3	none	400U	none	none	20.75	18.89	24.69	22.46	34.73	31.58
cell_539	21901417	17.1837	949694	11.2909	54.6384	5.83	310098	85.66	plate	with SDS	Batch3	none	400U	none	none	15.2	11.3	18.33	13.59	27.84	20.83
cell_540	22345041	16.9173	1015025	11.6345	58.814	5.88	397252	84.71	plate	with SDS	Batch3	chr16:40Mb-end, chr1(CNA)	400U	none	none	13.49	4.03	16.02	4.84	22.21	6.76
cell_541	13833863	19.1854	828777	9.59197	56.3878	5.73	253758	85.11	plate	with SDS	Batch3	none	400U	none	none	28.21	19.45	34.91	24.06	49.92	35.24
cell_542	17121386	17.9751	813309	10.6442	56.9117	5.82	283619	85.37	plate	with SDS	Batch3	none	400U	none	none	17.66	13.56	21.57	16.57	32.56	25.11
cell_543	19523340	17.7601	896762	10.3535	57.5051	5.78	311857	86.75	plate	with SDS	Batch3	none	400U	none	none	9.24	4.68	11.28	5.76	16.98	8.69
cell_544	17257166	12.8864	664351	54.2894	28.935	5.77	98784	51.75	plate	with SDS	Batch3	none	400U	none	none	none	none	none	none	none	none
cell_545	20020206	25.6314	1273792	3.71356	77.9811	5.81	333624	97.88	plate	with SDS	Batch3	none	400U	none	none	74.91	62.02	81.45	68.14	91.87	78.07
cell_546	21978443	15.9701	840527	12.5132	55.5914	5.82	302030	82.1	plate	with SDS	Batch3	none	400U	none	none	18.9	16.42	22.39	19.43	31.49	27.33
cell_547	22930928	18.4174	1033054	9.63057	53.818	5.58	354219	88.04	plate	with SDS	Batch3	chr16:40Mb-end	400U	none	none	21.62	19.15	26.67	23.61	39.19	34.8
cell_548	19678687	10.1674	642370	15.2443	60.6127	5.62	210573	81.44	plate	with SDS	Batch3	none	400U	none	none	21.73	15.43	26.61	18.87	39.72	28.68
cell_549	11113092	13.2822	551552	12.6443	61.4098	5.48	186139	80.49	plate	with SDS	Batch3	none	400U	none	none	29.14	25.72	36.3	32.06	53.72	47.68
cell_550	15743708	19.2319	792857	9.82031	59.1651	5.71	289092	87.59	plate	with SDS	Batch3	none	400U	none	none	21.27	18.5	25.99	22.59	39.04	33.98
cell_551	18215848	15.6012	768098	13.6085	56.9184	5.74	250422	84.16	plate	with SDS	Batch3	none	400U	none	none	26.37	23.57	32.89	29.38	48.43	43.48
cell_552	15638850	17.3422	712340	10.7501	51.6377	5.67	227539	86.5	plate	with SDS	Batch3	none	400U	none	none	24.13	19.06	32.86	26.11	44.44	35.41
cell_553	15674439	17.5411	756674	13.9458	55.4444	5.59	285829	78.82	plate	with SDS	Batch3	none	400U	none	none	17.73	13.8	21.5	16.73	32.58	25.51
cell_554	46153515	16.0052	1861534	13.0213	62.0632	5.77	700595	82.85	plate	with SDS	Batch3	chr16:40Mb-end	400U	none	none	11.14	7.09	16.6	10.66	17.68	11.36
cell_555	13276960	20.3104	696274	10.0798	56.921	5.75	226907	89.5	plate	with SDS	Batch3	none	400U	none	none	22.25	18.36	29.39	24.37	40.8	34.19
cell_556	26319718	14.3386	1052193	11.0742	62.246	5.71	400769	85.82	plate	with SDS	Batch3	chr16:40Mb-end, chr1(CNV loss)	400U	none	none	18.69	14.69	21.64	17	28.77	22.64
cell_557	15662690	18.9858	979657	9.35429	59.7344	5.62	321600	86.69	plate	with SDS	Batch3	none	400U	none	none	24.44	19.92	30.79	25.2	43.11	35.58
cell_558	15708704	17.5313	728275	12.1799	51.1911	5.7	236854	85.39	plate	with SDS	Batch3	none	400U	none	none	21.85	10.58	29.36	14.52	39.43	19.75
cell_559	19299972	17.9959	881556	12.0999	61.7481	5.83	349024	83.09	plate	with SDS	Batch3	none	400U	none	none	17.53	13.89	20.75	16.44	28.8	22.83
cell_560	12813525	21.3607	675037	13.1409	52.2709	5.75	219899	80.53	plate	with SDS	Batch3	none	400U	none	none	30.01	26.98	40.98	36.99	55.95	50.61
cell_561	16412012	16.2038	724900	15.091	56.9778	5.74	268340	79.47	plate	with SDS	Batch3	none	400U	none	none	15.75	12	19.15	14.58	29.16	22.44
cell_562	33626852	19.2837	1552413	11.5016	56.0431	5.68	541195	83.59	plate	with SDS	Batch3	chr16:40Mb-end	400U	none	rep2,3	2.27	0.71	2.7	0.86	3.62	1.24
cell_563	14835540	20.1137	872099	12.6624	57.2727	5.9	317583	83.69	plate	with SDS	Batch3	none	400U	none	none	19.93	16.98	24.04	20.47	36.26	30.95
cell_564	14068682	17.8517	828809	12.1171	55.1695	5.83	251526	87.29	plate	with SDS	Batch3	none	400U	none	none	16.17	9.77	20.28	12.28	29.71	18.37
cell_565	9858220	16.7755	603025	12.0012	55.0342	5.77	197570	80.28	plate	with SDS	Batch3	none	400U	none	none	28.09	24.41	38.03	33.89	51.72	46.23
cell_566	29296536	19.2748	1621767	11.3693	58.2883	5.94	578904	83.89	plate	with SDS	Batch3	chr16:40Mb-end	400U	none	none	12.39	7.93	17.69	11.47	19.79	12.84
cell_567	17378716	21.5062	1131312	12.3066	52.4663	5.76	349126	87.32	plate	with SDS	Batch3	none	400U	none	none	27.24	23.47	33.36	28.7	48.75	42.54
cell_568	13648815	20.3109	821466	12.5835	52.8431	5.85	272880	82.74	plate	with SDS	Batch3	none	400U	none	none	19.92	15.79	24.7	19.59	36.75	29.08
cell_569	16344793	20.5864	1023199	10.5467	54.0182	5.83	330113	84.85	plate	with SDS	Batch3	none	400U	none	none	6.97	2.86	8.61	3.57	12.87	5.5
cell_570	31197245	19.9557	1663483	9.97245	64.8993	5.89	622758	86.19	plate	with SDS	Batch3	chr16:40Mb-end	400U	none	none	11.68	6.21	17.24	9.23	23.67	14.8
cell_571	23963315	15.3746	926006	17.0644	52.7128	5.96	279500	87.25	plate	with SDS	Batch3	none	400U	none	none	25.9	23.07	32.06	28.54	47.61	42.56
cell_572	24350804	17.1673	1348936	12.4659	58.7087	5.82	503724	79.38	plate	with SDS	Batch3	chr16:40Mb-end	400U	none	rep4	2.76	0.63	3.24	0.76	4.26	1.1
cell_573	12052125	15.3852	687779	11.9208	59.2247	5.73	243159	84.11	plate	with SDS	Batch3	none	400U	none	none	27.35	23.89	33.93	29.65	50.05	43.85
cell_574	28375785	15.084	1410992	14.5907	57.4224	5.87	542019	76.79	plate	with SDS	Batch3	chr16:40Mb-end	400U	none	rep1,4	2.54	0.91	3.48	1.34	4.09	1.59
cell_575	26991172	18.6621	1467584	13.6656	48.3888	5.84	450691	85.7	plate	with SDS	Batch3	chr16:40Mb-end	400U	none	none	21.6	16.52	24.78	18.92	33.6	25.69
cell_576	19868952	14.8143	940355	18.1402	57.5477	5.92	381081	74.93	plate	with SDS	Batch3	chr16:40Mb-end	400U	none	none	13.52	6.17	15.67	7.21	21.39	9.9
cell_577	17485862	14.3596	854260	16.365	54.4904	5.82	305978	75.78	plate	with SDS	Batch3	none	400U	none	none	18.97	12.11	23.27	14.88	34.97	22.53
cell_578	29251446	15.2392	1391968	12.8284	60.2343	5.82	512205	82.92	plate	with SDS	Batch3	chr16:40Mb-end	400U	none	none	13.44	8.1	15.26	9.21	19.68	11.93
cell_579	29133999	19.9969	1502121	9.72745	61.1057	5.58	534961	84.24	plate	with SDS	Batch3	chr16:40Mb-end	400U	none	none	19.1	16.3	25.87	22.19	30.43	26.07
cell_580	13225703	18.1678	726974	10.529	56.2253	5.45	243765	85.25	plate	with SDS	Batch3	none	400U	none	none	21.27	17.74	26.73	22.3	39.44	33.02
cell_581	13078854	16.315	739146	11.2181	55.0531	5.49	242464	84.75	plate	with SDS	Batch3	none	400U	none	none	27.23	24.73	36.85	33.69	50.2	46.07
cell_582	30368482	17.1654	1486523	10.9394	57.7148	5.56	486307	86.18	plate	with SDS	Batch3	chr16:40Mb-end	400U	none	none	14.64	7.01	17.22	8.24	22.63	10.89
cell_583	15045281	17.6409	748451	12.9951	49.8552	5.49	240783	82.47	plate	with SDS	Batch3	none	400U	none	none	20.41	18.15	25.75	22.89	38.3	34.09
cell_584	15168650	19.8649	835269	7.95361	58.4072	5.5	278976	91.69	plate	with SDS	Batch3	none	400U	none	none	24.88	21.6	30.52	26.49	45.11	39.39
cell_585	19166223	12.4466	756783	12.0023	60.9952	5.42	295830	83.84	plate	with SDS	Batch3	none	400U	none	none	26.97	21.82	32.19	26.04	47.44	39.23
cell_586	24582225	14.0497	941681	9.5955	59.4539	5.54	352319	88.93	plate	with SDS	Batch3	chr16:40Mb-end	400U	none	none	20.65	17.86	24.37	21.07	33.73	29.17
cell_587	23922573	21.5743	1300496	9.28077	59.682	5.64	426417	86.99	plate	with SDS	Batch3	chr16:40Mb-end	400U	none	none	16.61	10.06	19.67	11.94	26.21	15.95
cell_588	16849695	17.2664	829533	10.5229	56.7024	5.59	297276	85.15	plate	with SDS	Batch3	none	400U	none	none	24.32	21.97	30.11	27.19	44.63	40.23
cell_589	21450775	15.0755	1050476	10.7534	59.3929	5.58	378972	83.23	plate	with SDS	Batch3	chr16:40Mb-end	400U	none	none	17.84	13.89	21.28	16.54	28.76	22.37
cell_590	19476691	17.6601	982289	12.0049	53.1892	5.52	331809	82.77	plate	with SDS	Batch3	none	400U	none	none	19.97	13.31	24.73	16.47	36.43	24.31
cell_591	16002772	20.042	837713	10.9098	58.3247	5.56	297233	82.88	plate	with SDS	Batch3	none	400U	none	none	26.52	24.42	32.81	30.22	48.51	44.65
cell_592	20489544	18.3255	1015833	11.1639	54.4552	5.54	351799	83.63	plate	with SDS	Batch3	chr16:40Mb-end	400U	none	none	19.95	12.99	24.29	15.79	35.75	23.52
cell_593	17918837	19.4009	964738	9.74555	53.5554	5.48	300771	86.62	plate	with SDS	Batch3	none	400U	none	none	22.63	18.7	30.55	26.12	41.42	35.54
cell_594	13865920	17.9314	728042	9.2062	60.3193	5.66	235741	90.08	plate	with SDS	Batch3	none	400U	none	none	24.17	21.31	29.95	26.4	44.55	39.29
cell_595	16877569	17.9886	860846	11.1694	61.7089	5.78	271686	91.77	plate	with SDS	Batch3	none	400U	none	none	25.55	22.5	30.71	27.04	46.47	41.06
cell_596	13015826	18.4836	707449	7.46994	61.0342	5.63	242523	92.75	plate	with SDS	Batch3	none	400U	none	none	31.61	26.78	39.37	33.36	57.78	49.36
cell_597	10184298	15.7458	559703	13.0378	52.7785	5.55	180673	78.63	plate	with SDS	Batch3	none	400U	none	none	18.2	13.6	24.9	18.69	33.99	25.59
cell_598	15007140	19.9774	841735	12.4663	49.8245	5.75	263502	88.7	plate	with SDS	Batch3	none	400U	none	none	29.67	26.98	40.39	36.86	54.82	50.12
cell_599	16688335	17.3769	798612	12.2972	53.5171	5.66	275451	82.07	plate	with SDS	Batch3	none	400U	none	none	17.8	14.25	21.96	17.56	32.88	26.44
cell_600	32318902	19.1764	1659364	9.7717	61.0847	5.8	613885	87.43	plate	with SDS	Batch3	chr16:40Mb-end	400U	none	rep2,5	2.35	0.43	3.15	0.76	3.77	0.95
cell_601	20211152	19.9388	1202973	9.96805	57.7486	5.67	422661	83.77	plate	with SDS	Batch3	chr16:40Mb-end	400U	none	none	18.01	14.7	21.31	17.38	28.37	23.13
cell_602	30151144	17.415	1364969	10.7315	57.1115	5.82	446332	90.26	plate	with SDS	Batch3	chr16:40Mb-end, chr1(CNV loss)	400U	none	none	7.51	3.41	8.91	4.09	13.54	6.83
cell_603	34373997	14.0085	1197246	38.1116	35.7916	5.79	293082	75.85	plate	with SDS	Batch3	none	400U	none	none	17.1	10.4	23.89	13.62	34.23	19.55
cell_604	12501536	18.7563	645441	13.8505	46.0989	5.64	189195	83.74	plate	with SDS	Batch3	none	400U	none	none	24.58	19.94	33.69	27.42	45.09	36.76
cell_605	11114534	17.3483	655099	17.4838	47.9686	5.6	198592	78.34	plate	with SDS	Batch3	none	400U	none	none	30.57	26.54	41.75	36.38	56.69	49.5
cell_606	16934166	22.1962	1054428	10.9926	52.9642	5.64	331173	85.68	plate	with SDS	Batch3	none	400U	none	none	18.2	9.63	24.4	13.09	32.93	17.8
cell_607	20221966	16.112	868137	13.509	55.7273	5.68	324716	81.64	plate	with SDS	Batch3	none	400U	none	none	16.49	11.05	19.85	13.31	30.18	20.75
cell_608	22943380	17.4185	1166235	11.2284	55.1926	5.65	381422	86.59	plate	with SDS	Batch3	chr16:40Mb-end	400U	none	none	18.18	14	21.67	16.7	29.53	22.78
cell_609	20180261	15.8937	941675	13.4042	57.5087	5.65	324869	81.78	plate	with SDS	Batch3	none	400U	none	none	19.01	11.49	23.13	13.99	34.34	21
cell_610	12165458	18.6295	669670	12.0745	53.9295	5.65	199007	85.54	plate	with SDS	Batch3	none	400U	none	none	28.57	25.22	37.14	32.86	53.07	47.08
cell_611	20852581	15.7552	788049	36.3213	45.7414	5.24	192818	77.71	plate	with SDS	Batch3	none	400U	none	none	15.74	10.28	20.21	13.32	30.47	20.27
cell_612	18979853	15.7753	818003	18.6502	64.446	5.07	285645	77.87	plate	with SDS	Batch3	none	400U	none	none	1.46	0.63	2.46	0.84	3.43	1.27
cell_613	21653308	16.042	1050724	15.7238	65.7282	5.08	357518	79.24	plate	with SDS	Batch3	none	400U	none	none	1.23	0.5	2.6	0.65	3.44	0.97
cell_614	16886443	14.515	651904	14.0335	67.8842	5.07	235476	84.02	plate	with SDS	Batch3	none	400U	none	none	17.71	13.39	21.17	16.01	30.78	23.27
cell_615	11890650	16.4323	492189	19.0283	60.515	5.1	124978	87.21	plate	with SDS	Batch3	none	400U	none	none	30.04	27.38	43.88	38.92	59.2	52.67
cell_616	29144311	17.2888	1166288	20.3485	57.5609	5.21	340790	85.42	plate	with SDS	Batch3	none	400U	none	none	20.16	17.12	22.76	19.3	30.81	26.14
cell_617	14715146	17.9543	686857	20.2295	62.4003	5.08	190755	82.12	plate	with SDS	Batch3	none	400U	none	none	18.91	15.27	26.52	19.87	39.57	30.21
cell_618	22644143	18.681	1018988	33.4667	49.2691	5.11	233261	78.76	plate	with SDS	Batch3	none	400U	none	none	17.54	13.07	23.79	16.52	33.65	23.39
cell_619	14136819	15.9786	523449	17.9616	61.9927	5.29	160442	81.62	plate	with SDS	Batch3	none	400U	none	none	23.29	20.36	29.6	25.87	43.91	38.45
cell_620	18418830	19.153	853878	25.6176	55.343	5.2	230370	78.41	plate	with SDS	Batch3	none	400U	none	none	18.34	13.92	22.61	17.1	34.92	25.08
cell_621	11911153	14.0467	520238	22.4015	58.3056	5.01	167632	68.68	plate	with SDS	Batch3	none	400U	none	none	13.87	4.97	17.21	6.22	25.58	9.53
cell_622	14995560	15.9458	635569	13.6379	68.6591	5.14	225877	82.99	plate	with SDS	Batch3	none	400U	none	none	23.02	20.5	27.87	24.8	42.04	37.64
cell_623	18717910	16.0819	695619	21.3258	60.4069	5.25	266532	73.06	plate	with SDS	Batch3	none	400U	none	none	1.39	0.68	2.33	0.92	3.38	1.44
cell_624	14697152	15.5293	579316	18.4069	59.9048	5.14	173304	78.49	plate	with SDS	Batch3	none	400U	none	rep2,4	1.94	1	7.4	1.71	10.82	2.85
cell_625	16140680	15.4531	616256	13.6901	62.76	5.23	193067	83.77	plate	with SDS	Batch3	none	400U	none	none	22.78	16.17	33.48	22.58	48.13	32.65
cell_626	35793284	17.8476	1420278	13.4881	67.8251	5.25	527948	81.53	plate	with SDS	Batch3	none	400U	none	rep2,5	2.51	0.69	4.25	1.1	4.69	1.31
cell_627	33431373	15.0374	1655938	9.7395	61.0019	5.35	584998	86.16	plate	with SDS	Batch3	none	400U	none	none	2.37	0.49	5.85	1.48	6.88	1.8
cell_628	18273536	16.4188	1062779	12.0597	55.0613	5.22	334646	82.08	plate	with SDS	Batch3	none	400U	none	none	20.09	14.73	22.63	16.57	31.15	22.85
cell_629	8205948	11.5617	428649	18.8341	54.1919	5.04	123258	69.47	plate	with SDS	Batch3	none	400U	none	none	19.32	12.57	26.55	17.45	33.67	23.36
cell_630	13015246	14.3217	679565	8.82874	60.2806	5.23	223433	87.48	plate	with SDS	Batch3	none	400U	none	none	29.08	25.7	39.26	34.81	53.39	47.41
cell_631	13849465	17.2125	769740	11.4819	55.1268	5.26	310443	86.39	plate	with SDS	Batch3	none	400U	none	none	32.63	19.79	44.14	25.37	60.3	34.69
cell_632	26284370	15.1835	1336418	11.6488	60.381	5.33	466847	83.76	plate	with SDS	Batch3	chr16:40Mb-end	400U	none	none	2.7	0.77	3.21	0.92	4.26	1.32
cell_633	12883360	13.1565	646659	12.1328	59.0184	5.2	216253	82.72	plate	with SDS	Batch3	none	400U	none	none	28.14	22.56	35.23	28.25	47.28	40.27
cell_634	13967386	15.9194	754329	20.7879	48.515	5.25	193945	87.5	plate	with SDS	Batch3	none	400U	none	none	33.85	30.42	46.16	41.69	62.35	56.46
cell_635	44553324	14.3593	1955706	8.49468	57.9187	5.22	692166	88.02	plate	with SDS	Batch3	none	400U	none	none	21.41	7.13	25.61	8.14	30.3	9.64
cell_636	9805108	18.9665	703103	12.7475	51.0469	5.13	205450	82.08	plate	with SDS	Batch3	none	400U	none	none	11.27	5.2	15.37	7.31	20.82	10.1
cell_637	7585104	13.7819	474921	15.571	58.5916	5.01	149097	72.35	plate	with SDS	Batch3	none	400U	none	none	21.96	18.77	30.06	25.78	40.96	35.22
cell_638	12056331	15.319	679481	11.7849	55.5241	5.21	221516	82.13	plate	with SDS	Batch3	none	400U	none	none	27.19	24.18	36.9	32.88	50.19	44.77
cell_639	12162042	14.159	648088	11.6526	56.0959	5.21	197176	85.92	plate	with SDS	Batch3	none	400U	none	none	30.38	27.66	41.12	37.67	55.94	51.42
cell_640	14397874	15.103	811610	12.4933	55.9421	5.25	265543	81.99	plate	with SDS	Batch3	none	400U	none	none	20.03	16.09	24.7	19.83	36.93	29.68
cell_641	19029656	19.1498	1289043	10.1951	59.3682	5.27	431375	81.64	plate	with SDS	Batch3	chr16:40Mb-end	400U	none	rep3	2.45	0.64	2.98	0.8	4.01	1.18
cell_642	13044931	14.3568	706328	14.095	54.6238	5.23	227390	81.72	plate	with SDS	Batch3	none	400U	none	none	15.26	9.8	19.9	13.02	28.6	18.59
cell_643	31862917	11.2858	941049	15.4036	55.6297	5.85	330732	81.91	plate	with SDS	Batch3	none	400U	none	none	11.78	6.16	13.94	7.32	19.35	10.22
cell_644	12134916	19.5907	673100	8.63022	59.3551	5.74	216883	90.94	plate	with SDS	Batch3	none	400U	none	none	31.03	28.44	39.03	35.75	57.59	53.08
cell_645	14278311	14.9573	684278	8.69763	58.2757	5.65	230149	89.15	plate	with SDS	Batch3	none	400U	none	none	24.85	22.1	31.24	27.76	45.84	40.84
cell_646	17088698	14.5484	678143	10.5591	53.4221	5.7	217579	87.4	plate	with SDS	Batch3	none	400U	none	none	32.49	30.1	44.03	40.96	59.73	55.7
cell_647	19365456	17.3492	824477	12.0056	58.0773	5.79	299712	83.68	plate	with SDS	Batch3	none	400U	none	none	18.26	14.06	21.88	16.84	31.33	24.06
cell_648	32719907	14.3504	1214779	15.7378	55.8237	5.72	470794	75.22	plate	with SDS	Batch3	none	400U	none	none	15.59	11.24	17.77	12.73	23.25	16.7
cell_649	17824505	14.9493	765608	14.2051	55.8135	5.76	273089	79.08	plate	with SDS	Batch3	none	400U	none	none	11.23	4.21	13.64	5.17	20.67	8.05
cell_650	16658726	18.0686	778079	13.6652	52.2406	5.74	268666	81.53	plate	with SDS	Batch3	none	400U	none	none	17.59	8.98	22.15	11.33	32.41	16.83
cell_651	36972929	17.1534	1458271	11.9516	57.3886	5.74	555046	83.06	plate	with SDS	Batch3	chr16:40Mb-end	400U	none	none	15.61	13.68	21.78	19.04	25.68	22.43
cell_652	19471135	18.1866	945092	10.1525	58.0437	5.84	356695	88.26	plate	with SDS	Batch3	chr16:40Mb-end	400U	none	none	18.63	15.68	22.16	18.64	31.05	26.11
cell_653	15022000	16.2301	789548	12.7652	57.5788	5.79	275620	81.95	plate	with SDS	Batch3	none	400U	none	none	20.2	16.21	24.67	19.77	37.14	29.99
cell_654	21553021	12.436	770270	13.933	55.8746	5.85	267897	83	plate	with SDS	Batch3	none	400U	none	none	17.79	11.91	21.8	14.61	32.8	22.04
cell_655	22112673	15.5277	927652	8.19855	69.4281	5.86	361116	93.04	plate	with SDS	Batch3	none	400U	none	none	30.36	26.96	39.73	36.07	47.44	43.06
cell_656	21310361	16.8168	974241	12.2921	58.1587	5.88	339967	84.8	plate	with SDS	Batch3	none	400U	none	none	14.32	11.23	16.92	13.25	23.5	18.42
cell_657	18228941	24.3458	1183260	5.9304	76.7505	5.84	302871	96.99	plate	with SDS	Batch3	none	400U	none	none	58.82	53.2	66.19	60.31	78.36	72.29
cell_658	23355330	16.2104	977257	15.2734	56.3649	5.86	372427	79.57	plate	with SDS	Batch3	chr16:40Mb-end	400U	none	none	15.38	8.95	18.12	10.56	24.92	14.56
cell_659	31232076	21.0408	1064870	16.8508	62.1734	6.02	380445	83.48	plate	with SDS	Batch3	chr16:40Mb-end (CNV loss)	400U	none	rep1	1.86	0.67	2.24	0.84	3.1	1.24
cell_660	20580540	19.8665	791278	13.8198	68.3667	5.98	298095	87	plate	with SDS	Batch3	none	400U	none	none	15.69	12.91	18.54	15.07	25.47	20.71
cell_661	7444997	20.4262	379088	19.6907	58.9415	5.8	103938	73.61	plate	with SDS	Batch3	none	400U	none	none	23.76	19.99	35.41	29.43	47.59	39.7
cell_662	16990954	21.4934	680994	19.514	60.2697	6	226319	74.65	plate	with SDS	Batch3	none	400U	none	rep2,4	1.94	0.94	3.27	1.29	5.09	2.27
cell_663	20256974	22.1428	853299	19.7647	60.2054	5.97	298037	76.88	plate	with SDS	Batch3	none	400U	none	none	1.52	0.73	3.05	0.97	4.27	1.45
cell_664	28294216	22.9682	1128814	25.0584	56.6045	6.05	352180	80.92	plate	with SDS	Batch3	chr16:40Mb-end	400U	none	none	2.54	0.66	2.99	0.82	4.07	1.22
cell_665	14895619	19.4722	586792	23.166	55.9631	5.97	162978	86.6	plate	with SDS	Batch3	none	400U	none	none	22.79	18.59	34.28	28.13	47.01	38.74
cell_666	17713391	21.9938	679237	14.7649	65.8037	6.05	237526	85.38	plate	with SDS	Batch3	none	400U	none	rep1,2	2.32	0.93	3.7	1.25	5.8	2.24
cell_667	27021344	23.5988	964598	19.2672	59.0905	6.07	332163	80.83	plate	with SDS	Batch3	none	400U	none	none	2.24	0.81	2.67	1.03	3.74	1.52
cell_668	26529840	19.5957	965564	14.6895	63.8674	6.03	356291	84.62	plate	with SDS	Batch3	chr16:40Mb-end (CNA), chr1(CNA)	400U	none	none	19.02	16.31	21.9	18.75	29.69	25.41
cell_669	8901981	19.2419	421933	18.6892	60.7935	5.88	123138	75.26	plate	with SDS	Batch3	none	400U	none	none	19.2	11.29	26.4	15.59	36.08	21.37
cell_670	22803641	24.2709	1004215	17.3559	61.1	6.01	298574	87.48	plate	with SDS	Batch3	none	400U	none	none	17.56	14.26	21.25	17.2	29.17	23.62
cell_671	40607954	21.8945	1467289	16.2337	64.8094	6.03	517499	83.35	plate	with SDS	Batch3	chr16:40Mb-end	400U	none	none	1.59	0.46	4.74	4.38	3.98	3.21
cell_672	31467166	21.7174	1279843	16.8576	62.1871	6.02	420042	83.5	plate	with SDS	Batch3	none	400U	none	none	2.44	1.12	3.72	1.38	4.93	1.9
cell_673	13735351	21.2903	565737	18.1943	56.0697	5.93	169580	81.36	plate	with SDS	Batch3	none	400U	none	none	26.14	22.18	35.63	30.13	52.5	44.8
cell_674	24772055	17.1102	749715	15.027	68.2762	6.02	278372	86.38	plate	with SDS	Batch3	none	400U	none	none	21.53	11.26	22.26	12.08	30.62	16.67
cell_675	26496327	21.164	1095340	18.34	63.0264	6.02	368688	76.01	plate	with SDS	Batch3	none	400U	none	rep5	0.99	0.42	2.05	0.54	2.74	0.83
cell_676	29742846	18.9951	1167543	14.8219	65.7195	5.94	428372	80.94	plate	with SDS	Batch3	none	400U	none	none	1.03	0.46	2.13	0.61	2.84	0.92
cell_677	16395460	19.0609	809959	15.7723	60.9075	5.81	259297	81.45	plate	with SDS	Batch3	none	400U	none	none	19.45	14.34	23.38	17.18	32.3	23.75
cell_678	17275619	18.5625	657303	15.4375	65.6807	5.95	233045	81.94	plate	with SDS	Batch3	none	400U	none	none	21.49	19.04	26.14	23.02	38.4	33.79
cell_679	13851000	18.4718	556592	19.5727	58.3848	5.93	165035	76.39	plate	with SDS	Batch3	none	400U	none	none	15.64	11.43	24.42	16.54	36.73	25.27
cell_680	19153793	18.986	704125	16.5165	61.2991	5.99	231084	82.72	plate	with SDS	Batch3	none	400U	none	rep1,3	1.61	0.87	6.28	1.34	9.19	2.36
cell_681	25223702	17.408	919056	22.2931	56.3419	5.91	315681	75.29	plate	with SDS	Batch3	none	400U	none	rep1	1.2	0.61	2.1	0.83	2.96	1.27
cell_682	22565274	19.9271	832475	20.3269	60.3166	5.91	297786	74.56	plate	with SDS	Batch3	none	400U	none	none	20.98	14.06	24.44	16.38	33.34	22.36
cell_683	41541764	20.2107	1511433	17.7316	62.4116	6	551091	79.14	plate	with SDS	Batch3	none	400U	none	rep1	1.05	0.35	2.63	0.71	3.08	0.87
cell_684	23901790	18.3365	948085	20.7096	58.8328	5.89	351484	74.3	plate	with SDS	Batch3	none	400U	none	none	1.02	0.49	1.63	0.65	2.29	1
cell_685	22635492	18.675	1057176	15.4973	62.5288	5.81	312836	84.9	plate	with SDS	Batch3	none	400U	none	none	22.21	20.38	24.48	22.44	32.58	29.86
cell_686	21661662	16.8178	724958	20.0027	59.6632	5.93	269824	74.78	plate	with SDS	Batch3	none	400U	none	none	2.34	0.68	2.84	0.88	4.04	1.37
cell_687	23664888	19.5128	857852	18.8929	56.8223	5.89	297423	76.68	plate	with SDS	Batch3	none	400U	none	none	2.07	0.73	18.84	9.64	26.33	13.52
cell_688	20414107	18.454	758011	13.4699	68.4216	5.91	265669	86.56	plate	with SDS	Batch3	none	400U	none	none	15.4	10.35	18.04	12.13	25.2	16.96
cell_689	20498579	16.9863	761046	19.1347	60.1604	5.9	280157	76.34	plate	with SDS	Batch3	none	400U	none	none	9.49	1.7	5.31	1.85	7.39	2.66
cell_690	20810935	18.1198	731398	33.1037	43.9159	5.93	187727	75.83	plate	with SDS	Batch3	none	400U	none	none	12.91	7.01	16.01	8.73	24.46	13.53
cell_691	8254703	15.7228	575170	10.1813	57.3152	3.88	163526	84.79	plate	with SDS	Batch3	none	400U	none	none	30.17	27.78	41.05	37.93	55.4	51.31
cell_692	7324340	15.0225	522487	11.2713	57.2246	3.86	146341	82.18	plate	with SDS	Batch3	none	400U	none	none	28.08	24.13	38.4	33.16	51.82	44.85
cell_693	3259429	9.68838	192379	14.7693	51.2447	3.36	31635	81.4	plate	with SDS	Batch3	none	400U	none	none	49.94	45.3	64.41	58.54	81.88	74.51
cell_694	8027832	14.7013	526484	10.704	54.7574	3.83	126765	90.46	plate	with SDS	Batch3	none	400U	none	none	41.8	39.82	56.77	54.27	74.84	71.7
cell_695	6852531	13.4679	421217	11.0893	55.5775	3.86	103081	82.07	plate	with SDS	Batch3	none	400U	none	none	33.11	29.1	45.11	39.82	59.38	52.55
cell_696	6437162	17.0371	502985	9.77445	59.0994	3.9	133542	86.32	plate	with SDS	Batch3	none	400U	none	none	30.27	25.27	41.25	34.61	55.28	46.52
cell_697	6220094	14.9662	403609	10.1316	53.1163	3.9	87824	87.93	plate	with SDS	Batch3	none	400U	none	none	43.64	39.11	58.36	52.42	75.51	67.91
cell_698	16828628	8.08207	531586	10.7717	53.9589	3.89	126241	86.12	plate	with SDS	Batch3	none	400U	none	none	38.51	35.68	52.11	48.44	68.22	62.95
cell_699	8751267	14.696	571284	7.83183	57.2145	3.92	154424	90.81	plate	with SDS	Batch3	none	400U	none	none	37.06	34.23	50.49	46.74	67.7	62.75
cell_700	7190829	12.9796	483668	9.54291	64.5542	3.87	149582	89.92	plate	with SDS	Batch3	none	400U	none	none	38.92	34.85	52.66	47.5	70.79	64.07
cell_701	3658937	12.8015	268253	11.7117	55.9453	3.49	44333	82.32	plate	with SDS	Batch3	none	400U	none	none	51.85	48.14	67.38	62.66	85.91	79.95
cell_702	5318510	16.2044	428164	9.22894	57.1213	3.88	106346	87.53	plate	with SDS	Batch3	none	400U	none	none	35.71	31.08	48.37	42.28	62.82	55.43
cell_703	8029788	15.4598	556495	9.47681	58.9639	3.91	153409	86.99	plate	with SDS	Batch3	none	400U	none	none	27.83	25.11	38.02	34.46	51.57	46.88
cell_704	7897705	15.175	567304	12.286	57.3232	3.93	159797	81.03	plate	with SDS	Batch3	none	400U	none	none	25.13	21.06	34.35	28.91	46.43	39.18
cell_705	7721079	13.9721	531582	11.4261	55.1721	3.89	144705	84.31	plate	with SDS	Batch3	none	400U	none	none	38.3	35.49	51.68	48.06	67.89	63.26
cell_706	4097317	7.79879	154455	11.3185	54.2372	3.8	18133	95.09	plate	with SDS	Batch3	none	400U	none	none	none	none	76.25	73.86	96.31	93.34
cell_707	11525226	16.0412	752362	10.9296	56.9251	4.58	257500	86.74	plate	with SDS	Batch3	none	400U	none	none	25.89	22.23	32.37	27.79	47.61	41.26
cell_708	8271761	18.1697	656804	10.8282	56.5047	4.5	207837	82.66	plate	with SDS	Batch3	none	400U	none	none	22.49	14.78	25.04	15.47	34.02	21.15
cell_709	5720708	12.4927	417442	6.92575	67.1494	4.56	114586	90.68	plate	with SDS	Batch3	none	400U	none	none	41.09	35.85	53.98	48.84	72.71	65.96
cell_710	9730202	15.2423	634086	12.0861	53.3439	4.5	209611	81.66	plate	with SDS	Batch3	none	400U	none	none	24.05	18.4	31.67	24.28	44.63	34.34
cell_711	9289100	17.4116	663635	6.98682	65.2395	4.55	205645	90.66	plate	with SDS	Batch3	none	400U	none	none	32.11	29.73	39.61	36.67	58.96	54.78
cell_712	9643754	15.5258	626166	12.4291	52.6784	4.56	190059	81.47	plate	with SDS	Batch3	none	400U	none	none	25.35	21.66	34.7	29.75	47.05	40.44
cell_713	6430410	16.8911	499861	10.7118	50.3068	4.46	122849	88.81	plate	with SDS	Batch3	none	400U	none	none	44.11	40.41	58.98	54.18	76.43	70.31
cell_714	12125026	15.9935	814390	11.263	60.0883	4.52	275519	83.7	plate	with SDS	Batch3	none	400U	none	none	23.08	18.52	28.6	22.95	42.17	33.84
cell_715	13693969	13.0446	693754	12.4446	54.9676	4.58	210005	83.64	plate	with SDS	Batch3	none	400U	none	none	21.43	15.43	28.56	20.76	39.61	29.03
cell_716	9471825	15.7811	625404	8.53608	57.4717	4.5	191365	89.49	plate	with SDS	Batch3	none	400U	none	none	31.29	27.8	42.35	37.75	57.19	51.12
cell_717	10705650	15.4934	799388	8.01326	56.8195	4.71	218131	84.62	plate	with SDS	Batch3	none	400U	none	none	28.67	23.91	37.98	31.99	50.87	43.11
cell_718	11961163	15.025	757690	11.161	58.4862	4.56	254711	83.49	plate	with SDS	Batch3	none	400U	none	none	23.28	18.65	28.96	23.21	42.6	34.47
cell_719	11497268	14.2545	663957	10.8231	57.8372	4.5	217273	83.68	plate	with SDS	Batch3	none	400U	none	none	19.75	15.64	24.95	19.75	36.61	29.29
cell_720	13660600	11.3949	643227	14.3529	60.1596	4.56	208900	81.74	plate	with SDS	Batch3	none	400U	none	none	26.68	22.84	33.4	28.57	49.23	42.44
cell_721	11576982	12.9847	631363	17.8636	55.0938	4.54	221070	73.01	plate	with SDS	Batch3	none	400U	none	none	11.41	3.72	14.43	4.77	21.18	7.31
cell_722	15660928	17.6137	1069670	13.6814	56.4339	4.51	352288	80.91	plate	with SDS	Batch3	chr16:40Mb-end	400U	none	none	14.8	6.53	18.06	8.01	26.23	11.84
cell_723	12439990	19.2343	900038	9.81003	57.4718	5.22	295553	86.43	plate	with SDS	Batch3	none	400U	none	none	20.48	16.07	25.36	19.87	36.99	29.28
cell_724	7583453	16.829	538448	14.597	52.9236	5.24	178204	76.05	plate	with SDS	Batch3	none	400U	none	none	22.03	18.7	29.87	25.42	41.38	35.38
cell_725	15172667	17.2804	1141009	9.19817	57.6477	5.29	338515	85.21	plate	with SDS	Batch3	none	400U	none	none	6.67	2.52	9.01	4.38	12.29	4.97
cell_726	13103388	13.5257	759650	11.4221	63.7182	5.23	280209	84.72	plate	with SDS	Batch3	none	400U	none	none	25.18	22.92	29.94	27.23	41.99	38.19
cell_727	19849825	15.3203	1163149	12.325	50.1272	5.26	355229	83.76	plate	with SDS	Batch3	chr16:40Mb-end	400U	none	none	18.53	15.58	21.3	17.88	29.41	24.7
cell_728	10349158	17.8159	713110	10.978	53.286	5.26	228252	82.55	plate	with SDS	Batch3	none	400U	none	none	22.02	15.26	29.93	20.88	40.42	28.27
cell_729	7770753	18.5504	594166	8.25577	58.6807	5.27	186081	91.8	plate	with SDS	Batch3	none	400U	none	none	30.32	25.79	41.11	35.16	55.94	48
cell_730	11534785	19.8294	893287	10.8036	54.2605	5.18	272472	83.56	plate	with SDS	Batch3	none	400U	none	none	21.83	16.4	28.32	21.21	40.14	30.34
cell_731	13102283	15.577	739515	13.6887	48.8872	5.3	230077	82.86	plate	with SDS	Batch3	none	400U	none	none	23.31	16.95	31.74	23.28	43.34	31.78
cell_732	8630777	17.0702	594118	10.252	60.1436	5.26	206437	84.39	plate	with SDS	Batch3	none	400U	none	none	30.94	28.13	38.64	35.13	56.81	51.88
cell_733	15348316	17.8836	1162089	8.0795	61.515	5.26	373801	85.99	plate	with SDS	Batch3	chr16:40Mb-end	400U	none	none	20.25	18.17	23.79	21.32	31.52	28.24
cell_734	18047347	17.9874	1238383	8.92462	57.8828	5.24	422266	86.21	plate	with SDS	Batch3	chr16:40Mb-end	400U	none	none	11.13	6.37	13.21	7.57	17.65	10.14
cell_735	18371367	16.5668	1160616	11.2935	57.1973	5.25	399440	84.12	plate	with SDS	Batch3	chr16:40Mb-end	400U	none	none	13.24	8.93	15.89	10.72	22.34	15.17
cell_736	9900044	19.0466	730367	9.34544	52.8095	5.18	224083	87.1	plate	with SDS	Batch3	none	400U	none	none	27.78	21.96	37.62	29.88	50.74	40.41
cell_737	9439189	15.9683	596775	11.1928	51.9775	5.27	177848	84.55	plate	with SDS	Batch3	none	400U	none	none	22.79	16.91	31.21	23.38	41.92	31.55
cell_738	18906835	16.7858	1186918	9.4988	59.7563	5.37	383927	86.63	plate	with SDS	Batch3	chr16:40Mb-end	400U	none	none	20.6	17.54	24.49	20.82	32.86	27.92
cell_739	18395029	16.1835	880570	16.3299	64.3693	5.56	349449	80.6	plate	with SDS	Batch3	none	400U	none	none	8.48	3.58	9.75	4.14	13.25	5.7
cell_740	7535121	17.2101	455036	14.9179	64.0806	5.49	121698	89.94	plate	with SDS	Batch3	none	400U	none	none	33.28	30.89	45.7	42.55	61.8	57.66
cell_741	10017400	17.8563	703420	15.7812	63.8816	5.25	242044	78.86	plate	with SDS	Batch3	none	400U	none	none	20.53	7.33	24.74	8.85	33.99	12.22
cell_742	8373549	16.5696	469335	14.531	67.2586	5.41	139883	86.89	plate	with SDS	Batch3	none	400U	none	none	28.89	25.17	36.57	31.85	54.17	47.48
cell_743	12794299	20.1318	795592	24.9957	54.2834	5.5	187655	85.09	plate	with SDS	Batch3	none	400U	none	none	30.54	26.58	38.76	33.72	56.49	49.42
cell_744	9384943	20.5098	589385	23.1322	56.7344	5.52	173732	79.57	plate	with SDS	Batch3	none	400U	none	none	27.88	24.94	36.57	32.52	54.63	48.98
cell_745	17273226	18.2428	994569	17.4846	62.7529	5.46	342660	78.85	plate	with SDS	Batch3	chr16 (CNV loss)	400U	none	rep5	1.78	0.5	2.13	0.63	2.9	0.96
cell_746	13521733	16.0872	659781	23.6941	56.0697	5.53	220824	76.37	plate	with SDS	Batch3	none	400U	none	none	15.77	8.36	17.68	9.77	26.29	14.72
cell_747	18745222	15.7902	847277	18.9871	62.2118	5.58	323083	78.29	plate	with SDS	Batch3	none	400U	none	rep3	3.59	1.07	4.2	1.32	5.82	1.91
cell_748	12423711	16.7187	666877	19.9965	58.9789	5.5	211182	82.39	plate	with SDS	Batch3	none	400U	none	none	23.8	19.99	29.71	24.96	44.13	37.11
cell_749	7079304	17.7252	463073	14.7733	60.5093	5.39	125935	81.58	plate	with SDS	Batch3	none	400U	none	none	23.92	19.32	32.75	26.63	43.84	35.77
cell_750	10542612	15.9987	564111	17.8304	60.9887	5.43	189445	79.8	plate	with SDS	Batch3	none	400U	none	none	12.97	6.19	16.19	7.75	24.32	11.83
cell_751	22758599	17.9573	1196420	16.3962	64.7849	5.54	447687	80.61	plate	with SDS	Batch3	chr1 (CNV loss)	400U	none	rep4,5	2.24	0.53	2.63	0.63	3.46	0.94
cell_752	7920499	17.8355	452091	48.926	40.1098	5.55	51590	84.54	plate	with SDS	Batch3	none	400U	none	none	none	none	none	none	none	none
cell_753	19609479	18.6667	1160770	14.2247	67.358	5.51	407426	82.17	plate	with SDS	Batch3	none	400U	none	rep2,5	2.17	0.64	2.56	0.77	3.42	1.11
cell_754	15439372	13.0725	541165	21.5609	55.5149	5.44	144496	83.26	plate	with SDS	Batch3	none	400U	none	none	22.51	18.67	35.01	29.52	47.97	40.7
cell_755	13467150	15.8469	599582	28.5479	50.2408	5.61	196444	70.16	plate	with SDS	Batch3	none	400U	none	none	8.19	1.29	10.15	1.69	14.95	2.86
cell_756	7736838	17.2903	438548	19.6334	58.6629	5.4	124014	81.5	plate	with SDS	Batch3	none	400U	none	none	26.69	22.55	38.91	33.05	52.74	44.95
cell_757	8511666	16.3002	492521	19.5303	57.9212	5.44	143559	74.4	plate	with SDS	Batch3	none	400U	none	none	8.84	2.95	12.1	4.29	16.55	6.11
cell_758	13496432	18.9973	780276	38.7431	46.036	5.48	183762	76.73	plate	with SDS	Batch3	none	400U	none	none	23.38	18.95	29.37	23.77	43.48	35.6
cell_759	13966891	18.1831	792675	40.5673	44.0717	5.49	286409	50.37	plate	with SDS	Batch3	none	400U	none	rep1,5	1.17	0.37	1.89	0.77	2.14	0.91
cell_760	8090930	18.1984	447837	17.4184	59.774	5.52	129929	80.11	plate	with SDS	Batch3	none	400U	none	none	25.45	20.05	37.26	29.79	50.25	40.39
cell_761	9768683	17.0682	547590	17.9978	59.1789	5.48	162155	79.53	plate	with SDS	Batch3	none	400U	none	none	25.64	19.38	37.05	28.43	50.72	39.13
cell_762	21831290	17.5977	1110178	16.5453	63.8775	5.59	371901	80.22	plate	with SDS	Batch3	none	400U	none	none	1.42	0.5	1.69	0.62	2.32	0.93
cell_763	11033227	19.1376	578529	15.8117	62.7391	5.65	178512	84.72	plate	with SDS	Batch3	none	400U	none	none	25.16	21.58	31.82	27.28	47.19	40.78
cell_764	11837580	16.0023	586188	19.3423	61.1509	5.61	199734	75.1	plate	with SDS	Batch3	none	400U	none	none	23.4	18.54	29.33	23.23	43.28	34.5
cell_765	9106932	17.2693	528051	25.6788	54.5854	5.49	146851	78.84	plate	with SDS	Batch3	none	400U	none	none	26.25	21.54	36.77	30.2	50.29	41.42
cell_766	12094294	15.2408	564729	28.9528	46.7474	5.57	153361	76.56	plate	with SDS	Batch3	none	400U	none	none	10.19	3.3	15.82	5.39	21.64	7.59
cell_767	28275792	17.3865	1369368	18.4867	60.9058	5.6	437471	82.16	plate	with SDS	Batch3	none	400U	none	none	1.72	0.55	2.04	0.67	2.73	0.99
cell_768	12802185	17.2533	620548	22.4336	53.6619	5.52	180077	77.07	plate	with SDS	Batch3	none	400U	none	rep4	8.83	1.76	12.55	2.6	18.38	4.17
cell_769	15946439	16.7143	794879	33.3383	50.2583	5.57	254562	71.22	plate	with SDS	Batch3	none	400U	none	none	3.36	1.23	4.02	1.54	5.76	2.29
cell_770	22974783	19.3307	1217213	13.3729	64.9228	5.6	389448	84.55	plate	with SDS	Batch3	chr16	400U	none	none	3.34	0.77	3.92	0.95	5.24	1.38
cell_771	17103452	10.7788	879036	13.2136	54.6577	5.51	10.78	52.32	plate	with SDS	Batch3	none	400U	none	none	23.86	16.48	32.14	22.21	43.56	30.11
cell_772	23068089	9.99003	1117309	9.84607	59.2038	5.76	9.99	51.52	plate	with SDS	Batch3	none	400U	none	none	27.79	24.75	32.46	28.89	44.99	40.06
cell_773	34445402	10.2942	1437549	18.5464	49.1414	5.71	10.29	59.46	plate	with SDS	Batch3	none	400U	none	none	19.01	16	20.55	17.26	26.96	22.67
cell_774	27719886	12.2173	1540273	13.7261	56.2386	5.74	12.22	54.52	plate	with SDS	Batch3	none	400U	none	none	17.55	12.2	24.82	17.51	28.38	19.96
cell_775	32293462	15.7762	2636641	16.5988	53.6743	5.84	15.78	48.25	plate	with SDS	Batch3	none	400U	none	none	18.98	16.54	27.37	24.13	30.34	26.75
cell_776	21882767	10.3662	1010426	15.6112	56.7279	5.72	10.37	55.46	plate	with SDS	Batch3	none	400U	none	none	15.72	11.25	19.13	13.69	26.6	19.04
cell_777	42251407	4.47779	701409	19.2674	53.5036	5.57	4.48	62.93	plate	with SDS	Batch3	none	400U	none	none	18.49	8.31	22.76	10.28	34.15	15.61
cell_778	45738380	6.48855	924076	17.542	53.8162	5.6	6.49	68.86	plate	with SDS	Batch3	none	400U	none	none	7.42	1.58	9.38	2.09	13.43	3.37
cell_779	36750514	7.63191	1051789	17.3608	49.8697	5.61	7.63	62.5	plate	with SDS	Batch3	none	400U	none	none	14.88	5.05	18.79	6.43	26.98	9.45
cell_780	28934480	6.40743	674659	81.8416	11.0654	5.71	6.41	63.61	plate	with SDS	Batch3	none	400U	none	none	none	none	none	none	none	none
cell_781	38731681	6.77372	834780	15.4993	53.2213	5.52	6.77	68.18	plate	with SDS	Batch3	none	400U	none	none	14.9	7.01	18.26	8.57	26.71	12.53
cell_782	31832902	6.65281	814272	24.6591	45.4348	5.52	6.65	61.55	plate	with SDS	Batch3	none	400U	none	none	18.21	9.99	23.21	12.78	34.26	19.05
cell_783	28023226	6.76001	789281	16.3003	51.3389	5.5	6.76	58.34	plate	with SDS	Batch3	none	400U	none	none	20.01	13.45	27.23	18.48	36.9	25.2
cell_784	23686690	6.14827	630511	18.695	49.8627	5.51	6.15	56.71	plate	with SDS	Batch3	chr1:140Mb-end (CN loss, pat)	400U	none	none	27.89	24.61	38.31	33.9	51.7	45.81
cell_785	29196355	6.12091	745472	12.7962	56.6161	5.45	6.12	58.29	plate	with SDS	Batch3	none	400U	none	none	22.19	17.92	27.72	22.39	40.95	33.39
cell_786	37001817	6.93386	1003900	13.6733	57.3275	5.48	6.93	60.87	plate	with SDS	Batch3	none	400U	none	none	7.79	2.37	9.57	2.98	14.43	4.65
cell_787	29910965	6.68341	742015	19.0929	52.3526	5.51	6.68	62.88	plate	with SDS	Batch3	chr16:40Mb-end (CN loss)	400U	none	none	6.59	1.1	8.19	1.45	11.91	2.47
cell_788	32740031	5.26083	648407	19.4119	51.2649	5.56	5.26	62.35	plate	with SDS	Batch3	none	400U	none	none	19.24	13.49	24.54	17.21	35.94	25.52
cell_789	26889537	5.47958	645166	19.916	50.6947	5.61	5.48	56.21	plate	with SDS	Batch3	chr16:40Mb-end (CN gain, pat)	400U	none	none	20.44	17.22	25.96	21.86	38.15	32.32
cell_790	20953716	8.06843	677707	15.2091	48.0402	5.66	8.07	59.91	plate	with SDS	Batch3	chr16:40Mb-end (LOH, pat)	400U	none	none	23.4	18.55	32.1	25.56	43	30.01
cell_791	24304709	7.24761	744769	17.1993	52.9566	5.67	7.25	57.72	plate	with SDS	Batch3	none	400U	none	none	6.82	1.33	8.74	1.79	12.49	2.94
cell_792	24936590	6.88572	774831	13.7724	57.6292	5.56	6.89	54.87	plate	with SDS	Batch3	chr16:40Mb-end (LOH, pat)	400U	none	none	24.31	20.35	32.93	27.67	44.75	37.68
cell_793	30030087	9.23812	1224753	13.8049	54.1416	5.54	9.24	55.85	plate	with SDS	Batch3	none	400U	none	none	22.33	20.32	25.68	23.35	35.04	31.87
cell_794	27177517	6.13168	670775	72.8985	15.9603	5.53	6.13	59.75	plate	with SDS	Batch3	none	400U	none	none	none	none	none	none	none	none
cell_795	27444178	6.90142	989916	13.9051	57.1909	5.47	6.9	47.74	plate	with SDS	Batch3	none	400U	none	none	15.41	0.96	18.8	7.75	26.16	11.23
cell_796	25860090	6.04602	859635	82.7637	10.8937	5.55	6.05	45.02	plate	with SDS	Batch3	none	400U	none	none	none	none	none	none	none	none
cell_797	25076523	7.76635	990663	13.8996	61.4307	5.51	7.77	49.13	plate	with SDS	Batch3	none	400U	none	none	19.77	16.69	22.08	18.62	29.88	25.22
cell_798	33444813	7.29079	1187762	12.1623	56.5809	5.48	7.29	51.29	plate	with SDS	Batch3	none	400U	none	none	13.85	5.92	16.64	7.11	23.03	10.5
cell_799	21340054	5.31682	679209	79.6956	9.33292	5.59	5.32	40.14	plate	with SDS	Batch3	none	400U	none	none	none	none	none	none	none	none
cell_800	26522595	6.08738	798028	20.3995	51.1389	5.6	6.09	50.57	plate	with SDS	Batch3	none	400U	none	none	11.09	5.92	13.23	7.04	18.62	9.95
cell_801	31009498	5.91235	835251	85.0051	9.17377	5.58	5.91	54.44	plate	with SDS	Batch3	none	400U	none	none	none	none	none	none	none	none
cell_802	34054785	8.43996	1095269	15.6314	55.4362	5.55	8.44	61.89	plate	with SDS	Batch3	chr1:140Mb-end (CN gain, pat)	400U	none	none	21.51	16.88	26.66	20.9	38.59	28.54
cell_803	30357615	8.0064	1137674	16.5881	58.1315	5.54	8.01	53.19	plate	with SDS	Batch3	chr16:40Mb-end (CN gain, mat)	400U	none	rep1, rep2	3.05	0.6	19.03	11.2	25.23	14.88
cell_804	37644507	4.45316	598181	83.4385	9.7972	5.62	4.45	64.32	plate	with SDS	Batch3	none	400U	none	none	none	none	none	none	none	none
cell_805	29764573	7.47348	896202	17.7393	57.4723	5.56	7.47	59.71	plate	with SDS	Batch3	none	400U	none	none	6.75	0.94	8.34	1.22	11.7	2.06
cell_806	35671025	6.70077	798123	16.1395	55.5817	5.57	6.7	66.61	plate	with SDS	Batch3	none	400U	none	none	14.14	5.28	17.75	6.69	26	10.09
cell_807	32302995	6.59188	712887	15.48	54.9853	5.62	6.59	66.52	plate	with SDS	Batch3	none	400U	none	none	20.56	12.45	28.11	17.14	38.33	23.49
cell_808	33759172	9.95866	1060043	14.3974	53.2703	5.71	9.96	68.47	plate	with SDS	Batch3	none	400U	none	none	9.28	2.04	11.63	2.64	16.47	4.04
cell_809	28524807	5.73238	585983	83.234	9.17006	5.64	5.73	64.16	plate	with SDS	Batch3	none	400U	none	none	none	none	none	none	none	none
cell_810	27777854	7.64042	679375	79.5387	9.80166	5.59	7.64	67.99	plate	with SDS	Batch3	none	400U	none	none	none	none	none	none	none	none
