# Supplementary material for: Single-cell Micro-C profiles 3D genome structures at high resolution and characterizes multi-enhancer hubs
Source: Nat Genet. 2025 Jul 2;57(7):1777–86. doi: 10.1038/s41588-025-02247-6 (PMC12283367; doi:10.1038/s41588-025-02247-6)
Supplement: Supplementary file 5 — Statistical source data for Fig. 1c,e,f. [file 41588_2025_2247_MOESM5_ESM.xlsx]

## Sheet: Fig.1c
cell_id	contacts	condition
GM_no_SDS_GM_600U_001	171252	no SDS
GM_no_SDS_GM_600U_002	175222	no SDS
GM_no_SDS_GM_600U_003	150151	no SDS
GM_no_SDS_GM_600U_004	139397	no SDS
GM_no_SDS_GM_600U_005	81480	no SDS
GM_no_SDS_GM_600U_006	479434	no SDS
GM_no_SDS_GM_600U_007	147314	no SDS
GM_no_SDS_GM_600U_008	155371	no SDS
GM_no_SDS_GM_600U_009	191314	no SDS
GM_no_SDS_GM_600U_010	116918	no SDS
GM_no_SDS_GM_600U_011	185111	no SDS
GM_no_SDS_GM_600U_012	180618	no SDS
GM_no_SDS_GM_600U_013	135177	no SDS
GM_no_SDS_GM_600U_014	85884	no SDS
GM_no_SDS_GM_600U_016	73780	no SDS
GM_no_SDS_GM_600U_017	34988	no SDS
GM_no_SDS_GM_600U_018	137798	no SDS
GM_no_SDS_GM_600U_019	160951	no SDS
GM_no_SDS_GM_600U_020	142073	no SDS
GM_no_SDS_GM_600U_021	183637	no SDS
GM_no_SDS_GM_600U_022	124644	no SDS
GM_no_SDS_GM_600U_023	146566	no SDS
GM_no_SDS_GM_600U_024	133372	no SDS
GM_no_SDS_GM_600U_025	108903	no SDS
GM_no_SDS_GM_600U_026	35731	no SDS
GM_no_SDS_GM_600U_027	73852	no SDS
GM_no_SDS_GM_600U_030	228883	no SDS
GM_no_SDS_GM_600U_031	232582	no SDS
GM_no_SDS_GM_600U_032	60704	no SDS
GM_no_SDS_GM_600U_033	56821	no SDS
GM_no_SDS_GM_600U_034	137033	no SDS
GM_no_SDS_GM_600U_035	48632	no SDS
GM_no_SDS_GM_600U_036	69425	no SDS
GM_SDS_GM_600U_001	1119416	SDS
GM_SDS_GM_600U_002	923930	SDS
GM_SDS_GM_600U_004	709112	SDS
GM_SDS_GM_600U_005	834714	SDS
GM_SDS_GM_600U_006	1147614	SDS
GM_SDS_GM_600U_007	628163	SDS
GM_SDS_GM_600U_010	2414219	SDS
GM_SDS_GM_600U_011	1130548	SDS
GM_SDS_GM_600U_012	791961	SDS
GM_SDS_GM_600U_013	849821	SDS
GM_SDS_GM_600U_014	1440731	SDS
GM_SDS_GM_600U_015	796671	SDS
GM_SDS_GM_600U_017	1100600	SDS
GM_SDS_GM_600U_018	1204033	SDS
GM_SDS_GM_600U_020	856873	SDS
GM_SDS_GM_600U_022	1795023	SDS
GM_SDS_GM_600U_023	1870769	SDS
GM_SDS_GM_600U_025	1694099	SDS
GM_SDS_GM_600U_026	1609633	SDS
GM_SDS_GM_600U_027	1033168	SDS
GM_SDS_GM_600U_029	1768965	SDS
GM_SDS_GM_600U_035	1687722	SDS

## Sheet: Fig. 1e
Cell_id	Contact_ratio	Condition
GM_200U_001	5.3588	200U
GM_200U_002	8.29235	200U
GM_200U_003	7.71365	200U
GM_200U_004	7.259	200U
GM_200U_005	6.87441	200U
GM_200U_006	7.41088	200U
GM_200U_007	8.75697	200U
GM_200U_008	6.87843	200U
GM_200U_009	6.27307	200U
GM_200U_010	8.94418	200U
GM_200U_011	9.09423	200U
GM_200U_012	8.16154	200U
GM_200U_013	6.94222	200U
GM_200U_014	8.49007	200U
GM_200U_015	8.5214	200U
GM_200U_016	10.9362	200U
GM_200U_017	7.02594	200U
GM_200U_018	8.44488	200U
GM_200U_019	8.66767	200U
GM_200U_020	6.13375	200U
GM_200U_021	7.02444	200U
GM_200U_022	8.86892	200U
GM_200U_023	7.83544	200U
GM_200U_024	6.43756	200U
GM_200U_025	7.55181	200U
GM_200U_026	7.03989	200U
GM_200U_027	10.0821	200U
GM_200U_028	8.64901	200U
GM_200U_029	9.12307	200U
GM_200U_030	8.41044	200U
GM_200U_031	7.3809	200U
GM_200U_032	9.97811	200U
GM_200U_033	8.85729	200U
GM_200U_034	7.69996	200U
GM_200U_035	8.41872	200U
GM_200U_036	7.31809	200U
GM_200U_037	7.70313	200U
GM_200U_038	8.47246	200U
GM_200U_039	6.81372	200U
GM_200U_040	7.40039	200U
GM_200U_041	6.78145	200U
GM_200U_042	7.70148	200U
GM_200U_043	6.21435	200U
GM_200U_044	6.95231	200U
GM_200U_045	7.89064	200U
GM_200U_046	6.59335	200U
GM_200U_047	7.02295	200U
GM_200U_048	8.74646	200U
GM_200U_049	9.36121	200U
GM_200U_050	6.8547	200U
GM_200U_051	6.32746	200U
GM_200U_052	7.06435	200U
GM_200U_053	7.37522	200U
GM_200U_054	7.77702	200U
GM_200U_055	8.67832	200U
GM_200U_056	5.98942	200U
GM_200U_057	7.61688	200U
GM_200U_058	9.65046	200U
GM_200U_059	8.78117	200U
GM_200U_060	8.73409	200U
GM_200U_061	6.11141	200U
GM_200U_062	8.86201	200U
GM_200U_063	7.76334	200U
GM_200U_064	9.15324	200U
GM_200U_065	6.67055	200U
GM_200U_066	6.2455	200U
GM_200U_067	9.61995	200U
GM_200U_068	7.4198	200U
GM_200U_069	7.8805	200U
GM_200U_070	6.10579	200U
GM_200U_071	6.12442	200U
GM_200U_072	9.08176	200U
GM_200U_073	6.86641	200U
GM_200U_074	6.34938	200U
GM_200U_075	9.62563	200U
GM_200U_076	7.94264	200U
GM_200U_077	3.9585	200U
GM_200U_078	9.78068	200U
GM_200U_079	8.75365	200U
GM_200U_080	9.12587	200U
GM_200U_081	10.0582	200U
GM_200U_082	9.08441	200U
GM_200U_083	7.0878	200U
GM_200U_084	5.76358	200U
GM_200U_085	6.88688	200U
GM_200U_086	8.02811	200U
GM_200U_087	6.51199	200U
GM_200U_088	10.2975	200U
GM_200U_089	7.44703	200U
GM_200U_090	10.0319	200U
GM_200U_091	9.71187	200U
GM_200U_092	7.13878	200U
GM_200U_093	10.482	200U
GM_200U_094	8.74548	200U
GM_200U_095	8.21434	200U
GM_200U_096	3.43724	200U
GM_600U_001	10.1947	600U
GM_600U_002	9.75977	600U
GM_600U_003	10.8152	600U
GM_600U_004	11.7791	600U
GM_600U_005	10.2956	600U
GM_600U_006	12.63	600U
GM_600U_007	11.3406	600U
GM_600U_008	10.8288	600U
GM_600U_009	12.8515	600U
GM_600U_010	11.2273	600U
GM_600U_011	10.5518	600U
GM_600U_012	10.5418	600U
GM_600U_013	10.849	600U
GM_600U_014	12.2071	600U
GM_600U_015	10.1457	600U
GM_600U_016	10.5524	600U
GM_600U_017	11.6406	600U
GM_600U_018	11.2181	600U
GM_600U_019	10.5372	600U
GM_600U_020	11.3458	600U
GM_600U_021	12.0684	600U
GM_600U_022	10.4087	600U
GM_600U_023	10.7651	600U
GM_600U_024	12.2252	600U
GM_600U_025	11.0282	600U
GM_600U_026	12.0884	600U
GM_600U_027	9.04072	600U
GM_600U_028	11.3043	600U
GM_600U_029	11.6962	600U
GM_600U_030	11.8364	600U
GM_600U_031	9.25641	600U
GM_600U_032	9.13215	600U
GM_600U_033	13.2929	600U
GM_600U_034	11.2207	600U
GM_600U_035	12.3586	600U
GM_600U_036	11.9842	600U
GM_600U_037	13.547	600U
GM_600U_038	11.4738	600U
GM_600U_039	10.3004	600U
GM_600U_040	9.78919	600U
GM_600U_041	12.8539	600U
GM_600U_042	15.7516	600U
GM_600U_043	12.4293	600U
GM_600U_044	19.9993	600U
GM_600U_045	12.6083	600U
GM_600U_046	10.8414	600U
GM_600U_047	11.1626	600U
GM_600U_048	13.9245	600U
GM_600U_049	12.1648	600U
GM_600U_050	13.7614	600U
GM_600U_051	11.3519	600U
GM_600U_052	13.068	600U
GM_600U_053	10.597	600U
GM_600U_054	14.0579	600U
GM_600U_055	12.2603	600U
GM_600U_056	11.9779	600U
GM_600U_057	12.3633	600U
GM_600U_058	13.7799	600U
GM_600U_059	12.1044	600U
GM_600U_060	14.4741	600U
GM_600U_061	11.0114	600U
GM_600U_062	11.4779	600U
GM_600U_063	10.3777	600U
GM_600U_064	14.5698	600U
GM_600U_065	10.5735	600U
GM_600U_066	14.4492	600U
GM_600U_067	15.184	600U
GM_600U_068	15.1079	600U
GM_600U_069	10.5068	600U
GM_600U_070	11.8435	600U
GM_600U_071	10.9812	600U
GM_600U_072	10.0367	600U
GM_600U_073	16.534	600U
GM_600U_074	13.6972	600U
GM_600U_075	13.7484	600U
GM_600U_076	12.8833	600U
GM_600U_077	8.76531	600U
GM_600U_078	10.2129	600U
GM_600U_079	11.897	600U
GM_600U_080	18.2029	600U
GM_600U_081	11.2773	600U
GM_600U_082	14.9997	600U
GM_600U_083	11.9664	600U
GM_600U_084	14.0974	600U
GM_600U_085	10.6631	600U
GM_600U_086	10.6677	600U
GM_600U_087	12.4813	600U
GM_600U_088	13.8867	600U
GM_600U_089	12.0635	600U
GM_600U_090	10.6905	600U
GM_600U_091	13.0631	600U
GM_600U_092	10.5729	600U
GM_600U_093	11.3483	600U
GM_600U_094	12.5862	600U
GM_600U_095	13.8509	600U
GM_600U_096	13.9564	600U
GM_800U_001	12.8703	800U
GM_800U_002	17.3821	800U
GM_800U_003	12.6007	800U
GM_800U_004	18.4433	800U
GM_800U_005	19.3647	800U
GM_800U_006	19.6719	800U
GM_800U_007	18.3882	800U
GM_800U_008	15.1852	800U
GM_800U_009	18.9883	800U
GM_800U_010	18.2162	800U
GM_800U_011	20.2134	800U
GM_800U_012	16.5035	800U
GM_800U_013	14.8839	800U
GM_800U_014	17.7529	800U
GM_800U_015	13.3202	800U
GM_800U_016	15.5565	800U
GM_800U_017	13.2915	800U
GM_800U_018	23.6149	800U
GM_800U_019	16.7884	800U
GM_800U_020	16.6113	800U
GM_800U_021	16.5183	800U
GM_800U_022	16.5022	800U
GM_800U_023	22.0028	800U
GM_800U_024	18.2931	800U
GM_800U_025	15.4522	800U
GM_800U_026	16.3093	800U
GM_800U_027	16.5249	800U
GM_800U_028	15.7112	800U
GM_800U_029	14.0429	800U
GM_800U_030	16.2199	800U
GM_800U_031	18.2546	800U
GM_800U_032	17.8818	800U
GM_800U_033	13.7932	800U
GM_800U_034	18.6465	800U
GM_800U_035	18.441	800U
GM_800U_036	15.2782	800U
GM_800U_037	15.3123	800U
GM_800U_038	12.8498	800U
GM_800U_039	16.2427	800U
GM_800U_040	13.2993	800U
GM_800U_041	13.8484	800U
GM_800U_042	18.7544	800U
GM_800U_043	18.5933	800U
GM_800U_044	18.0779	800U
GM_800U_045	17.9056	800U
GM_800U_046	15.0531	800U
GM_800U_047	16.6324	800U
GM_800U_048	17.0553	800U
GM_800U_049	15.9156	800U
GM_800U_050	14.2	800U
GM_800U_051	14.8706	800U
GM_800U_052	17.5599	800U
GM_800U_053	13.9839	800U
GM_800U_054	18.3711	800U
GM_800U_055	16.2117	800U
GM_800U_056	17.454	800U
GM_800U_057	13.8347	800U
GM_800U_058	14.5265	800U
GM_800U_059	16.8189	800U
GM_800U_060	20.6256	800U
GM_800U_061	10.7424	800U
GM_800U_062	18.7114	800U
GM_800U_063	19.2914	800U
GM_800U_064	19.4211	800U
GM_800U_065	12.2055	800U
GM_800U_066	16.1659	800U
GM_800U_067	17.9492	800U
GM_800U_068	18.9507	800U
GM_800U_069	14.3025	800U
GM_800U_070	17.1699	800U
GM_800U_071	13.8767	800U
GM_800U_072	20.7735	800U
GM_800U_073	19.3255	800U
GM_800U_074	13.3607	800U
GM_800U_075	19.0372	800U
GM_800U_076	16.5764	800U
GM_800U_077	20.0252	800U
GM_800U_078	13.9799	800U
GM_800U_079	16.6079	800U
GM_800U_080	18.6701	800U
GM_800U_081	19.8208	800U
GM_800U_082	14.4751	800U
GM_800U_083	13.4548	800U
GM_800U_084	15.9792	800U
GM_800U_085	17.8815	800U
GM_800U_086	15.6119	800U
GM_800U_087	21.6674	800U
GM_800U_088	22.9562	800U
GM_800U_089	14.6665	800U
GM_800U_090	19.1171	800U
GM_800U_091	17.5071	800U
GM_800U_092	16.4168	800U
GM_800U_093	17.5329	800U
GM_800U_094	20.0652	800U
GM_800U_095	18.5495	800U
GM_800U_096	18.8306	800U
GM_1000U_001	18.8936	1000U
GM_1000U_002	17.1352	1000U
GM_1000U_003	22.0365	1000U
GM_1000U_004	18.4918	1000U
GM_1000U_005	19.3566	1000U
GM_1000U_006	22.4983	1000U
GM_1000U_007	24.7608	1000U
GM_1000U_008	20.7004	1000U
GM_1000U_009	19.674	1000U
GM_1000U_010	15.715	1000U
GM_1000U_011	22.1186	1000U
GM_1000U_012	21.8993	1000U
GM_1000U_013	19.3778	1000U
GM_1000U_014	17.4294	1000U
GM_1000U_015	22.4906	1000U
GM_1000U_016	24.762	1000U
GM_1000U_017	21.27	1000U
GM_1000U_018	20.1853	1000U
GM_1000U_019	20.9584	1000U
GM_1000U_020	18.8961	1000U
GM_1000U_021	21.7767	1000U
GM_1000U_022	20.1508	1000U
GM_1000U_023	18.3977	1000U
GM_1000U_024	18.0877	1000U
GM_1000U_025	19.1127	1000U
GM_1000U_026	17.4029	1000U
GM_1000U_027	21.0514	1000U
GM_1000U_028	23.7149	1000U
GM_1000U_029	17.3469	1000U
GM_1000U_030	24.1503	1000U
GM_1000U_031	19.4916	1000U
GM_1000U_032	22.9665	1000U
GM_1000U_033	18.2005	1000U
GM_1000U_034	22.5991	1000U
GM_1000U_035	22.6536	1000U
GM_1000U_036	20.4065	1000U
GM_1000U_037	15.8589	1000U
GM_1000U_038	20.449	1000U
GM_1000U_039	22.4289	1000U
GM_1000U_040	24.2027	1000U
GM_1000U_041	17.308	1000U
GM_1000U_042	20.3275	1000U
GM_1000U_043	20.2484	1000U
GM_1000U_044	23.1737	1000U
GM_1000U_045	23.7233	1000U
GM_1000U_046	20.2124	1000U
GM_1000U_047	15.0527	1000U
GM_1000U_048	20.3148	1000U
GM_1000U_049	19.6738	1000U
GM_1000U_050	18.7601	1000U
GM_1000U_051	19.4084	1000U
GM_1000U_052	24.9506	1000U
GM_1000U_053	18.8843	1000U
GM_1000U_054	23.1888	1000U
GM_1000U_055	24.2071	1000U
GM_1000U_056	23.3507	1000U
GM_1000U_057	18.4169	1000U
GM_1000U_058	25.8012	1000U
GM_1000U_059	21.2482	1000U
GM_1000U_060	24.6428	1000U
GM_1000U_061	17.099	1000U
GM_1000U_062	21.3016	1000U
GM_1000U_063	21.1725	1000U
GM_1000U_064	24.6885	1000U
GM_1000U_065	20.0703	1000U
GM_1000U_066	26.4779	1000U
GM_1000U_067	24.3436	1000U
GM_1000U_068	17.4141	1000U
GM_1000U_069	26.4697	1000U
GM_1000U_070	21.6345	1000U
GM_1000U_071	17.7366	1000U
GM_1000U_072	25.2667	1000U
GM_1000U_073	19.1115	1000U
GM_1000U_074	24.455	1000U
GM_1000U_075	24.9034	1000U
GM_1000U_076	26.7799	1000U
GM_1000U_077	23.2342	1000U
GM_1000U_078	26.2309	1000U
GM_1000U_079	25.8127	1000U
GM_1000U_080	24.5281	1000U
GM_1000U_081	23.9515	1000U
GM_1000U_082	25.3352	1000U
GM_1000U_083	24.4743	1000U
GM_1000U_084	22.7205	1000U
GM_1000U_085	19.6484	1000U
GM_1000U_086	18.462	1000U
GM_1000U_087	22.4846	1000U
GM_1000U_088	19.8099	1000U
GM_1000U_089	15.0393	1000U
GM_1000U_090	18.8129	1000U
GM_1000U_091	25.4998	1000U
GM_1000U_092	19.0152	1000U
GM_1000U_093	22.9205	1000U
GM_1000U_094	16.1689	1000U
GM_1000U_095	19.5843	1000U
GM_1000U_096	17.7946	1000U
GM12878_01	8.41761	Dip-C
GM12878_02	6.70913	Dip-C
GM12878_03	8.55813	Dip-C
GM12878_04	10.3601	Dip-C
GM12878_05	9.1661	Dip-C
GM12878_06	8.57679	Dip-C
GM12878_07	9.53928	Dip-C
GM12878_08	7.47523	Dip-C
GM12878_09	8.71395	Dip-C
GM12878_10	7.88022	Dip-C
GM12878_11	9.82826	Dip-C
GM12878_12	9.0278	Dip-C
GM12878_13	9.652	Dip-C
GM12878_14	9.47323	Dip-C
GM12878_15	8.19283	Dip-C
GM12878_16	9.31498	Dip-C
GM12878_17	7.86861	Dip-C

## Sheet: Fig. 1f
cell_id	contacts	reads	MNase
GM_200U_001	46974	1000000	200U
GM_200U_002	80659	1000000	200U
GM_200U_003	72043	1000000	200U
GM_200U_004	68355	1000000	200U
GM_200U_005	64242	1000000	200U
GM_200U_006	69189	1000000	200U
GM_200U_007	84587	1000000	200U
GM_200U_008	65157	1000000	200U
GM_200U_009	59572	1000000	200U
GM_200U_010	84053	1000000	200U
GM_200U_011	85509	1000000	200U
GM_200U_012	76992	1000000	200U
GM_200U_013	67794	1000000	200U
GM_200U_014	79753	1000000	200U
GM_200U_015	80115	1000000	200U
GM_200U_016	96945	1000000	200U
GM_200U_017	66372	1000000	200U
GM_200U_018	80650	1000000	200U
GM_200U_019	83113	1000000	200U
GM_200U_020	58076	1000000	200U
GM_200U_021	67544	1000000	200U
GM_200U_022	83870	1000000	200U
GM_200U_023	75800	1000000	200U
GM_200U_024	61531	1000000	200U
GM_200U_025	73426	1000000	200U
GM_200U_026	66910	1000000	200U
GM_200U_027	93821	1000000	200U
GM_200U_028	81521	1000000	200U
GM_200U_029	85324	1000000	200U
GM_200U_030	78440	1000000	200U
GM_200U_031	70155	1000000	200U
GM_200U_032	93062	1000000	200U
GM_200U_033	83623	1000000	200U
GM_200U_034	72050	1000000	200U
GM_200U_035	78441	1000000	200U
GM_200U_036	69024	1000000	200U
GM_200U_037	73040	1000000	200U
GM_200U_038	80065	1000000	200U
GM_200U_039	65756	1000000	200U
GM_200U_040	69643	1000000	200U
GM_200U_041	63678	1000000	200U
GM_200U_042	72172	1000000	200U
GM_200U_043	59982	1000000	200U
GM_200U_044	65413	1000000	200U
GM_200U_045	74527	1000000	200U
GM_200U_046	62486	1000000	200U
GM_200U_047	66625	1000000	200U
GM_200U_048	81773	1000000	200U
GM_200U_049	87661	1000000	200U
GM_200U_050	64502	1000000	200U
GM_200U_051	61183	1000000	200U
GM_200U_052	66118	1000000	200U
GM_200U_053	69197	1000000	200U
GM_200U_054	42639	1000000	200U
GM_200U_055	80631	1000000	200U
GM_200U_056	57521	1000000	200U
GM_200U_057	72903	1000000	200U
GM_200U_058	91612	1000000	200U
GM_200U_059	83645	1000000	200U
GM_200U_060	81175	1000000	200U
GM_200U_061	59129	1000000	200U
GM_200U_062	83171	1000000	200U
GM_200U_063	73988	1000000	200U
GM_200U_064	88359	1000000	200U
GM_200U_065	62893	1000000	200U
GM_200U_066	58768	1000000	200U
GM_200U_067	93200	1000000	200U
GM_200U_068	69619	1000000	200U
GM_200U_069	76191	1000000	200U
GM_200U_070	57702	1000000	200U
GM_200U_071	57896	1000000	200U
GM_200U_072	87020	1000000	200U
GM_200U_073	65365	1000000	200U
GM_200U_074	60127	1000000	200U
GM_200U_075	90726	1000000	200U
GM_200U_076	75077	1000000	200U
GM_200U_077	37819	1000000	200U
GM_200U_078	90563	1000000	200U
GM_200U_079	82333	1000000	200U
GM_200U_080	85066	1000000	200U
GM_200U_081	94902	1000000	200U
GM_200U_082	85666	1000000	200U
GM_200U_083	66930	1000000	200U
GM_200U_084	50593	1000000	200U
GM_200U_085	65430	1000000	200U
GM_200U_086	75914	1000000	200U
GM_200U_087	62873	1000000	200U
GM_200U_088	96012	1000000	200U
GM_200U_089	70883	1000000	200U
GM_200U_090	93296	1000000	200U
GM_200U_091	92353	1000000	200U
GM_200U_092	68767	1000000	200U
GM_200U_093	100711	1000000	200U
GM_200U_094	82098	1000000	200U
GM_200U_095	77789	1000000	200U
GM_200U_096	33149	1000000	200U
GM_200U_001	100987	2500000	200U
GM_200U_002	191364	2500000	200U
GM_200U_003	166974	2500000	200U
GM_200U_004	156962	2500000	200U
GM_200U_005	147696	2500000	200U
GM_200U_006	158277	2500000	200U
GM_200U_007	201024	2500000	200U
GM_200U_008	149944	2500000	200U
GM_200U_009	137092	2500000	200U
GM_200U_010	192964	2500000	200U
GM_200U_011	195496	2500000	200U
GM_200U_012	178362	2500000	200U
GM_200U_013	160918	2500000	200U
GM_200U_014	183667	2500000	200U
GM_200U_015	184630	2500000	200U
GM_200U_016	210109	2500000	200U
GM_200U_017	153206	2500000	200U
GM_200U_018	188720	2500000	200U
GM_200U_019	196259	2500000	200U
GM_200U_020	134781	2500000	200U
GM_200U_021	159771	2500000	200U
GM_200U_022	193967	2500000	200U
GM_200U_023	180865	2500000	200U
GM_200U_024	145112	2500000	200U
GM_200U_025	174441	2500000	200U
GM_200U_026	153657	2500000	200U
GM_200U_027	214497	2500000	200U
GM_200U_028	187426	2500000	200U
GM_200U_029	194214	2500000	200U
GM_200U_030	175669	2500000	200U
GM_200U_031	162928	2500000	200U
GM_200U_032	210616	2500000	200U
GM_200U_033	191725	2500000	200U
GM_200U_034	167392	2500000	200U
GM_200U_035	179219	2500000	200U
GM_200U_036	159438	2500000	200U
GM_200U_037	168919	2500000	200U
GM_200U_038	183408	2500000	200U
GM_200U_039	156227	2500000	200U
GM_200U_040	160402	2500000	200U
GM_200U_041	147925	2500000	200U
GM_200U_042	164863	2500000	200U
GM_200U_043	143260	2500000	200U
GM_200U_044	150786	2500000	200U
GM_200U_045	170948	2500000	200U
GM_200U_046	144747	2500000	200U
GM_200U_047	153238	2500000	200U
GM_200U_048	185962	2500000	200U
GM_200U_049	199703	2500000	200U
GM_200U_050	148039	2500000	200U
GM_200U_051	145373	2500000	200U
GM_200U_052	152177	2500000	200U
GM_200U_053	158647	2500000	200U
GM_200U_055	183465	2500000	200U
GM_200U_056	136123	2500000	200U
GM_200U_057	173023	2500000	200U
GM_200U_058	214391	2500000	200U
GM_200U_059	194556	2500000	200U
GM_200U_060	183982	2500000	200U
GM_200U_061	141450	2500000	200U
GM_200U_062	190043	2500000	200U
GM_200U_063	171302	2500000	200U
GM_200U_064	208477	2500000	200U
GM_200U_065	145128	2500000	200U
GM_200U_066	135065	2500000	200U
GM_200U_067	220874	2500000	200U
GM_200U_068	159796	2500000	200U
GM_200U_069	179860	2500000	200U
GM_200U_070	134003	2500000	200U
GM_200U_071	134278	2500000	200U
GM_200U_072	205275	2500000	200U
GM_200U_073	152345	2500000	200U
GM_200U_074	139217	2500000	200U
GM_200U_075	208426	2500000	200U
GM_200U_076	174116	2500000	200U
GM_200U_077	87916	2500000	200U
GM_200U_078	204569	2500000	200U
GM_200U_079	187544	2500000	200U
GM_200U_080	193175	2500000	200U
GM_200U_081	218065	2500000	200U
GM_200U_082	198870	2500000	200U
GM_200U_083	154407	2500000	200U
GM_200U_084	107042	2500000	200U
GM_200U_085	151348	2500000	200U
GM_200U_086	174671	2500000	200U
GM_200U_087	149813	2500000	200U
GM_200U_088	217203	2500000	200U
GM_200U_089	165434	2500000	200U
GM_200U_090	212705	2500000	200U
GM_200U_091	212374	2500000	200U
GM_200U_092	161890	2500000	200U
GM_200U_093	236717	2500000	200U
GM_200U_094	187942	2500000	200U
GM_200U_095	180868	2500000	200U
GM_200U_096	80142	2500000	200U
GM_200U_001	169432	5000000	200U
GM_200U_002	355649	5000000	200U
GM_200U_003	294992	5000000	200U
GM_200U_004	275642	5000000	200U
GM_200U_005	260803	5000000	200U
GM_200U_006	276581	5000000	200U
GM_200U_007	371436	5000000	200U
GM_200U_008	265113	5000000	200U
GM_200U_009	243383	5000000	200U
GM_200U_010	338433	5000000	200U
GM_200U_011	341992	5000000	200U
GM_200U_012	318280	5000000	200U
GM_200U_013	298263	5000000	200U
GM_200U_014	324773	5000000	200U
GM_200U_015	327629	5000000	200U
GM_200U_016	346255	5000000	200U
GM_200U_017	272570	5000000	200U
GM_200U_018	340776	5000000	200U
GM_200U_019	359877	5000000	200U
GM_200U_020	242378	5000000	200U
GM_200U_021	293730	5000000	200U
GM_200U_022	343666	5000000	200U
GM_200U_023	336353	5000000	200U
GM_200U_024	264811	5000000	200U
GM_200U_025	323526	5000000	200U
GM_200U_026	271528	5000000	200U
GM_200U_027	374811	5000000	200U
GM_200U_028	330918	5000000	200U
GM_200U_029	338528	5000000	200U
GM_200U_030	300818	5000000	200U
GM_200U_031	292722	5000000	200U
GM_200U_032	365123	5000000	200U
GM_200U_033	337366	5000000	200U
GM_200U_034	297053	5000000	200U
GM_200U_035	312575	5000000	200U
GM_200U_036	284027	5000000	200U
GM_200U_037	300887	5000000	200U
GM_200U_038	323897	5000000	200U
GM_200U_039	288516	5000000	200U
GM_200U_040	282309	5000000	200U
GM_200U_041	262316	5000000	200U
GM_200U_042	288754	5000000	200U
GM_200U_043	265674	5000000	200U
GM_200U_044	266729	5000000	200U
GM_200U_045	302793	5000000	200U
GM_200U_046	258832	5000000	200U
GM_200U_047	270669	5000000	200U
GM_200U_048	324921	5000000	200U
GM_200U_049	349694	5000000	200U
GM_200U_050	260063	5000000	200U
GM_200U_051	268927	5000000	200U
GM_200U_052	267803	5000000	200U
GM_200U_053	277712	5000000	200U
GM_200U_055	318957	5000000	200U
GM_200U_056	249110	5000000	200U
GM_200U_057	318376	5000000	200U
GM_200U_058	384594	5000000	200U
GM_200U_059	347509	5000000	200U
GM_200U_060	318061	5000000	200U
GM_200U_061	261406	5000000	200U
GM_200U_062	332667	5000000	200U
GM_200U_063	305808	5000000	200U
GM_200U_064	383435	5000000	200U
GM_200U_065	256778	5000000	200U
GM_200U_066	239594	5000000	200U
GM_200U_067	406554	5000000	200U
GM_200U_068	281395	5000000	200U
GM_200U_069	331655	5000000	200U
GM_200U_070	239037	5000000	200U
GM_200U_071	239905	5000000	200U
GM_200U_072	375290	5000000	200U
GM_200U_073	273461	5000000	200U
GM_200U_074	246789	5000000	200U
GM_200U_075	368072	5000000	200U
GM_200U_076	311218	5000000	200U
GM_200U_077	157984	5000000	200U
GM_200U_078	352501	5000000	200U
GM_200U_079	327694	5000000	200U
GM_200U_080	336752	5000000	200U
GM_200U_081	384150	5000000	200U
GM_200U_082	354234	5000000	200U
GM_200U_083	273345	5000000	200U
GM_200U_084	173122	5000000	200U
GM_200U_085	269738	5000000	200U
GM_200U_086	308534	5000000	200U
GM_200U_087	277857	5000000	200U
GM_200U_088	377181	5000000	200U
GM_200U_089	296443	5000000	200U
GM_200U_090	371039	5000000	200U
GM_200U_091	378474	5000000	200U
GM_200U_092	296310	5000000	200U
GM_200U_093	433114	5000000	200U
GM_200U_094	329840	5000000	200U
GM_200U_095	324424	5000000	200U
GM_200U_096	149778	5000000	200U
GM_200U_002	497805	7500000	200U
GM_200U_003	397061	7500000	200U
GM_200U_004	369376	7500000	200U
GM_200U_005	349834	7500000	200U
GM_200U_006	368088	7500000	200U
GM_200U_007	517732	7500000	200U
GM_200U_008	357593	7500000	200U
GM_200U_009	330362	7500000	200U
GM_200U_010	453425	7500000	200U
GM_200U_011	457654	7500000	200U
GM_200U_012	431034	7500000	200U
GM_200U_013	416586	7500000	200U
GM_200U_014	435909	7500000	200U
GM_200U_015	441807	7500000	200U
GM_200U_017	368057	7500000	200U
GM_200U_018	467125	7500000	200U
GM_200U_019	497292	7500000	200U
GM_200U_020	328800	7500000	200U
GM_200U_021	407193	7500000	200U
GM_200U_022	464382	7500000	200U
GM_200U_023	471424	7500000	200U
GM_200U_024	365247	7500000	200U
GM_200U_025	452062	7500000	200U
GM_200U_026	365148	7500000	200U
GM_200U_027	498754	7500000	200U
GM_200U_028	444786	7500000	200U
GM_200U_029	449720	7500000	200U
GM_200U_030	395033	7500000	200U
GM_200U_031	399099	7500000	200U
GM_200U_032	482041	7500000	200U
GM_200U_033	452265	7500000	200U
GM_200U_034	400812	7500000	200U
GM_200U_035	414844	7500000	200U
GM_200U_036	384019	7500000	200U
GM_200U_037	406731	7500000	200U
GM_200U_038	436196	7500000	200U
GM_200U_039	401621	7500000	200U
GM_200U_040	379007	7500000	200U
GM_200U_041	353789	7500000	200U
GM_200U_042	384732	7500000	200U
GM_200U_043	371537	7500000	200U
GM_200U_044	358728	7500000	200U
GM_200U_045	408084	7500000	200U
GM_200U_046	350936	7500000	200U
GM_200U_047	364674	7500000	200U
GM_200U_048	432877	7500000	200U
GM_200U_049	466980	7500000	200U
GM_200U_050	348798	7500000	200U
GM_200U_051	376109	7500000	200U
GM_200U_052	358411	7500000	200U
GM_200U_053	372724	7500000	200U
GM_200U_055	424013	7500000	200U
GM_200U_056	345338	7500000	200U
GM_200U_057	440121	7500000	200U
GM_200U_058	522561	7500000	200U
GM_200U_059	472160	7500000	200U
GM_200U_060	421358	7500000	200U
GM_200U_061	365794	7500000	200U
GM_200U_062	444376	7500000	200U
GM_200U_063	414543	7500000	200U
GM_200U_064	531095	7500000	200U
GM_200U_065	346999	7500000	200U
GM_200U_066	322057	7500000	200U
GM_200U_067	564979	7500000	200U
GM_200U_068	376943	7500000	200U
GM_200U_069	461048	7500000	200U
GM_200U_070	323703	7500000	200U
GM_200U_071	326060	7500000	200U
GM_200U_072	516820	7500000	200U
GM_200U_073	371734	7500000	200U
GM_200U_074	333239	7500000	200U
GM_200U_075	494156	7500000	200U
GM_200U_076	421490	7500000	200U
GM_200U_077	215147	7500000	200U
GM_200U_078	463758	7500000	200U
GM_200U_079	437667	7500000	200U
GM_200U_080	446966	7500000	200U
GM_200U_081	513742	7500000	200U
GM_200U_082	478312	7500000	200U
GM_200U_083	368034	7500000	200U
GM_200U_084	220913	7500000	200U
GM_200U_085	366229	7500000	200U
GM_200U_086	416526	7500000	200U
GM_200U_087	388556	7500000	200U
GM_200U_088	500205	7500000	200U
GM_200U_089	403845	7500000	200U
GM_200U_090	492662	7500000	200U
GM_200U_091	512901	7500000	200U
GM_200U_092	409474	7500000	200U
GM_200U_093	597886	7500000	200U
GM_200U_094	443236	7500000	200U
GM_200U_095	441000	7500000	200U
GM_200U_096	211809	7500000	200U
GM_200U_002	621516	10000000	200U
GM_200U_003	479489	10000000	200U
GM_200U_004	445250	10000000	200U
GM_200U_005	421961	10000000	200U
GM_200U_006	441590	10000000	200U
GM_200U_007	644362	10000000	200U
GM_200U_008	433291	10000000	200U
GM_200U_009	400723	10000000	200U
GM_200U_010	545055	10000000	200U
GM_200U_011	550341	10000000	200U
GM_200U_012	522997	10000000	200U
GM_200U_013	521440	10000000	200U
GM_200U_014	527281	10000000	200U
GM_200U_015	535601	10000000	200U
GM_200U_017	446709	10000000	200U
GM_200U_018	572603	10000000	200U
GM_200U_019	615174	10000000	200U
GM_200U_020	400995	10000000	200U
GM_200U_021	504464	10000000	200U
GM_200U_022	563112	10000000	200U
GM_200U_023	590556	10000000	200U
GM_200U_024	450792	10000000	200U
GM_200U_025	564522	10000000	200U
GM_200U_026	441846	10000000	200U
GM_200U_027	598424	10000000	200U
GM_200U_028	536503	10000000	200U
GM_200U_029	538605	10000000	200U
GM_200U_030	469288	10000000	200U
GM_200U_031	486837	10000000	200U
GM_200U_032	574875	10000000	200U
GM_200U_033	545055	10000000	200U
GM_200U_034	485703	10000000	200U
GM_200U_035	496658	10000000	200U
GM_200U_036	466077	10000000	200U
GM_200U_037	494177	10000000	200U
GM_200U_038	527440	10000000	200U
GM_200U_039	500182	10000000	200U
GM_200U_040	458332	10000000	200U
GM_200U_041	429000	10000000	200U
GM_200U_042	462392	10000000	200U
GM_200U_043	465078	10000000	200U
GM_200U_044	434187	10000000	200U
GM_200U_045	495261	10000000	200U
GM_200U_046	427721	10000000	200U
GM_200U_047	442271	10000000	200U
GM_200U_048	519835	10000000	200U
GM_200U_049	560921	10000000	200U
GM_200U_050	420478	10000000	200U
GM_200U_051	468314	10000000	200U
GM_200U_052	432420	10000000	200U
GM_200U_053	448792	10000000	200U
GM_200U_055	508059	10000000	200U
GM_200U_056	426856	10000000	200U
GM_200U_057	545610	10000000	200U
GM_200U_058	635999	10000000	200U
GM_200U_059	576029	10000000	200U
GM_200U_060	503393	10000000	200U
GM_200U_061	456792	10000000	200U
GM_200U_062	535446	10000000	200U
GM_200U_063	505616	10000000	200U
GM_200U_064	659439	10000000	200U
GM_200U_065	421164	10000000	200U
GM_200U_066	389595	10000000	200U
GM_200U_067	702025	10000000	200U
GM_200U_068	455067	10000000	200U
GM_200U_069	573384	10000000	200U
GM_200U_070	394213	10000000	200U
GM_200U_071	397538	10000000	200U
GM_200U_072	636580	10000000	200U
GM_200U_073	453271	10000000	200U
GM_200U_074	403848	10000000	200U
GM_200U_075	596294	10000000	200U
GM_200U_076	511640	10000000	200U
GM_200U_077	263513	10000000	200U
GM_200U_078	551293	10000000	200U
GM_200U_079	526231	10000000	200U
GM_200U_080	534781	10000000	200U
GM_200U_081	618307	10000000	200U
GM_200U_082	579788	10000000	200U
GM_200U_083	445735	10000000	200U
GM_200U_085	447069	10000000	200U
GM_200U_086	506115	10000000	200U
GM_200U_087	485554	10000000	200U
GM_200U_088	598720	10000000	200U
GM_200U_089	493461	10000000	200U
GM_200U_090	590786	10000000	200U
GM_200U_091	624332	10000000	200U
GM_200U_092	507327	10000000	200U
GM_200U_093	737892	10000000	200U
GM_200U_094	535008	10000000	200U
GM_200U_095	537919	10000000	200U
GM_200U_096	266989	10000000	200U
GM_200U_002	731222	12500000	200U
GM_200U_003	548476	12500000	200U
GM_200U_004	507771	12500000	200U
GM_200U_005	482099	12500000	200U
GM_200U_006	502045	12500000	200U
GM_200U_007	755773	12500000	200U
GM_200U_008	496230	12500000	200U
GM_200U_009	460510	12500000	200U
GM_200U_010	621147	12500000	200U
GM_200U_011	626988	12500000	200U
GM_200U_012	599272	12500000	200U
GM_200U_013	613709	12500000	200U
GM_200U_014	603743	12500000	200U
GM_200U_015	614875	12500000	200U
GM_200U_017	513325	12500000	200U
GM_200U_018	662796	12500000	200U
GM_200U_019	717339	12500000	200U
GM_200U_020	462205	12500000	200U
GM_200U_021	590577	12500000	200U
GM_200U_022	646033	12500000	200U
GM_200U_023	695647	12500000	200U
GM_200U_024	524778	12500000	200U
GM_200U_025	662862	12500000	200U
GM_200U_026	505871	12500000	200U
GM_200U_027	680797	12500000	200U
GM_200U_028	612288	12500000	200U
GM_200U_029	611107	12500000	200U
GM_200U_031	561203	12500000	200U
GM_200U_032	650762	12500000	200U
GM_200U_033	622380	12500000	200U
GM_200U_034	556618	12500000	200U
GM_200U_035	564733	12500000	200U
GM_200U_036	534816	12500000	200U
GM_200U_037	567978	12500000	200U
GM_200U_038	603402	12500000	200U
GM_200U_039	586690	12500000	200U
GM_200U_040	525084	12500000	200U
GM_200U_041	492528	12500000	200U
GM_200U_043	546770	12500000	200U
GM_200U_044	497610	12500000	200U
GM_200U_045	568610	12500000	200U
GM_200U_046	492859	12500000	200U
GM_200U_047	507863	12500000	200U
GM_200U_048	592125	12500000	200U
GM_200U_051	549955	12500000	200U
GM_200U_056	498858	12500000	200U
GM_200U_057	637440	12500000	200U
GM_200U_058	732428	12500000	200U
GM_200U_059	663105	12500000	200U
GM_200U_061	536866	12500000	200U
GM_200U_063	582517	12500000	200U
GM_200U_064	769837	12500000	200U
GM_200U_065	483030	12500000	200U
GM_200U_067	822347	12500000	200U
GM_200U_069	671756	12500000	200U
GM_200U_070	454352	12500000	200U
GM_200U_071	458191	12500000	200U
GM_200U_072	739767	12500000	200U
GM_200U_073	521704	12500000	200U
GM_200U_074	462981	12500000	200U
GM_200U_075	680881	12500000	200U
GM_200U_076	587615	12500000	200U
GM_200U_077	304909	12500000	200U
GM_200U_078	621971	12500000	200U
GM_200U_079	599825	12500000	200U
GM_200U_080	606357	12500000	200U
GM_200U_081	704177	12500000	200U
GM_200U_082	663855	12500000	200U
GM_200U_083	509679	12500000	200U
GM_200U_085	516223	12500000	200U
GM_200U_086	581522	12500000	200U
GM_200U_087	571601	12500000	200U
GM_200U_089	569881	12500000	200U
GM_200U_091	720159	12500000	200U
GM_200U_092	591751	12500000	200U
GM_200U_093	858893	12500000	200U
GM_200U_094	612170	12500000	200U
GM_200U_095	619510	12500000	200U
GM_200U_096	316577	12500000	200U
GM_200U_002	828083	15000000	200U
GM_200U_003	607708	15000000	200U
GM_200U_005	533052	15000000	200U
GM_200U_007	853822	15000000	200U
GM_200U_008	550205	15000000	200U
GM_200U_009	511877	15000000	200U
GM_200U_010	685176	15000000	200U
GM_200U_011	691562	15000000	200U
GM_200U_012	664888	15000000	200U
GM_200U_013	695880	15000000	200U
GM_200U_014	669851	15000000	200U
GM_200U_017	570991	15000000	200U
GM_200U_018	740422	15000000	200U
GM_200U_019	806488	15000000	200U
GM_200U_020	515502	15000000	200U
GM_200U_021	665986	15000000	200U
GM_200U_022	716800	15000000	200U
GM_200U_023	789031	15000000	200U
GM_200U_024	588714	15000000	200U
GM_200U_025	750316	15000000	200U
GM_200U_026	560938	15000000	200U
GM_200U_028	676051	15000000	200U
GM_200U_029	672124	15000000	200U
GM_200U_031	625896	15000000	200U
GM_200U_033	688332	15000000	200U
GM_200U_034	616587	15000000	200U
GM_200U_035	622387	15000000	200U
GM_200U_036	593673	15000000	200U
GM_200U_039	663478	15000000	200U
GM_200U_043	619907	15000000	200U
GM_200U_046	549211	15000000	200U
GM_200U_047	564348	15000000	200U
GM_200U_051	623125	15000000	200U
GM_200U_056	561594	15000000	200U
GM_200U_057	717436	15000000	200U
GM_200U_058	815192	15000000	200U
GM_200U_059	738114	15000000	200U
GM_200U_061	608428	15000000	200U
GM_200U_064	867990	15000000	200U
GM_200U_067	928281	15000000	200U
GM_200U_069	758003	15000000	200U
GM_200U_071	511493	15000000	200U
GM_200U_072	830178	15000000	200U
GM_200U_073	580956	15000000	200U
GM_200U_074	513101	15000000	200U
GM_200U_075	752004	15000000	200U
GM_200U_076	651921	15000000	200U
GM_200U_077	340841	15000000	200U
GM_200U_079	661414	15000000	200U
GM_200U_081	777149	15000000	200U
GM_200U_082	734919	15000000	200U
GM_200U_083	564767	15000000	200U
GM_200U_085	575594	15000000	200U
GM_200U_087	647588	15000000	200U
GM_200U_089	636281	15000000	200U
GM_200U_092	665842	15000000	200U
GM_200U_093	965235	15000000	200U
GM_200U_095	689822	15000000	200U
GM_200U_096	361950	15000000	200U
GM_600U_001	94530	1000000	600U
GM_600U_002	91907	1000000	600U
GM_600U_003	101465	1000000	600U
GM_600U_004	107614	1000000	600U
GM_600U_005	95501	1000000	600U
GM_600U_006	113761	1000000	600U
GM_600U_007	108246	1000000	600U
GM_600U_008	100171	1000000	600U
GM_600U_009	119200	1000000	600U
GM_600U_010	102602	1000000	600U
GM_600U_011	98683	1000000	600U
GM_600U_012	97196	1000000	600U
GM_600U_013	100603	1000000	600U
GM_600U_014	117326	1000000	600U
GM_600U_015	94256	1000000	600U
GM_600U_016	98914	1000000	600U
GM_600U_017	110042	1000000	600U
GM_600U_018	102875	1000000	600U
GM_600U_019	99224	1000000	600U
GM_600U_020	105475	1000000	600U
GM_600U_021	114433	1000000	600U
GM_600U_022	95724	1000000	600U
GM_600U_023	97964	1000000	600U
GM_600U_024	115932	1000000	600U
GM_600U_025	102996	1000000	600U
GM_600U_026	110020	1000000	600U
GM_600U_027	84190	1000000	600U
GM_600U_028	106942	1000000	600U
GM_600U_029	108455	1000000	600U
GM_600U_030	107408	1000000	600U
GM_600U_031	87304	1000000	600U
GM_600U_032	84793	1000000	600U
GM_600U_033	125883	1000000	600U
GM_600U_034	106983	1000000	600U
GM_600U_035	114302	1000000	600U
GM_600U_036	114482	1000000	600U
GM_600U_037	125322	1000000	600U
GM_600U_038	109760	1000000	600U
GM_600U_039	95114	1000000	600U
GM_600U_040	91796	1000000	600U
GM_600U_041	116287	1000000	600U
GM_600U_042	141071	1000000	600U
GM_600U_043	114311	1000000	600U
GM_600U_044	174850	1000000	600U
GM_600U_045	115159	1000000	600U
GM_600U_046	100605	1000000	600U
GM_600U_047	107045	1000000	600U
GM_600U_048	128038	1000000	600U
GM_600U_049	114016	1000000	600U
GM_600U_050	126507	1000000	600U
GM_600U_051	106523	1000000	600U
GM_600U_052	118081	1000000	600U
GM_600U_053	100481	1000000	600U
GM_600U_054	125899	1000000	600U
GM_600U_055	112670	1000000	600U
GM_600U_056	109727	1000000	600U
GM_600U_057	113362	1000000	600U
GM_600U_058	130418	1000000	600U
GM_600U_059	114673	1000000	600U
GM_600U_060	134865	1000000	600U
GM_600U_062	106640	1000000	600U
GM_600U_063	96449	1000000	600U
GM_600U_064	132492	1000000	600U
GM_600U_065	99070	1000000	600U
GM_600U_066	134974	1000000	600U
GM_600U_067	137155	1000000	600U
GM_600U_068	139107	1000000	600U
GM_600U_069	97432	1000000	600U
GM_600U_070	108590	1000000	600U
GM_600U_071	102062	1000000	600U
GM_600U_072	93499	1000000	600U
GM_600U_073	155349	1000000	600U
GM_600U_074	125933	1000000	600U
GM_600U_075	130203	1000000	600U
GM_600U_076	121584	1000000	600U
GM_600U_077	81811	1000000	600U
GM_600U_078	94796	1000000	600U
GM_600U_079	108963	1000000	600U
GM_600U_080	156472	1000000	600U
GM_600U_081	104139	1000000	600U
GM_600U_082	141117	1000000	600U
GM_600U_083	111809	1000000	600U
GM_600U_084	127416	1000000	600U
GM_600U_085	98362	1000000	600U
GM_600U_086	99275	1000000	600U
GM_600U_087	117822	1000000	600U
GM_600U_088	130761	1000000	600U
GM_600U_089	110630	1000000	600U
GM_600U_090	98833	1000000	600U
GM_600U_091	118565	1000000	600U
GM_600U_092	97978	1000000	600U
GM_600U_093	108751	1000000	600U
GM_600U_094	116818	1000000	600U
GM_600U_095	132268	1000000	600U
GM_600U_096	128120	1000000	600U
GM_600U_001	213104	2500000	600U
GM_600U_002	210109	2500000	600U
GM_600U_003	230489	2500000	600U
GM_600U_004	239482	2500000	600U
GM_600U_005	215960	2500000	600U
GM_600U_006	246494	2500000	600U
GM_600U_007	255336	2500000	600U
GM_600U_008	224803	2500000	600U
GM_600U_009	268030	2500000	600U
GM_600U_010	227811	2500000	600U
GM_600U_011	225558	2500000	600U
GM_600U_012	217059	2500000	600U
GM_600U_013	228571	2500000	600U
GM_600U_014	277334	2500000	600U
GM_600U_015	214276	2500000	600U
GM_600U_016	225036	2500000	600U
GM_600U_017	254182	2500000	600U
GM_600U_018	229161	2500000	600U
GM_600U_019	226825	2500000	600U
GM_600U_020	238329	2500000	600U
GM_600U_021	265208	2500000	600U
GM_600U_024	267246	2500000	600U
GM_600U_025	234561	2500000	600U
GM_600U_026	243116	2500000	600U
GM_600U_027	192800	2500000	600U
GM_600U_028	248988	2500000	600U
GM_600U_029	245058	2500000	600U
GM_600U_030	236869	2500000	600U
GM_600U_031	200984	2500000	600U
GM_600U_032	193587	2500000	600U
GM_600U_033	291937	2500000	600U
GM_600U_034	251064	2500000	600U
GM_600U_035	257129	2500000	600U
GM_600U_036	269606	2500000	600U
GM_600U_037	280914	2500000	600U
GM_600U_038	257406	2500000	600U
GM_600U_039	212321	2500000	600U
GM_600U_040	209383	2500000	600U
GM_600U_041	253488	2500000	600U
GM_600U_042	305079	2500000	600U
GM_600U_043	254929	2500000	600U
GM_600U_044	367079	2500000	600U
GM_600U_045	253706	2500000	600U
GM_600U_046	226745	2500000	600U
GM_600U_047	252478	2500000	600U
GM_600U_048	286109	2500000	600U
GM_600U_049	260361	2500000	600U
GM_600U_050	282875	2500000	600U
GM_600U_051	245375	2500000	600U
GM_600U_052	257423	2500000	600U
GM_600U_053	231091	2500000	600U
GM_600U_054	273127	2500000	600U
GM_600U_055	250609	2500000	600U
GM_600U_056	243553	2500000	600U
GM_600U_057	251265	2500000	600U
GM_600U_058	298621	2500000	600U
GM_600U_059	266243	2500000	600U
GM_600U_060	306831	2500000	600U
GM_600U_062	238073	2500000	600U
GM_600U_063	218068	2500000	600U
GM_600U_064	289779	2500000	600U
GM_600U_065	226896	2500000	600U
GM_600U_066	306223	2500000	600U
GM_600U_067	299167	2500000	600U
GM_600U_068	311427	2500000	600U
GM_600U_069	220377	2500000	600U
GM_600U_070	241531	2500000	600U
GM_600U_071	231226	2500000	600U
GM_600U_072	211261	2500000	600U
GM_600U_073	354669	2500000	600U
GM_600U_074	280221	2500000	600U
GM_600U_075	301521	2500000	600U
GM_600U_076	280198	2500000	600U
GM_600U_077	186682	2500000	600U
GM_600U_078	212953	2500000	600U
GM_600U_079	242125	2500000	600U
GM_600U_080	320792	2500000	600U
GM_600U_081	231434	2500000	600U
GM_600U_082	326230	2500000	600U
GM_600U_083	252107	2500000	600U
GM_600U_084	276270	2500000	600U
GM_600U_085	220010	2500000	600U
GM_600U_086	225237	2500000	600U
GM_600U_087	271505	2500000	600U
GM_600U_088	299496	2500000	600U
GM_600U_089	245161	2500000	600U
GM_600U_090	223316	2500000	600U
GM_600U_091	260980	2500000	600U
GM_600U_092	220829	2500000	600U
GM_600U_093	256781	2500000	600U
GM_600U_094	262637	2500000	600U
GM_600U_095	311664	2500000	600U
GM_600U_096	285946	2500000	600U
GM_600U_007	463505	5000000	600U
GM_600U_008	383499	5000000	600U
GM_600U_009	458401	5000000	600U
GM_600U_010	381539	5000000	600U
GM_600U_011	392682	5000000	600U
GM_600U_012	367815	5000000	600U
GM_600U_013	394859	5000000	600U
GM_600U_014	506932	5000000	600U
GM_600U_015	370656	5000000	600U
GM_600U_016	391424	5000000	600U
GM_600U_017	450990	5000000	600U
GM_600U_018	386119	5000000	600U
GM_600U_019	396905	5000000	600U
GM_600U_020	409271	5000000	600U
GM_600U_021	469978	5000000	600U
GM_600U_024	473087	5000000	600U
GM_600U_025	406895	5000000	600U
GM_600U_026	405681	5000000	600U
GM_600U_027	337334	5000000	600U
GM_600U_028	444855	5000000	600U
GM_600U_029	419992	5000000	600U
GM_600U_030	395159	5000000	600U
GM_600U_031	353745	5000000	600U
GM_600U_032	335330	5000000	600U
GM_600U_033	520207	5000000	600U
GM_600U_034	451642	5000000	600U
GM_600U_035	439957	5000000	600U
GM_600U_036	490675	5000000	600U
GM_600U_037	477135	5000000	600U
GM_600U_038	465067	5000000	600U
GM_600U_039	361034	5000000	600U
GM_600U_040	364746	5000000	600U
GM_600U_041	418994	5000000	600U
GM_600U_042	496608	5000000	600U
GM_600U_043	432218	5000000	600U
GM_600U_044	578734	5000000	600U
GM_600U_045	424478	5000000	600U
GM_600U_046	389257	5000000	600U
GM_600U_047	461596	5000000	600U
GM_600U_048	483882	5000000	600U
GM_600U_049	454445	5000000	600U
GM_600U_050	478334	5000000	600U
GM_600U_051	431245	5000000	600U
GM_600U_052	423754	5000000	600U
GM_600U_053	408142	5000000	600U
GM_600U_054	445317	5000000	600U
GM_600U_055	422766	5000000	600U
GM_600U_056	408064	5000000	600U
GM_600U_057	421490	5000000	600U
GM_600U_058	526851	5000000	600U
GM_600U_059	474543	5000000	600U
GM_600U_060	531640	5000000	600U
GM_600U_062	404729	5000000	600U
GM_600U_063	376786	5000000	600U
GM_600U_064	479555	5000000	600U
GM_600U_065	397503	5000000	600U
GM_600U_066	529428	5000000	600U
GM_600U_067	491974	5000000	600U
GM_600U_068	528430	5000000	600U
GM_600U_069	379495	5000000	600U
GM_600U_070	405726	5000000	600U
GM_600U_071	398331	5000000	600U
GM_600U_072	363092	5000000	600U
GM_600U_073	618440	5000000	600U
GM_600U_074	472541	5000000	600U
GM_600U_075	536092	5000000	600U
GM_600U_076	496224	5000000	600U
GM_600U_077	325282	5000000	600U
GM_600U_078	364357	5000000	600U
GM_600U_079	407298	5000000	600U
GM_600U_080	492106	5000000	600U
GM_600U_081	390383	5000000	600U
GM_600U_082	577360	5000000	600U
GM_600U_083	434687	5000000	600U
GM_600U_084	452333	5000000	600U
GM_600U_085	372893	5000000	600U
GM_600U_086	390472	5000000	600U
GM_600U_087	478926	5000000	600U
GM_600U_088	527469	5000000	600U
GM_600U_089	413808	5000000	600U
GM_600U_090	383949	5000000	600U
GM_600U_091	436152	5000000	600U
GM_600U_092	379610	5000000	600U
GM_600U_093	468716	5000000	600U
GM_600U_094	448971	5000000	600U
GM_600U_095	566012	5000000	600U
GM_600U_096	486835	5000000	600U
GM_600U_001	477211	7500000	600U
GM_600U_002	490110	7500000	600U
GM_600U_003	527898	7500000	600U
GM_600U_004	519182	7500000	600U
GM_600U_005	487473	7500000	600U
GM_600U_006	511949	7500000	600U
GM_600U_007	637000	7500000	600U
GM_600U_008	501315	7500000	600U
GM_600U_009	599989	7500000	600U
GM_600U_010	493742	7500000	600U
GM_600U_011	521287	7500000	600U
GM_600U_012	478057	7500000	600U
GM_600U_013	519676	7500000	600U
GM_600U_014	700873	7500000	600U
GM_600U_015	489302	7500000	600U
GM_600U_016	519228	7500000	600U
GM_600U_017	606205	7500000	600U
GM_600U_018	500441	7500000	600U
GM_600U_019	528663	7500000	600U
GM_600U_020	537270	7500000	600U
GM_600U_021	632796	7500000	600U
GM_600U_024	636656	7500000	600U
GM_600U_025	538119	7500000	600U
GM_600U_026	522861	7500000	600U
GM_600U_027	448477	7500000	600U
GM_600U_028	602247	7500000	600U
GM_600U_029	550499	7500000	600U
GM_600U_030	507556	7500000	600U
GM_600U_031	474582	7500000	600U
GM_600U_032	444223	7500000	600U
GM_600U_033	702589	7500000	600U
GM_600U_034	615778	7500000	600U
GM_600U_035	578142	7500000	600U
GM_600U_036	672822	7500000	600U
GM_600U_037	621001	7500000	600U
GM_600U_038	637328	7500000	600U
GM_600U_039	472517	7500000	600U
GM_600U_040	484801	7500000	600U
GM_600U_041	535527	7500000	600U
GM_600U_042	628458	7500000	600U
GM_600U_043	562351	7500000	600U
GM_600U_044	717546	7500000	600U
GM_600U_045	548519	7500000	600U
GM_600U_046	511410	7500000	600U
GM_600U_047	636202	7500000	600U
GM_600U_048	627790	7500000	600U
GM_600U_049	603135	7500000	600U
GM_600U_050	619901	7500000	600U
GM_600U_051	575695	7500000	600U
GM_600U_052	540031	7500000	600U
GM_600U_053	549190	7500000	600U
GM_600U_054	563718	7500000	600U
GM_600U_055	547373	7500000	600U
GM_600U_056	527406	7500000	600U
GM_600U_057	544434	7500000	600U
GM_600U_058	704761	7500000	600U
GM_600U_059	639881	7500000	600U
GM_600U_060	701339	7500000	600U
GM_600U_062	527211	7500000	600U
GM_600U_063	495354	7500000	600U
GM_600U_064	613486	7500000	600U
GM_600U_065	528993	7500000	600U
GM_600U_066	697831	7500000	600U
GM_600U_067	626273	7500000	600U
GM_600U_068	685577	7500000	600U
GM_600U_069	499032	7500000	600U
GM_600U_070	523868	7500000	600U
GM_600U_071	525614	7500000	600U
GM_600U_072	477010	7500000	600U
GM_600U_073	821154	7500000	600U
GM_600U_074	611896	7500000	600U
GM_600U_075	723161	7500000	600U
GM_600U_076	666725	7500000	600U
GM_600U_077	432284	7500000	600U
GM_600U_078	476168	7500000	600U
GM_600U_079	527010	7500000	600U
GM_600U_081	505901	7500000	600U
GM_600U_082	775467	7500000	600U
GM_600U_083	573101	7500000	600U
GM_600U_084	574638	7500000	600U
GM_600U_085	485818	7500000	600U
GM_600U_086	516177	7500000	600U
GM_600U_087	643594	7500000	600U
GM_600U_088	705498	7500000	600U
GM_600U_089	537774	7500000	600U
GM_600U_090	505028	7500000	600U
GM_600U_091	562146	7500000	600U
GM_600U_092	498010	7500000	600U
GM_600U_093	645211	7500000	600U
GM_600U_094	589421	7500000	600U
GM_600U_095	776871	7500000	600U
GM_600U_096	634518	7500000	600U
GM_600U_001	304837	10000000	600U
GM_600U_002	588596	10000000	600U
GM_600U_003	629049	10000000	600U
GM_600U_005	578698	10000000	600U
GM_600U_007	782521	10000000	600U
GM_600U_008	591510	10000000	600U
GM_600U_009	709786	10000000	600U
GM_600U_010	577796	10000000	600U
GM_600U_011	623165	10000000	600U
GM_600U_012	563012	10000000	600U
GM_600U_013	616419	10000000	600U
GM_600U_014	863547	10000000	600U
GM_600U_015	583144	10000000	600U
GM_600U_016	619716	10000000	600U
GM_600U_017	731876	10000000	600U
GM_600U_018	586988	10000000	600U
GM_600U_019	632848	10000000	600U
GM_600U_020	636680	10000000	600U
GM_600U_021	766050	10000000	600U
GM_600U_024	768792	10000000	600U
GM_600U_025	641594	10000000	600U
GM_600U_026	612540	10000000	600U
GM_600U_027	537465	10000000	600U
GM_600U_028	731673	10000000	600U
GM_600U_029	652253	10000000	600U
GM_600U_030	591751	10000000	600U
GM_600U_031	571355	10000000	600U
GM_600U_032	530315	10000000	600U
GM_600U_033	852286	10000000	600U
GM_600U_034	752215	10000000	600U
GM_600U_035	685379	10000000	600U
GM_600U_036	825492	10000000	600U
GM_600U_037	731990	10000000	600U
GM_600U_038	781735	10000000	600U
GM_600U_039	558788	10000000	600U
GM_600U_040	580195	10000000	600U
GM_600U_041	623524	10000000	600U
GM_600U_043	662944	10000000	600U
GM_600U_045	643579	10000000	600U
GM_600U_046	606599	10000000	600U
GM_600U_047	783926	10000000	600U
GM_600U_048	738043	10000000	600U
GM_600U_049	720719	10000000	600U
GM_600U_050	727438	10000000	600U
GM_600U_051	691555	10000000	600U
GM_600U_053	662721	10000000	600U
GM_600U_054	650733	10000000	600U
GM_600U_055	642413	10000000	600U
GM_600U_056	617435	10000000	600U
GM_600U_057	638287	10000000	600U
GM_600U_058	847530	10000000	600U
GM_600U_059	775527	10000000	600U
GM_600U_060	834066	10000000	600U
GM_600U_062	621634	10000000	600U
GM_600U_063	587760	10000000	600U
GM_600U_064	713276	10000000	600U
GM_600U_065	633949	10000000	600U
GM_600U_066	829026	10000000	600U
GM_600U_067	724960	10000000	600U
GM_600U_068	805061	10000000	600U
GM_600U_069	592557	10000000	600U
GM_600U_070	613189	10000000	600U
GM_600U_071	625270	10000000	600U
GM_600U_072	566101	10000000	600U
GM_600U_073	979810	10000000	600U
GM_600U_074	717290	10000000	600U
GM_600U_075	874879	10000000	600U
GM_600U_076	803818	10000000	600U
GM_600U_077	516753	10000000	600U
GM_600U_078	563565	10000000	600U
GM_600U_079	618436	10000000	600U
GM_600U_081	595343	10000000	600U
GM_600U_082	933799	10000000	600U
GM_600U_083	681782	10000000	600U
GM_600U_084	665646	10000000	600U
GM_600U_085	573360	10000000	600U
GM_600U_086	616185	10000000	600U
GM_600U_087	775868	10000000	600U
GM_600U_088	848508	10000000	600U
GM_600U_089	634026	10000000	600U
GM_600U_090	599539	10000000	600U
GM_600U_091	658766	10000000	600U
GM_600U_092	591506	10000000	600U
GM_600U_093	794771	10000000	600U
GM_600U_094	697366	10000000	600U
GM_600U_095	954369	10000000	600U
GM_600U_096	748897	10000000	600U
GM_600U_001	632461	12500000	600U
GM_600U_002	667886	12500000	600U
GM_600U_003	710478	12500000	600U
GM_600U_004	678120	12500000	600U
GM_600U_005	652073	12500000	600U
GM_600U_007	906404	12500000	600U
GM_600U_008	662621	12500000	600U
GM_600U_009	796746	12500000	600U
GM_600U_010	644137	12500000	600U
GM_600U_011	706287	12500000	600U
GM_600U_012	630456	12500000	600U
GM_600U_013	694378	12500000	600U
GM_600U_014	1003424	12500000	600U
GM_600U_015	658816	12500000	600U
GM_600U_016	702433	12500000	600U
GM_600U_017	835481	12500000	600U
GM_600U_018	655412	12500000	600U
GM_600U_019	718486	12500000	600U
GM_600U_020	715727	12500000	600U
GM_600U_021	876033	12500000	600U
GM_600U_024	877670	12500000	600U
GM_600U_025	724930	12500000	600U
GM_600U_027	610708	12500000	600U
GM_600U_028	840092	12500000	600U
GM_600U_029	733959	12500000	600U
GM_600U_031	651669	12500000	600U
GM_600U_032	599995	12500000	600U
GM_600U_033	975944	12500000	600U
GM_600U_034	867310	12500000	600U
GM_600U_035	773645	12500000	600U
GM_600U_036	956038	12500000	600U
GM_600U_037	820332	12500000	600U
GM_600U_038	903616	12500000	600U
GM_600U_039	629183	12500000	600U
GM_600U_040	658908	12500000	600U
GM_600U_043	743676	12500000	600U
GM_600U_046	682979	12500000	600U
GM_600U_047	910969	12500000	600U
GM_600U_048	826675	12500000	600U
GM_600U_049	815039	12500000	600U
GM_600U_050	812179	12500000	600U
GM_600U_051	785592	12500000	600U
GM_600U_053	756960	12500000	600U
GM_600U_055	718436	12500000	600U
GM_600U_057	713297	12500000	600U
GM_600U_058	963128	12500000	600U
GM_600U_059	888627	12500000	600U
GM_600U_060	940120	12500000	600U
GM_600U_062	696638	12500000	600U
GM_600U_063	662724	12500000	600U
GM_600U_065	718899	12500000	600U
GM_600U_066	933724	12500000	600U
GM_600U_067	802345	12500000	600U
GM_600U_068	898772	12500000	600U
GM_600U_069	666715	12500000	600U
GM_600U_070	683705	12500000	600U
GM_600U_071	705983	12500000	600U
GM_600U_072	637449	12500000	600U
GM_600U_073	1107097	12500000	600U
GM_600U_074	800460	12500000	600U
GM_600U_075	1001134	12500000	600U
GM_600U_076	917495	12500000	600U
GM_600U_077	585716	12500000	600U
GM_600U_078	633737	12500000	600U
GM_600U_081	666499	12500000	600U
GM_600U_082	1064002	12500000	600U
GM_600U_083	770191	12500000	600U
GM_600U_085	644754	12500000	600U
GM_600U_086	697695	12500000	600U
GM_600U_087	886110	12500000	600U
GM_600U_088	965684	12500000	600U
GM_600U_090	675822	12500000	600U
GM_600U_093	923735	12500000	600U
GM_600U_094	784594	12500000	600U
GM_600U_095	1105558	12500000	600U
GM_600U_096	840301	12500000	600U
GM_600U_002	734765	15000000	600U
GM_600U_003	778253	15000000	600U
GM_600U_007	1012345	15000000	600U
GM_600U_009	867855	15000000	600U
GM_600U_011	775832	15000000	600U
GM_600U_012	685641	15000000	600U
GM_600U_013	758628	15000000	600U
GM_600U_014	1123861	15000000	600U
GM_600U_015	721884	15000000	600U
GM_600U_016	771109	15000000	600U
GM_600U_017	923253	15000000	600U
GM_600U_018	711838	15000000	600U
GM_600U_019	790150	15000000	600U
GM_600U_020	780790	15000000	600U
GM_600U_021	968360	15000000	600U
GM_600U_024	967936	15000000	600U
GM_600U_025	794030	15000000	600U
GM_600U_028	931940	15000000	600U
GM_600U_029	801197	15000000	600U
GM_600U_031	719234	15000000	600U
GM_600U_033	1079979	15000000	600U
GM_600U_034	965259	15000000	600U
GM_600U_035	847711	15000000	600U
GM_600U_036	1068405	15000000	600U
GM_600U_038	1007642	15000000	600U
GM_600U_040	725437	15000000	600U
GM_600U_046	746977	15000000	600U
GM_600U_047	1021673	15000000	600U
GM_600U_049	893243	15000000	600U
GM_600U_050	881022	15000000	600U
GM_600U_051	864395	15000000	600U
GM_600U_053	835314	15000000	600U
GM_600U_058	1058776	15000000	600U
GM_600U_059	983859	15000000	600U
GM_600U_060	1027142	15000000	600U
GM_600U_062	758740	15000000	600U
GM_600U_063	724355	15000000	600U
GM_600U_065	790137	15000000	600U
GM_600U_066	1018701	15000000	600U
GM_600U_069	728756	15000000	600U
GM_600U_070	741163	15000000	600U
GM_600U_071	772798	15000000	600U
GM_600U_072	696829	15000000	600U
GM_600U_073	1211369	15000000	600U
GM_600U_075	1106031	15000000	600U
GM_600U_076	1012361	15000000	600U
GM_600U_077	643442	15000000	600U
GM_600U_082	1171765	15000000	600U
GM_600U_083	843791	15000000	600U
GM_600U_086	766955	15000000	600U
GM_600U_087	979485	15000000	600U
GM_600U_088	1064626	15000000	600U
GM_600U_093	1035268	15000000	600U
GM_600U_095	1234932	15000000	600U
GM_800U_001	118305	1000000	800U
GM_800U_002	158720	1000000	800U
GM_800U_003	114197	1000000	800U
GM_800U_004	107300	1000000	800U
GM_800U_005	167261	1000000	800U
GM_800U_006	167808	1000000	800U
GM_800U_007	162048	1000000	800U
GM_800U_008	135637	1000000	800U
GM_800U_009	167495	1000000	800U
GM_800U_010	158618	1000000	800U
GM_800U_011	178063	1000000	800U
GM_800U_012	148952	1000000	800U
GM_800U_013	142012	1000000	800U
GM_800U_014	164118	1000000	800U
GM_800U_015	121183	1000000	800U
GM_800U_016	142572	1000000	800U
GM_800U_017	118962	1000000	800U
GM_800U_018	212559	1000000	800U
GM_800U_019	151581	1000000	800U
GM_800U_020	113663	1000000	800U
GM_800U_021	149757	1000000	800U
GM_800U_022	145318	1000000	800U
GM_800U_023	197432	1000000	800U
GM_800U_024	165090	1000000	800U
GM_800U_025	146912	1000000	800U
GM_800U_026	146738	1000000	800U
GM_800U_027	146859	1000000	800U
GM_800U_028	140854	1000000	800U
GM_800U_029	124842	1000000	800U
GM_800U_030	117117	1000000	800U
GM_800U_031	159387	1000000	800U
GM_800U_032	157372	1000000	800U
GM_800U_033	124383	1000000	800U
GM_800U_034	166071	1000000	800U
GM_800U_035	169999	1000000	800U
GM_800U_036	137757	1000000	800U
GM_800U_037	143624	1000000	800U
GM_800U_038	115300	1000000	800U
GM_800U_039	148767	1000000	800U
GM_800U_040	120306	1000000	800U
GM_800U_041	129236	1000000	800U
GM_800U_042	173692	1000000	800U
GM_800U_043	160018	1000000	800U
GM_800U_044	161070	1000000	800U
GM_800U_045	167667	1000000	800U
GM_800U_046	140093	1000000	800U
GM_800U_047	149767	1000000	800U
GM_800U_048	143666	1000000	800U
GM_800U_049	150992	1000000	800U
GM_800U_050	129407	1000000	800U
GM_800U_051	140258	1000000	800U
GM_800U_052	155564	1000000	800U
GM_800U_053	129493	1000000	800U
GM_800U_054	151588	1000000	800U
GM_800U_055	146422	1000000	800U
GM_800U_056	154281	1000000	800U
GM_800U_057	125163	1000000	800U
GM_800U_058	131830	1000000	800U
GM_800U_059	158257	1000000	800U
GM_800U_060	182067	1000000	800U
GM_800U_061	99886	1000000	800U
GM_800U_062	171730	1000000	800U
GM_800U_063	171608	1000000	800U
GM_800U_064	177921	1000000	800U
GM_800U_065	112075	1000000	800U
GM_800U_066	143151	1000000	800U
GM_800U_067	162288	1000000	800U
GM_800U_068	177450	1000000	800U
GM_800U_069	136000	1000000	800U
GM_800U_070	154684	1000000	800U
GM_800U_071	130616	1000000	800U
GM_800U_072	180990	1000000	800U
GM_800U_073	168124	1000000	800U
GM_800U_074	121518	1000000	800U
GM_800U_075	167392	1000000	800U
GM_800U_076	150540	1000000	800U
GM_800U_077	169851	1000000	800U
GM_800U_078	122282	1000000	800U
GM_800U_079	154502	1000000	800U
GM_800U_080	163419	1000000	800U
GM_800U_081	160462	1000000	800U
GM_800U_082	129309	1000000	800U
GM_800U_083	120648	1000000	800U
GM_800U_084	139656	1000000	800U
GM_800U_085	162327	1000000	800U
GM_800U_086	144529	1000000	800U
GM_800U_087	189550	1000000	800U
GM_800U_088	205269	1000000	800U
GM_800U_089	134012	1000000	800U
GM_800U_090	164846	1000000	800U
GM_800U_091	152774	1000000	800U
GM_800U_092	144459	1000000	800U
GM_800U_093	154436	1000000	800U
GM_800U_094	166876	1000000	800U
GM_800U_095	165789	1000000	800U
GM_800U_096	164089	1000000	800U
GM_800U_001	259960	2500000	800U
GM_800U_002	348447	2500000	800U
GM_800U_003	248719	2500000	800U
GM_800U_005	344485	2500000	800U
GM_800U_006	342596	2500000	800U
GM_800U_007	343740	2500000	800U
GM_800U_008	291833	2500000	800U
GM_800U_009	353433	2500000	800U
GM_800U_010	330169	2500000	800U
GM_800U_011	376919	2500000	800U
GM_800U_012	323736	2500000	800U
GM_800U_013	334078	2500000	800U
GM_800U_014	367780	2500000	800U
GM_800U_015	265624	2500000	800U
GM_800U_016	317982	2500000	800U
GM_800U_017	257699	2500000	800U
GM_800U_018	458353	2500000	800U
GM_800U_019	328737	2500000	800U
GM_800U_020	203169	2500000	800U
GM_800U_021	325692	2500000	800U
GM_800U_022	308551	2500000	800U
GM_800U_023	425771	2500000	800U
GM_800U_024	355956	2500000	800U
GM_800U_025	342079	2500000	800U
GM_800U_026	318178	2500000	800U
GM_800U_027	312234	2500000	800U
GM_800U_028	306277	2500000	800U
GM_800U_029	266539	2500000	800U
GM_800U_030	209795	2500000	800U
GM_800U_031	335623	2500000	800U
GM_800U_032	329073	2500000	800U
GM_800U_033	268295	2500000	800U
GM_800U_034	356259	2500000	800U
GM_800U_035	382759	2500000	800U
GM_800U_036	298656	2500000	800U
GM_800U_037	331837	2500000	800U
GM_800U_038	247918	2500000	800U
GM_800U_039	328748	2500000	800U
GM_800U_040	263457	2500000	800U
GM_800U_041	291464	2500000	800U
GM_800U_042	390192	2500000	800U
GM_800U_043	329432	2500000	800U
GM_800U_044	343733	2500000	800U
GM_800U_045	384497	2500000	800U
GM_800U_046	316629	2500000	800U
GM_800U_047	325002	2500000	800U
GM_800U_048	288853	2500000	800U
GM_800U_049	350240	2500000	800U
GM_800U_050	283429	2500000	800U
GM_800U_051	321237	2500000	800U
GM_800U_052	328927	2500000	800U
GM_800U_053	292840	2500000	800U
GM_800U_054	298986	2500000	800U
GM_800U_055	318391	2500000	800U
GM_800U_056	326916	2500000	800U
GM_800U_057	274339	2500000	800U
GM_800U_058	287438	2500000	800U
GM_800U_059	365188	2500000	800U
GM_800U_060	384762	2500000	800U
GM_800U_061	225063	2500000	800U
GM_800U_062	381380	2500000	800U
GM_800U_063	364903	2500000	800U
GM_800U_064	394167	2500000	800U
GM_800U_065	249467	2500000	800U
GM_800U_066	303340	2500000	800U
GM_800U_067	351886	2500000	800U
GM_800U_068	405229	2500000	800U
GM_800U_069	314550	2500000	800U
GM_800U_070	335932	2500000	800U
GM_800U_071	300710	2500000	800U
GM_800U_072	377167	2500000	800U
GM_800U_073	350991	2500000	800U
GM_800U_074	266448	2500000	800U
GM_800U_075	355521	2500000	800U
GM_800U_076	330479	2500000	800U
GM_800U_077	345490	2500000	800U
GM_800U_078	257258	2500000	800U
GM_800U_079	353013	2500000	800U
GM_800U_080	342453	2500000	800U
GM_800U_081	311569	2500000	800U
GM_800U_082	280078	2500000	800U
GM_800U_083	258619	2500000	800U
GM_800U_084	292643	2500000	800U
GM_800U_085	354424	2500000	800U
GM_800U_086	324566	2500000	800U
GM_800U_087	396178	2500000	800U
GM_800U_088	440918	2500000	800U
GM_800U_089	295885	2500000	800U
GM_800U_090	339245	2500000	800U
GM_800U_091	319459	2500000	800U
GM_800U_092	305015	2500000	800U
GM_800U_093	326694	2500000	800U
GM_800U_094	332144	2500000	800U
GM_800U_095	357700	2500000	800U
GM_800U_096	342697	2500000	800U
GM_800U_001	432915	5000000	800U
GM_800U_002	576711	5000000	800U
GM_800U_003	407568	5000000	800U
GM_800U_005	530082	5000000	800U
GM_800U_006	520870	5000000	800U
GM_800U_007	543166	5000000	800U
GM_800U_008	471152	5000000	800U
GM_800U_009	557681	5000000	800U
GM_800U_010	512623	5000000	800U
GM_800U_011	596629	5000000	800U
GM_800U_012	528821	5000000	800U
GM_800U_013	603627	5000000	800U
GM_800U_014	625545	5000000	800U
GM_800U_015	440176	5000000	800U
GM_800U_016	533523	5000000	800U
GM_800U_017	418625	5000000	800U
GM_800U_018	741296	5000000	800U
GM_800U_019	536248	5000000	800U
GM_800U_021	534319	5000000	800U
GM_800U_022	488300	5000000	800U
GM_800U_023	688662	5000000	800U
GM_800U_024	578762	5000000	800U
GM_800U_025	612438	5000000	800U
GM_800U_026	518691	5000000	800U
GM_800U_027	498328	5000000	800U
GM_800U_028	497792	5000000	800U
GM_800U_029	428092	5000000	800U
GM_800U_031	527345	5000000	800U
GM_800U_032	516705	5000000	800U
GM_800U_033	436428	5000000	800U
GM_800U_034	571447	5000000	800U
GM_800U_035	651703	5000000	800U
GM_800U_036	487589	5000000	800U
GM_800U_037	585847	5000000	800U
GM_800U_038	401212	5000000	800U
GM_800U_039	549353	5000000	800U
GM_800U_040	433694	5000000	800U
GM_800U_041	501246	5000000	800U
GM_800U_042	663928	5000000	800U
GM_800U_043	507043	5000000	800U
GM_800U_044	549737	5000000	800U
GM_800U_045	671697	5000000	800U
GM_800U_046	544137	5000000	800U
GM_800U_047	530978	5000000	800U
GM_800U_048	433362	5000000	800U
GM_800U_049	625708	5000000	800U
GM_800U_050	469033	5000000	800U
GM_800U_051	563328	5000000	800U
GM_800U_052	521261	5000000	800U
GM_800U_053	501148	5000000	800U
GM_800U_054	442065	5000000	800U
GM_800U_055	521089	5000000	800U
GM_800U_056	516701	5000000	800U
GM_800U_057	452512	5000000	800U
GM_800U_058	471697	5000000	800U
GM_800U_059	644971	5000000	800U
GM_800U_060	607591	5000000	800U
GM_800U_061	385313	5000000	800U
GM_800U_062	640447	5000000	800U
GM_800U_063	580878	5000000	800U
GM_800U_064	658436	5000000	800U
GM_800U_065	419209	5000000	800U
GM_800U_066	481570	5000000	800U
GM_800U_067	575185	5000000	800U
GM_800U_068	703039	5000000	800U
GM_800U_069	561076	5000000	800U
GM_800U_070	547900	5000000	800U
GM_800U_071	529431	5000000	800U
GM_800U_072	585392	5000000	800U
GM_800U_073	548503	5000000	800U
GM_800U_074	442632	5000000	800U
GM_800U_075	566523	5000000	800U
GM_800U_076	547896	5000000	800U
GM_800U_077	524304	5000000	800U
GM_800U_078	403779	5000000	800U
GM_800U_079	612028	5000000	800U
GM_800U_080	537873	5000000	800U
GM_800U_082	454925	5000000	800U
GM_800U_083	417806	5000000	800U
GM_800U_084	458970	5000000	800U
GM_800U_085	583573	5000000	800U
GM_800U_086	551696	5000000	800U
GM_800U_087	619680	5000000	800U
GM_800U_088	710520	5000000	800U
GM_800U_089	493597	5000000	800U
GM_800U_090	520370	5000000	800U
GM_800U_091	502153	5000000	800U
GM_800U_092	482142	5000000	800U
GM_800U_093	518025	5000000	800U
GM_800U_094	493177	5000000	800U
GM_800U_095	580460	5000000	800U
GM_800U_096	536220	5000000	800U
GM_800U_001	555831	7500000	800U
GM_800U_002	735596	7500000	800U
GM_800U_003	516864	7500000	800U
GM_800U_005	644833	7500000	800U
GM_800U_006	628065	7500000	800U
GM_800U_007	671418	7500000	800U
GM_800U_008	590898	7500000	800U
GM_800U_009	690075	7500000	800U
GM_800U_010	626179	7500000	800U
GM_800U_011	737848	7500000	800U
GM_800U_012	667431	7500000	800U
GM_800U_013	825607	7500000	800U
GM_800U_014	814103	7500000	800U
GM_800U_015	561916	7500000	800U
GM_800U_016	687330	7500000	800U
GM_800U_017	529330	7500000	800U
GM_800U_018	930810	7500000	800U
GM_800U_019	677139	7500000	800U
GM_800U_021	678361	7500000	800U
GM_800U_022	604026	7500000	800U
GM_800U_023	864703	7500000	800U
GM_800U_024	727963	7500000	800U
GM_800U_025	830034	7500000	800U
GM_800U_026	655604	7500000	800U
GM_800U_027	620969	7500000	800U
GM_800U_028	627296	7500000	800U
GM_800U_029	535714	7500000	800U
GM_800U_031	649520	7500000	800U
GM_800U_032	636002	7500000	800U
GM_800U_033	549912	7500000	800U
GM_800U_034	714404	7500000	800U
GM_800U_035	847367	7500000	800U
GM_800U_036	615179	7500000	800U
GM_800U_037	784637	7500000	800U
GM_800U_038	504551	7500000	800U
GM_800U_039	705808	7500000	800U
GM_800U_040	550627	7500000	800U
GM_800U_041	657514	7500000	800U
GM_800U_042	864751	7500000	800U
GM_800U_043	618834	7500000	800U
GM_800U_044	684405	7500000	800U
GM_800U_045		7500000	800U
GM_800U_046	712236	7500000	800U
GM_800U_047	672472	7500000	800U
GM_800U_048	522495	7500000	800U
GM_800U_049	843583	7500000	800U
GM_800U_050	597626	7500000	800U
GM_800U_051	750349	7500000	800U
GM_800U_052	645019	7500000	800U
GM_800U_053	653777	7500000	800U
GM_800U_054	527538	7500000	800U
GM_800U_055	659371	7500000	800U
GM_800U_056	638405	7500000	800U
GM_800U_057	575670	7500000	800U
GM_800U_058	598071	7500000	800U
GM_800U_059	862023	7500000	800U
GM_800U_060	750207	7500000	800U
GM_800U_061	504420	7500000	800U
GM_800U_062	824167	7500000	800U
GM_800U_063	722414	7500000	800U
GM_800U_064	843690	7500000	800U
GM_800U_065	541141	7500000	800U
GM_800U_066	597796	7500000	800U
GM_800U_067	727047	7500000	800U
GM_800U_068	927697	7500000	800U
GM_800U_069	756838	7500000	800U
GM_800U_070	690351	7500000	800U
GM_800U_071	707327	7500000	800U
GM_800U_072	715150	7500000	800U
GM_800U_074	566475	7500000	800U
GM_800U_075	704262	7500000	800U
GM_800U_076	698818	7500000	800U
GM_800U_079	807698	7500000	800U
GM_800U_082	572801	7500000	800U
GM_800U_083	528148	7500000	800U
GM_800U_084	564674	7500000	800U
GM_800U_085	742622	7500000	800U
GM_800U_086	718944	7500000	800U
GM_800U_087	761955	7500000	800U
GM_800U_088	888157	7500000	800U
GM_800U_089	633542	7500000	800U
GM_800U_092	596746	7500000	800U
GM_800U_093	643900	7500000	800U
GM_800U_095	730991	7500000	800U
GM_800U_096	658125	7500000	800U
GM_800U_001	648070	10000000	800U
GM_800U_002	852406	10000000	800U
GM_800U_003	596737	10000000	800U
GM_800U_005	723591	10000000	800U
GM_800U_006	700336	10000000	800U
GM_800U_007	761055	10000000	800U
GM_800U_008	675830	10000000	800U
GM_800U_009	781401	10000000	800U
GM_800U_010	704313	10000000	800U
GM_800U_011	836963	10000000	800U
GM_800U_012	766111	10000000	800U
GM_800U_013	1009055	10000000	800U
GM_800U_014	956848	10000000	800U
GM_800U_015	652883	10000000	800U
GM_800U_016	802274	10000000	800U
GM_800U_017	609621	10000000	800U
GM_800U_018	1063253	10000000	800U
GM_800U_019	778967	10000000	800U
GM_800U_021	784136	10000000	800U
GM_800U_022	684098	10000000	800U
GM_800U_023	991155	10000000	800U
GM_800U_024	834743	10000000	800U
GM_800U_025	1008293	10000000	800U
GM_800U_026	755710	10000000	800U
GM_800U_027	708234	10000000	800U
GM_800U_028	720521	10000000	800U
GM_800U_029	613132	10000000	800U
GM_800U_031	735890	10000000	800U
GM_800U_032	719290	10000000	800U
GM_800U_033	632906	10000000	800U
GM_800U_034	814711	10000000	800U
GM_800U_035	996477	10000000	800U
GM_800U_036	707949	10000000	800U
GM_800U_037	943383	10000000	800U
GM_800U_038	580241	10000000	800U
GM_800U_039	821357	10000000	800U
GM_800U_040	635373	10000000	800U
GM_800U_041	777744	10000000	800U
GM_800U_042	1016003	10000000	800U
GM_800U_044	779801	10000000	800U
GM_800U_045	1066866	10000000	800U
GM_800U_046	841674	10000000	800U
GM_800U_047	775461	10000000	800U
GM_800U_049	1020990	10000000	800U
GM_800U_050	692379	10000000	800U
GM_800U_051	898179	10000000	800U
GM_800U_052	730990	10000000	800U
GM_800U_053	769987	10000000	800U
GM_800U_055	758218	10000000	800U
GM_800U_056	722793	10000000	800U
GM_800U_057	665802	10000000	800U
GM_800U_058	689280	10000000	800U
GM_800U_059	1034715	10000000	800U
GM_800U_060	847548	10000000	800U
GM_800U_061	596862	10000000	800U
GM_800U_062	959503	10000000	800U
GM_800U_063	823040	10000000	800U
GM_800U_064	978249	10000000	800U
GM_800U_065	631876	10000000	800U
GM_800U_066	680453	10000000	800U
GM_800U_067	837389	10000000	800U
GM_800U_068	1101182	10000000	800U
GM_800U_069	915572	10000000	800U
GM_800U_070	792289	10000000	800U
GM_800U_071	848443	10000000	800U
GM_800U_072	803069	10000000	800U
GM_800U_076	809947	10000000	800U
GM_800U_079	960951	10000000	800U
GM_800U_085	860368	10000000	800U
GM_800U_086	846154	10000000	800U
GM_800U_089	737042	10000000	800U
GM_800U_001	720406	12500000	800U
GM_800U_002	940957	12500000	800U
GM_800U_003	657931	12500000	800U
GM_800U_007	828155	12500000	800U
GM_800U_008	739491	12500000	800U
GM_800U_009	850486	12500000	800U
GM_800U_010	762657	12500000	800U
GM_800U_011	911528	12500000	800U
GM_800U_012	840856	12500000	800U
GM_800U_013	1163627	12500000	800U
GM_800U_014	1068046	12500000	800U
GM_800U_015	723326	12500000	800U
GM_800U_016	890146	12500000	800U
GM_800U_017	671700	12500000	800U
GM_800U_018	1162097	12500000	800U
GM_800U_019	856743	12500000	800U
GM_800U_021	864598	12500000	800U
GM_800U_022	743658	12500000	800U
GM_800U_023	1086165	12500000	800U
GM_800U_024	914908	12500000	800U
GM_800U_025	1155389	12500000	800U
GM_800U_026	832261	12500000	800U
GM_800U_027	775545	12500000	800U
GM_800U_028	791208	12500000	800U
GM_800U_033	696616	12500000	800U
GM_800U_034	890068	12500000	800U
GM_800U_035	1112954	12500000	800U
GM_800U_036	777843	12500000	800U
GM_800U_037	1071845	12500000	800U
GM_800U_038	638521	12500000	800U
GM_800U_039	909716	12500000	800U
GM_800U_040	699947	12500000	800U
GM_800U_041	872432	12500000	800U
GM_800U_042	1133673	12500000	800U
GM_800U_044	851628	12500000	800U
GM_800U_045		12500000	800U
GM_800U_046	944216	12500000	800U
GM_800U_047	854853	12500000	800U
GM_800U_049	1166449	12500000	800U
GM_800U_050	765792	12500000	800U
GM_800U_051	1017480	12500000	800U
GM_800U_052	794999	12500000	800U
GM_800U_053	860854	12500000	800U
GM_800U_055	833543	12500000	800U
GM_800U_056	785934	12500000	800U
GM_800U_057	735521	12500000	800U
GM_800U_058	758391	12500000	800U
GM_800U_059	1174789	12500000	800U
GM_800U_060	919094	12500000	800U
GM_800U_061	671024	12500000	800U
GM_800U_062	1063420	12500000	800U
GM_800U_063	899110	12500000	800U
GM_800U_064	1080441	12500000	800U
GM_800U_065	701321	12500000	800U
GM_800U_066	742781	12500000	800U
GM_800U_067	921228	12500000	800U
GM_800U_068	1238338	12500000	800U
GM_800U_069	1045940	12500000	800U
GM_800U_070	867740	12500000	800U
GM_800U_071	962905	12500000	800U
GM_800U_072	867478	12500000	800U
GM_800U_079	1083097	12500000	800U
GM_800U_086	945734	12500000	800U
GM_800U_001	779085	15000000	800U
GM_800U_002	1010951	15000000	800U
GM_800U_003	706650	15000000	800U
GM_800U_012	898517	15000000	800U
GM_800U_013	1295169	15000000	800U
GM_800U_014	1156871	15000000	800U
GM_800U_015	780140	15000000	800U
GM_800U_016	959799	15000000	800U
GM_800U_018	1238556	15000000	800U
GM_800U_019	918808	15000000	800U
GM_800U_021	929243	15000000	800U
GM_800U_023	1161559	15000000	800U
GM_800U_024	977733	15000000	800U
GM_800U_025	1278595	15000000	800U
GM_800U_035	1204974	15000000	800U
GM_800U_036	832765	15000000	800U
GM_800U_037	1179035	15000000	800U
GM_800U_039	980104	15000000	800U
GM_800U_040	751500	15000000	800U
GM_800U_041	948827	15000000	800U
GM_800U_042	1227903	15000000	800U
GM_800U_045	1319823	15000000	800U
GM_800U_046	1026604	15000000	800U
GM_800U_049	1287590	15000000	800U
GM_800U_050	824008	15000000	800U
GM_800U_051	1115779	15000000	800U
GM_800U_052	845484	15000000	800U
GM_800U_053	933717	15000000	800U
GM_800U_055	892983	15000000	800U
GM_800U_056	835063	15000000	800U
GM_800U_057	791449	15000000	800U
GM_800U_058	812548	15000000	800U
GM_800U_059	1289875	15000000	800U
GM_800U_060	975107	15000000	800U
GM_800U_061	732272	15000000	800U
GM_800U_062	1145367	15000000	800U
GM_800U_063	959264	15000000	800U
GM_800U_064	1160552	15000000	800U
GM_800U_065	757266	15000000	800U
GM_800U_066	792254	15000000	800U
GM_800U_067	987372	15000000	800U
GM_800U_068	1348162	15000000	800U
GM_800U_069	1154280	15000000	800U
GM_800U_070	927065	15000000	800U
GM_800U_071	1057523	15000000	800U
GM_800U_072	917894	15000000	800U
GM_1000U_001	164877	1000000	1000U
GM_1000U_002	142640	1000000	1000U
GM_1000U_003	190811	1000000	1000U
GM_1000U_004	161467	1000000	1000U
GM_1000U_005	160470	1000000	1000U
GM_1000U_006	201037	1000000	1000U
GM_1000U_007	211293	1000000	1000U
GM_1000U_008	173559	1000000	1000U
GM_1000U_009	164422	1000000	1000U
GM_1000U_010	134177	1000000	1000U
GM_1000U_011	185973	1000000	1000U
GM_1000U_012	186639	1000000	1000U
GM_1000U_013	148682	1000000	1000U
GM_1000U_014	154884	1000000	1000U
GM_1000U_015	205061	1000000	1000U
GM_1000U_016	226743	1000000	1000U
GM_1000U_017	179538	1000000	1000U
GM_1000U_018	170167	1000000	1000U
GM_1000U_019	170189	1000000	1000U
GM_1000U_020	164531	1000000	1000U
GM_1000U_021	180466	1000000	1000U
GM_1000U_022	169779	1000000	1000U
GM_1000U_023	164284	1000000	1000U
GM_1000U_024	162434	1000000	1000U
GM_1000U_025	165158	1000000	1000U
GM_1000U_026	135372	1000000	1000U
GM_1000U_027	178649	1000000	1000U
GM_1000U_028	190174	1000000	1000U
GM_1000U_029	143911	1000000	1000U
GM_1000U_030	194628	1000000	1000U
GM_1000U_031	165513	1000000	1000U
GM_1000U_032	188070	1000000	1000U
GM_1000U_033	151400	1000000	1000U
GM_1000U_034	201994	1000000	1000U
GM_1000U_035	191055	1000000	1000U
GM_1000U_036	174173	1000000	1000U
GM_1000U_037	142783	1000000	1000U
GM_1000U_038	172316	1000000	1000U
GM_1000U_039	173315	1000000	1000U
GM_1000U_040	212077	1000000	1000U
GM_1000U_041	156026	1000000	1000U
GM_1000U_042	158489	1000000	1000U
GM_1000U_043	186545	1000000	1000U
GM_1000U_044	204638	1000000	1000U
GM_1000U_045	200372	1000000	1000U
GM_1000U_046	180901	1000000	1000U
GM_1000U_047	132721	1000000	1000U
GM_1000U_048	177407	1000000	1000U
GM_1000U_049	162914	1000000	1000U
GM_1000U_050	164665	1000000	1000U
GM_1000U_051	156683	1000000	1000U
GM_1000U_052	210939	1000000	1000U
GM_1000U_053	159908	1000000	1000U
GM_1000U_054	196702	1000000	1000U
GM_1000U_055	198648	1000000	1000U
GM_1000U_056	192208	1000000	1000U
GM_1000U_057	165707	1000000	1000U
GM_1000U_058	223754	1000000	1000U
GM_1000U_059	171909	1000000	1000U
GM_1000U_060	217121	1000000	1000U
GM_1000U_061	148240	1000000	1000U
GM_1000U_062	180173	1000000	1000U
GM_1000U_063	189035	1000000	1000U
GM_1000U_064	197832	1000000	1000U
GM_1000U_065	158754	1000000	1000U
GM_1000U_066	226224	1000000	1000U
GM_1000U_067	208014	1000000	1000U
GM_1000U_068	150151	1000000	1000U
GM_1000U_069	237897	1000000	1000U
GM_1000U_070	187406	1000000	1000U
GM_1000U_071	155663	1000000	1000U
GM_1000U_072	213725	1000000	1000U
GM_1000U_073	163621	1000000	1000U
GM_1000U_074	215518	1000000	1000U
GM_1000U_075	213567	1000000	1000U
GM_1000U_076	214448	1000000	1000U
GM_1000U_077	174892	1000000	1000U
GM_1000U_078	215927	1000000	1000U
GM_1000U_079	219665	1000000	1000U
GM_1000U_080	206957	1000000	1000U
GM_1000U_081	177375	1000000	1000U
GM_1000U_082	224292	1000000	1000U
GM_1000U_083	195716	1000000	1000U
GM_1000U_084	190799	1000000	1000U
GM_1000U_085	165625	1000000	1000U
GM_1000U_086	151522	1000000	1000U
GM_1000U_087	178921	1000000	1000U
GM_1000U_088	172770	1000000	1000U
GM_1000U_090	165667	1000000	1000U
GM_1000U_091	217083	1000000	1000U
GM_1000U_092	161974	1000000	1000U
GM_1000U_093	201552	1000000	1000U
GM_1000U_094	134982	1000000	1000U
GM_1000U_095	167459	1000000	1000U
GM_1000U_096	154932	1000000	1000U
GM_1000U_001	344136	2500000	1000U
GM_1000U_002	282586	2500000	1000U
GM_1000U_003	395946	2500000	1000U
GM_1000U_004	338048	2500000	1000U
GM_1000U_006	435365	2500000	1000U
GM_1000U_007	431677	2500000	1000U
GM_1000U_008	349263	2500000	1000U
GM_1000U_009	330594	2500000	1000U
GM_1000U_010	273795	2500000	1000U
GM_1000U_011	371841	2500000	1000U
GM_1000U_012	378422	2500000	1000U
GM_1000U_013	274697	2500000	1000U
GM_1000U_014	331293	2500000	1000U
GM_1000U_015	455664	2500000	1000U
GM_1000U_016	503580	2500000	1000U
GM_1000U_017	364386	2500000	1000U
GM_1000U_018	345046	2500000	1000U
GM_1000U_019	330912	2500000	1000U
GM_1000U_020	342170	2500000	1000U
GM_1000U_021	356065	2500000	1000U
GM_1000U_022	340448	2500000	1000U
GM_1000U_023	352450	2500000	1000U
GM_1000U_024	354143	2500000	1000U
GM_1000U_025	346078	2500000	1000U
GM_1000U_026	255670	2500000	1000U
GM_1000U_027	363379	2500000	1000U
GM_1000U_028	365736	2500000	1000U
GM_1000U_029	286988	2500000	1000U
GM_1000U_030	377576	2500000	1000U
GM_1000U_031	338458	2500000	1000U
GM_1000U_032	368077	2500000	1000U
GM_1000U_033	302637	2500000	1000U
GM_1000U_034	439365	2500000	1000U
GM_1000U_035	390366	2500000	1000U
GM_1000U_036	355242	2500000	1000U
GM_1000U_037	311127	2500000	1000U
GM_1000U_038	350476	2500000	1000U
GM_1000U_039	323083	2500000	1000U
GM_1000U_040	446227	2500000	1000U
GM_1000U_041	337694	2500000	1000U
GM_1000U_042	298852	2500000	1000U
GM_1000U_043	414985	2500000	1000U
GM_1000U_044	433800	2500000	1000U
GM_1000U_045	406058	2500000	1000U
GM_1000U_046	388798	2500000	1000U
GM_1000U_047	284564	2500000	1000U
GM_1000U_048	374257	2500000	1000U
GM_1000U_049	323442	2500000	1000U
GM_1000U_050	345667	2500000	1000U
GM_1000U_051	300946	2500000	1000U
GM_1000U_052	425976	2500000	1000U
GM_1000U_053	323927	2500000	1000U
GM_1000U_054	397899	2500000	1000U
GM_1000U_055	387752	2500000	1000U
GM_1000U_056	379020	2500000	1000U
GM_1000U_057	360821	2500000	1000U
GM_1000U_058	467461	2500000	1000U
GM_1000U_059	332757	2500000	1000U
GM_1000U_060	460767	2500000	1000U
GM_1000U_061	313592	2500000	1000U
GM_1000U_062	366235	2500000	1000U
GM_1000U_063	406779	2500000	1000U
GM_1000U_064	380542	2500000	1000U
GM_1000U_065	299483	2500000	1000U
GM_1000U_066	465047	2500000	1000U
GM_1000U_067	422063	2500000	1000U
GM_1000U_068	312605	2500000	1000U
GM_1000U_069	516893	2500000	1000U
GM_1000U_070	389361	2500000	1000U
GM_1000U_071	326237	2500000	1000U
GM_1000U_072	434448	2500000	1000U
GM_1000U_073	334433	2500000	1000U
GM_1000U_074	456598	2500000	1000U
GM_1000U_075	438225	2500000	1000U
GM_1000U_076	413618	2500000	1000U
GM_1000U_077	315940	2500000	1000U
GM_1000U_078	421663	2500000	1000U
GM_1000U_079	450226	2500000	1000U
GM_1000U_080	416820	2500000	1000U
GM_1000U_081	317940	2500000	1000U
GM_1000U_082	476147	2500000	1000U
GM_1000U_083	373232	2500000	1000U
GM_1000U_084	380606	2500000	1000U
GM_1000U_085	331818	2500000	1000U
GM_1000U_086	296025	2500000	1000U
GM_1000U_087	338105	2500000	1000U
GM_1000U_088	360305	2500000	1000U
GM_1000U_090	349279	2500000	1000U
GM_1000U_091	443223	2500000	1000U
GM_1000U_092	330646	2500000	1000U
GM_1000U_093	428602	2500000	1000U
GM_1000U_094	269499	2500000	1000U
GM_1000U_095	345338	2500000	1000U
GM_1000U_096	323363	2500000	1000U
GM_1000U_001	535250	5000000	1000U
GM_1000U_002	420197	5000000	1000U
GM_1000U_003	613434	5000000	1000U
GM_1000U_004	527320	5000000	1000U
GM_1000U_006	704851	5000000	1000U
GM_1000U_007	656121	5000000	1000U
GM_1000U_008	523122	5000000	1000U
GM_1000U_009	495117	5000000	1000U
GM_1000U_010	418321	5000000	1000U
GM_1000U_011	552275	5000000	1000U
GM_1000U_012	570966	5000000	1000U
GM_1000U_013	388250	5000000	1000U
GM_1000U_014	530369	5000000	1000U
GM_1000U_015	764799	5000000	1000U
GM_1000U_016	846727	5000000	1000U
GM_1000U_017	550741	5000000	1000U
GM_1000U_018	521777	5000000	1000U
GM_1000U_019	484688	5000000	1000U
GM_1000U_020	532279	5000000	1000U
GM_1000U_021	526110	5000000	1000U
GM_1000U_022	510979	5000000	1000U
GM_1000U_023	566959	5000000	1000U
GM_1000U_024	580197	5000000	1000U
GM_1000U_025	540543	5000000	1000U
GM_1000U_026	366079	5000000	1000U
GM_1000U_027	551603	5000000	1000U
GM_1000U_028	525486	5000000	1000U
GM_1000U_029	424478	5000000	1000U
GM_1000U_030	542694	5000000	1000U
GM_1000U_031	515607	5000000	1000U
GM_1000U_032	537589	5000000	1000U
GM_1000U_033	450000	5000000	1000U
GM_1000U_034	716529	5000000	1000U
GM_1000U_035	593716	5000000	1000U
GM_1000U_036	540518	5000000	1000U
GM_1000U_037	510795	5000000	1000U
GM_1000U_038	530678	5000000	1000U
GM_1000U_039	458885	5000000	1000U
GM_1000U_040	702564	5000000	1000U
GM_1000U_041	549320	5000000	1000U
GM_1000U_042	428821	5000000	1000U
GM_1000U_043	696883	5000000	1000U
GM_1000U_044	688596	5000000	1000U
GM_1000U_045	610936	5000000	1000U
GM_1000U_046	628270	5000000	1000U
GM_1000U_047	461952	5000000	1000U
GM_1000U_048	598171	5000000	1000U
GM_1000U_049	478767	5000000	1000U
GM_1000U_050	540128	5000000	1000U
GM_1000U_051	434001	5000000	1000U
GM_1000U_052	639941	5000000	1000U
GM_1000U_053	485891	5000000	1000U
GM_1000U_054	600645	5000000	1000U
GM_1000U_055	565851	5000000	1000U
GM_1000U_056	554161	5000000	1000U
GM_1000U_057	589605	5000000	1000U
GM_1000U_058	728504	5000000	1000U
GM_1000U_059	480657	5000000	1000U
GM_1000U_060	731718	5000000	1000U
GM_1000U_061	493755	5000000	1000U
GM_1000U_062	552688	5000000	1000U
GM_1000U_063	656368	5000000	1000U
GM_1000U_064	548249	5000000	1000U
GM_1000U_065	423221	5000000	1000U
GM_1000U_066	711618	5000000	1000U
GM_1000U_067	639195	5000000	1000U
GM_1000U_068	484664	5000000	1000U
GM_1000U_069	843870	5000000	1000U
GM_1000U_070	603338	5000000	1000U
[truncated: 455 more rows]
