# Supplementary material for: Single-cell Micro-C profiles 3D genome structures at high resolution and characterizes multi-enhancer hubs
Source: Nat Genet. 2025 Jul 2;57(7):1777–86. doi: 10.1038/s41588-025-02247-6 (PMC12283367; doi:10.1038/s41588-025-02247-6)
Supplement: Supplementary file 6 — Statistical source data. [file 41588_2025_2247_MOESM6_ESM.xlsx]

## Sheet: 20kb
contact_frequency pd_distance
3.2990611610718092 1.1331002551930651
2.838262800648984 1.7839488582679703
2.6781986532994835 2.2525869172375406
2.572872451709019 2.6030446721938905
2.5027924530915993 2.870782994014843
2.4739764346374846 3.083284282086354
2.361951805827813 3.282314134593225
2.219070117711321 3.4510615413267947
2.2288283921565677 3.665500614129839
2.1382290092886818 3.85700631182531
2.047688036866879 4.0326151565219
2.0163820210398486 4.195084030573505
2.041149016021436 4.334008564282661
1.988276890727142 4.502995871880765
1.880370482939018 4.602076769948526
1.908996886235065 4.682229058798823
1.8543838711849154 4.805523294569507
1.716143888104687 4.937886775845126
1.7582377891489398 5.032904158473234
1.7033423861510035 5.158137819745907
1.750009118906555 5.222056379430162
1.7043080475600687 5.278440216666451
1.5420045647808491 5.3221206291770615
1.727979455572302 5.425096766414867
1.575604404492277 5.550950322659902
1.6665608853549125 5.597053242879898
1.5857129751459622 5.649649011084207
1.5007393333587167 5.713451488335971
1.6407785008594948 5.76446999027052
1.5638746233658045 5.771311560422036
1.4820786480896755 5.801919507279374
1.3863811425925654 5.814339018586987
1.5038145992472447 5.874735950440542
1.3840807483861628 5.915867631574939
1.3819022277624833 5.960253229007662
1.5145871754564677 5.983670198197957
1.2620859924580068 6.02175976478592
1.4155950902257743 6.072732610258281
1.3730937622251702 6.105864515076422
1.352576436087498 6.184800729251457
1.4976519577034602 6.2494442723353
1.3846954190726097 6.307767233669595
1.360790661135377 6.327032018490071
1.3776110566362474 6.3780881595748875
1.3433775609379457 6.392384425511074
1.3179365166919093 6.418170756710327
1.3364828993125155 6.459015548055298
1.300855563965194 6.475440413568281
1.3030060651857593 6.470001438060791
1.439562115385061 6.421052395325806
1.3840704473249108 6.419330809077534
1.43589149040125 6.401482944117382
1.3327230218320452 6.434933151005322
1.1199040025457003 6.488475616519707
1.3355181785764394 6.49285019817252
1.2380868183855163 6.522927768438804
1.2474171087014951 6.568196547403039
0.9877262987135962 6.626414249813184
0.8824603923505349 6.677985534979624
1.0547488017598023 6.716671065499384
1.281068867313567 6.764408650108933
1.1098259312466576 6.7724303873047536
1.1543221895180682 6.7346590092043
1.097570273232768 6.763335557927202
1.0151234689151138 6.782943635942231
1.1471003117771472 6.853732417767374
1.0329226312751558 6.900283056624716
1.1428708767499218 6.93739885415677
1.0381537439230886 6.966539999148059
1.1581711728559754 6.9997291131193995
1.157594160870361 7.016524413267142
0.8309917290438885 6.976931773174278
1.1885498037899314 6.974627580556661
1.1044070047953327 6.999902989229887
1.0073435779467952 7.062459691240654
0.9970377359432112 7.066971763154106
1.0327644434170054 7.086214956732458
1.0150662551776872 7.047104029336379
1.056254713646973 6.950816156454345
1.024622321576388 6.923452156773226
1.0992935331306881 6.916956541161964
1.218671971192392 6.9379861252736985
1.1824249382395833 6.918210519520973
0.8325653973366482 6.900446713471668
1.1709108999795688 6.866961959657011
1.14289356996175 6.786244440898803
1.251334621391801 6.7949110956262295
1.138816302894861 6.8140424253316665
0.9627713306795531 6.823149306195027
1.1515264249868906 6.893738045546894
1.261908684402456 6.953491296092714
1.3317368737634212 6.967239156871988
1.051992600475548 6.968854243192698
0.75722310588237 7.000910065447501
1.185747460614102 7.026739747054821
1.0979451486848568 7.061043956334195
1.1319626781903256 7.124113212038761
0.7834430621599193 7.198350421087255
0.961965230446264 7.252915714974906
1.0482413404396287 7.285660055667728
1.066299978934831 7.320418874258256
1.1379360836463104 7.334268102459591
0.9445053010952174 7.38566236754521
1.0749144354622566 7.379504177965917
1.0470660811455264 7.351070368360629
0.8316533824606649 7.342244209803324
1.2387680125536678 7.386334928450075
1.0303350222108647 7.400924421682088
1.0353949245006864 7.400307934388048
1.0893884144064303 7.418597051657341
1.0943354109034944 7.440892011597472
1.0907134327745498 7.438904632150217
1.0141669848682595 7.420471688064657
1.1328319643544644 7.37144781618944
1.0261942292797517 7.336162392248311
0.7631441942106075 7.3278727019276495
0.8556315962509227 7.381711117564218
0.9108750377326464 7.436443278989098
0.6620338620446271 7.430301208785677
0.8961688462351525 7.4550927415920905
0.8815751671793537 7.452188096307555
0.9776399874431279 7.494792515846175
0.9636040862030356 7.533019861702582
0.6999903321040474 7.529502761749651
0.8756182121652777 7.5224462928367695
0.8673158255663926 7.555148763695516
0.700426605912971 7.561391750924373
1.2173752569455136 7.578129276255947
0.809352398996229 7.601581884948878
0.8189709328545434 7.590206371019431
0.6902727346127482 7.58947290162748
0.8858132971106948 7.614981907305543
1.024369803417391 7.606187031202216
0.8881243170416064 7.603141483415424
0.6802204169932611 7.5864129413614
1.1578188886088996 7.6099470258334385
0.8233102610555727 7.639208123050376
0.6205136774739394 7.68921410363609
0.47989129763870175 7.730813018672084
0.9913754409426327 7.741649537944286
0.8263373041952202 7.7855278743151235
0.8004191350287447 7.8345157771418625
0.9998672599183703 7.842836027132432
0.8014780443031873 7.862102410323572
0.7442105459284828 7.906941784696611
0.9698583064862841 7.905813822387596
0.8390081563218316 7.972581385532731
0.826973090337145 8.0441773866576
0.6805655012807054 8.11286376531366
0.7779133832617022 8.154774156290094
0.7452753358258419 8.147453675196259
1.0826613709286879 8.181664304904448
0.8105661646608262 8.237508276823887
0.46591372629499084 8.295512025959738
0.7437481573018127 8.31455135293044
0.4595473169699983 8.372732957362619
0.3194755512690733 8.399779453943129
0.306809366780531 8.420295234800571
0.4741033396523937 8.428943285074071
0.5863273739428658 8.403144422183884
0.6088240320345563 8.395283612274962
0.9690182677300857 8.346744903496363
1.0417068296614551 8.358137778424368
0.6639270856448918 8.356833556658026
0.667023504957345 8.394781974652025
0.2784005756443343 8.426257631857737
0.9333809084170492 8.476211176272523
0.7364149318413687 8.462878465747524
0.8594954789033022 8.466847286925097
0.8541516926725877 8.45417694662567
0.6608853783532818 8.486028172031432
0.8730474128161885 8.567732612548587
0.5729803429763476 8.584871563769877
0.899094157575437 8.605960984724662
0.6574453445397682 8.620580247463268
0.5604960260842168 8.579605558152915
0.5608276252354404 8.561573610886187
0.9352011621925139 8.600397573523752
0.8380466113309433 8.519484597478554
0.7065722214033452 8.480012850164828
0.6820435216576198 8.494967027700651
0.4340867384257612 8.51741232722677
0.9300933405060211 8.585235192380688
0.6387645498100685 8.624595504881457
0.3060105772522639 8.670821403309711
0.27474522115802574 8.720166067776278
0.557957885398955 8.815429430860712
0.2855678910946754 8.918519804521823
0.28974450375882527 8.992025947961686
0.2907227910510341 9.273936103467804
0.4438142970606186 9.292460406554204
0.4392720622641848 9.29563724158874
0.27436239618049363 9.247687369184774
0.28178032146984294 9.225780220756029
0.5873927944897742 9.21890999443865
0.5726216230014234 9.2206668099337
0.28081211073855045 9.234053033735739
0.46947258861504404 9.176377496383504
0.5707232287718588 9.146612653295385
0.28676773496757657 9.164201980404139
0.27608214379961316 9.226638450302067
0.277084650492337 9.210531676209428
0.28135973734309194 9.1972505171717
0.30069261608396486 9.144183127370622
0.2900211459492395 9.125847316570518
0.28426798358435224 9.140690981838379
0.45252033392333824 9.106097466595301
0.46969189238097403 9.137200505960804
0.27486120684860493 9.145177748237266
0.27093530122718085 9.138086533579582
0.5533353695782418 9.145454849075287
0.5784681665574416 9.139020465992855
0.5966118860436632 9.119207338562722
0.4627117958328212 9.140154902144435
0.44413251015895094 9.115623605572623
0.44562940476742874 9.10777855380931
0.4481192915426627 9.100825993871936
0.271642980185356 9.062627726104255
0.45824508543668296 9.041806907112724
0.5431834804403579 9.01016509280908
0.2754868764409345 9.071253618950825
0.5678530363985325 9.106916455899905
0.2870210907807384 9.111900159635619
0.2929413662642868 9.10187447557736
0.7428626123675229 9.117434857071869
0.5659082925588004 9.159425459111281
0.2846791126023597 9.208048861835328
0.47078579996654574 9.211358767230358
0.47284051117751524 9.235077186474333
0.48414746128822644 9.249053685286619
0.4739405738980915 9.257374208578783
0.4668473370356857 9.262210555436786
0.4559231869719744 9.259248676999974
0.29810100874455997 9.26662789128933
0.47997638496591744 9.27405215681562
0.9264815088497748 9.253013077463148
0.76322733937493 9.257704112508678
0.29809685896773896 9.27416253916964
0.48891734409895393 9.28933865034221
0.3053275754693714 9.25571257722013
0.6160471808576344 9.195251938500975
0.6754189879080947 9.107790200910364
0.5929420809292362 9.042784660687085
0.6700139721392728 8.99461078699753
0.7066828549221135 8.959356411130276
0.7367254901350799 8.966602900181284
0.8620643377621674 9.001481505548218
0.7511223585069304 9.033880269166334
0.7587181881992578 9.0833547180769
0.5801439872753219 9.168975240890974
0.5798856102333367 9.235598489316896
0.879537539557648 9.268736749668252
0.9387559631778774 9.293160127677682
0.6724420316383504 9.254026029838151
0.6849743869596793 9.22853430109428
0.81571854933659 9.186799360779252
0.8892142996856859 9.150603282670364
0.5824115899957022 9.168168343249263
0.6970199550078455 9.175752507863725
0.822699642939666 9.205286414742506
1.0091776018972078 9.25988747798987
0.761513771905531 9.261948994019244
1.0845943295812859 9.199591399923305
0.683096523285018 9.18400545591709
0.6712996245849565 9.114294616682837
0.7471607010073265 9.049332615665685
0.47218736333309747 9.073314497940993
0.934738862707489 9.059189695564312
0.751823476248676 9.048227674948702
0.4435228756971118 9.038754708352991
0.7915228392094359 9.048767120823635
0.59283983952069 9.072768080970922
0.7452773946847173 9.115290911931018
0.7524045550944765 9.141493135956692
0.8916784459705607 9.168389330639084
0.6724631345777307 9.130176781162104
0.6105449289818726 9.147277391348117
0.9361869321978484 9.15954697499743
0.4616535663870265 9.184813913862827
0.7735774857546153 9.232189060235822
0.826966106461511 9.244573073832901
0.935292301409765 9.308269376994165
0.881395864728339 9.343216185228982
0.6822561709368512 9.397114731087035
0.7640725616214329 9.450296303871271
0.8130614086104955 9.449122832405449
0.46561092744884325 9.480552697033861
0.31484709081396295 9.505653053628231
0.45217707926631123 9.502756797413005
0.3210288680404127 9.520333226103723
0.7569471445892237 9.502131005512737
0.3063152660294955 9.526193788897578
0.446511208553264 9.499728840411432
0.4486057412121953 9.495114678988577
3.2590016352867672 1.144507835693626
2.781320198529798 1.8101327449338585
2.6784199865468863 2.273756070358784
2.5449120021882368 2.6292445235226873
2.499938502509258 2.883015257248832
2.4642512668445424 3.115131532822235
2.340243074817358 3.304046898382944
2.141574443677144 3.536020918493336
2.111126133369519 3.7422267135565233
1.9816375607798677 3.929536359083564
1.9207211975722247 4.095708304165903
1.94202498161129 4.237201940396598
1.9296319403348874 4.410023231197671
1.9045000043575893 4.511903397627902
1.8511346502867354 4.586317625779692
1.7804371759498778 4.718255733074094
1.738604581660207 4.857816487398829
1.7649519619464782 4.965895537406612
1.7786252772109419 5.092869972088004
1.6296627526157468 5.15165713030238
1.7620223291951096 5.1972849286195135
1.7142028877285622 5.240846125337142
1.6667328941842023 5.34208535360601
1.6346707308344168 5.471529676944692
1.5306657480384602 5.533959991236341
1.5651644736653696 5.586918190749173
1.5062058891513594 5.655690602018514
1.6220856801728236 5.701144533502542
1.567853265930955 5.710107639869509
1.4315598615190173 5.736333859066932
1.3785740605515777 5.746197823419092
1.4959275545553845 5.79031186399314
1.341648245899747 5.840245317471291
1.4673226397814636 5.893387212366627
1.3575493319698313 5.919689671379221
1.3608347627250255 5.967716207101926
1.3545584569852416 6.017948255791122
1.2862478386566842 6.048955750579577
1.2327897514060828 6.122837125906834
1.3272708106128195 6.188126953534919
1.3013400832365245 6.236321078750581
1.4062033540719854 6.249542060214184
1.3698108586233753 6.309511981151256
1.3593137023674386 6.3326189725993345
1.402823760927033 6.3576113590434975
1.5045870856418508 6.406312345767064
1.2226149705443345 6.421732945716434
1.3921193782401846 6.422269365142641
1.4459033321613963 6.375662807560144
1.5405637158207028 6.367524568075809
1.2822093466323548 6.349414229743959
1.2379986534306844 6.377343707156496
1.307694644864189 6.427394075347854
1.1970406778032072 6.440800129024244
1.2538189569728928 6.479725069929553
1.216382147662226 6.529639932765538
1.3593381378675649 6.582143772452671
1.0846711347757594 6.633069575515917
1.1715152380160614 6.671356151196149
1.1768202138454555 6.717741655353492
0.9430545045374785 6.725860186950395
1.2559085529067788 6.687530128017849
0.880504141173991 6.714052332248975
1.045269239225729 6.72827493700514
0.9936173074012274 6.7964431714982805
0.9843081595723402 6.85700173487911
0.9895261062753404 6.90601226570079
1.0307614166434533 6.940751743063416
0.929997097918276 6.968657704758206
1.1800041509130086 6.992279462041714
1.153131404493303 6.949962564357827
1.1231721767937854 6.937902591777337
1.1289895650220672 6.9561269081726715
1.0000065124648572 7.016208458918281
1.350794087709582 7.018332055239048
0.9841518863788276 7.027239800617714
1.1116992860543875 6.9842271026623015
0.9702216250684101 6.899929008374628
1.1512899230202147 6.88322963884531
1.2782260990164722 6.87511910431246
1.1568317742205543 6.894050469048187
1.1748200870303858 6.874653729421332
1.0583260697536478 6.8616976016886735
1.2141560806900902 6.836156242342986
1.0017498590908112 6.761515770146616
1.1955848200023838 6.768847300887119
1.0696390909033264 6.779328643520723
1.0338345109128066 6.778855146092952
1.1141682411407359 6.843259606934725
0.931258144287448 6.901801578521672
0.7183717708115103 6.921296527759227
0.9061550187329758 6.9219030662379755
1.2238136912352862 6.949462395020269
1.1502287551374482 6.978318364893624
1.1802555017417884 7.002956493582027
1.1244242949874228 7.061549708020435
0.9983783550237306 7.136680086116282
1.0418779795237507 7.199182916761728
1.0786156372138276 7.227706492041028
0.934551697743121 7.263579147980997
1.0259901797976663 7.272053948423617
0.9828352219394222 7.323679794611233
1.1641550589191643 7.3210491989305755
1.0396584847761887 7.295438064817913
1.2327625232295132 7.306260405419162
1.1223706683163674 7.354612278717039
1.0229563503996786 7.371614653012284
0.9867506181602335 7.371978621336178
1.1436908273313848 7.384646427545741
1.0147245353931753 7.400482835666245
0.8740361658734396 7.394123561953101
0.9204661838974375 7.376451935732069
1.1252923696377397 7.328032156342405
0.5835255363401504 7.286845554850511
0.7564156329664999 7.279034527706148
1.1177477141712628 7.33911244809751
1.0270004446693417 7.398033641580313
1.0291965729762254 7.400759840939032
1.02681419224851 7.4264728327004885
0.7509748001649716 7.423622954136292
0.9249810807026233 7.458878030358573
0.9051670955632675 7.488759638109104
0.5969179702728088 7.489153350383416
1.005467429565017 7.482038357739198
0.955908469482542 7.503298272786719
0.9943119377184091 7.511910303697493
0.9567099760486255 7.537324784324906
0.6593280653399761 7.568002046342623
1.0782694797944763 7.553819186217939
1.0617567528763636 7.55041713006674
1.150064815667022 7.574094902017811
1.0170017162104346 7.565131571370868
0.9773053837249531 7.558697759894618
1.0502031421699631 7.539213651771116
1.088390120922669 7.558160558661096
1.0484167282009609 7.5866167705685275
1.0941368451171816 7.635556018034753
1.1102558468998347 7.672314191788868
0.8876091028095342 7.675103659915007
1.051659384802035 7.719721211344678
1.1474371348035184 7.766100934114719
0.9925442045493987 7.7774954238007
0.9017878308979498 7.797342829538709
0.9559750962862524 7.8420258406197325
0.665882895512385 7.841618734191342
0.8320529339051367 7.903873702447743
0.6756386914801421 7.975814928042993
0.971955982872952 8.046850201632207
0.6922390353717051 8.095203372230902
0.9119285111902279 8.09490206286237
0.743326230718365 8.12316162409092
0.5660502177477396 8.17431502522589
0.7573644014910137 8.229554088930138
0.859863973117979 8.248995745314316
0.923467680110516 8.307690049272214
0.4959835125736978 8.328539134192281
0.70164258170807 8.355642679730511
0.4687095480323853 8.371202005344477
0.45784126129083513 8.352333338965481
0.6026982690089934 8.340303382614875
0.4491200183789298 8.287929762251967
0.6600724084145785 8.29781744893544
0.7349284050372357 8.309629156007933
0.6606450472080424 8.349197738830604
0.7986908404405767 8.378123968520606
0.28547596488609706 8.423808671207812
0.5587721605584971 8.411328848684706
0.9478593722222012 8.419320789296915
0.26995452847718177 8.407653999674906
0.7317592383379409 8.4405486352641
0.8088001134339838 8.520967849906562
0.9124009847042996 8.530101166920964
0.9369053564552849 8.54033235924485
0.6511061910079934 8.559050524463036
0.7250911475338493 8.519144275193232
0.7254624283520624 8.4971181896093
0.7119227851739023 8.529627472457301
0.6336347704369839 8.454403670706057
0.4157968977356488 8.416932290322256
0.5801928426251808 8.433487720211447
0.4289575433300977 8.450267227308041
0.7072683105350678 8.506042645873357
0.5400603503016147 8.545767648870923
0.7003785820109988 8.5927059304244
0.7267873058550477 8.645346100513786
0.4329892879206817 8.739105610729638
0.5726744839092104 8.850580026335962
0.28579844889987566 8.929006609797659
0.29517381899278367 9.059991205070023
0.456188202902879 9.15736150800267
0.4513588227948212 9.165353432820744
0.28676733446851005 9.202954132629856
0.2691754023385479 9.232843713233576
0.43600978382313227 9.181977058761632
0.5669038928740135 9.15418466399051
0.6768638267456435 9.14739539834463
0.27695287665910157 9.164950349529365
0.46410819165806344 9.10828800318883
0.4441469369028698 9.071190672893385
0.6695058137920418 9.08741860634063
0.43833466008603283 9.150566567735229
0.4396884284701277 9.12797705239287
0.2774951294273731 9.117694369361727
0.4712613981111128 9.068849678882561
0.4570611227243677 9.055322443157088
0.5706969632652402 9.073227937536283
0.2914691410204295 9.075162025905339
0.5502321365614284 9.084639507404694
0.4474640237039601 9.096632033007253
0.572488204917196 9.082034651269936
0.29338640759411544 9.060897387898862
0.457390877554921 9.079887412074234
0.27270937008886365 9.047213307221625
0.44042138660560354 9.035853312062782
0.44289454144867757 9.033625983806557
0.6446343393192582 8.994253052414766
0.2830312538862141 8.97516198274648
0.7815947105034601 8.92641168959722
0.2590012894021443 8.947394103478405
0.6510085726729224 9.009705339177204
0.5619265007567217 9.044534220951501
0.5748815638821343 9.039035555719495
0.46095849364042685 9.029985809958399
0.5644924420224222 9.051997530076255
0.4399335568831511 9.102150639649318
0.4499086704191613 9.156783851572804
0.6873440545493078 9.175921666630488
0.3022078158691857 9.193451024527125
0.29461583151411314 9.207839260351479
0.6168226296675451 9.230184784456206
0.2893668555988276 9.204391456047546
0.667001100815317 9.202889276034258
0.5915857574622508 9.206872349758964
0.8417838732224114 9.212924419058888
0.4511884654264626 9.193502240684186
0.28816831423548483 9.201357375990598
0.6877817825503642 9.21608276782376
0.6091527018114113 9.22978656266334
0.6023663023353655 9.20059920369742
0.7073151031029227 9.145809873166913
0.870208761717196 9.059270466854088
0.8853409014710046 8.9947568890478
0.5690088798192205 8.947898391974205
0.7793809036880058 8.920407404100843
0.5590474630241874 8.926216766323806
0.6552603401182315 8.961906361142644
0.7444334783867069 8.99417463562711
0.45633099648198117 9.045186819541588
0.6691401098963874 9.128256200332215
0.7467450591984703 9.18654000410856
0.6710667227363902 9.226604270123191
0.5829980735591198 9.255798604587433
0.809719371442216 9.214004640305612
0.6785245526241873 9.18456215258527
0.4491776177577794 9.147170624809362
0.6798461926594422 9.114563014433774
0.4543990904553751 9.128086127075179
0.2957704271381526 9.139763743809038
0.5765253462140515 9.168752097352826
0.6643557816763327 9.226798272708942
0.8785275825762813 9.217356250694072
0.9641419303740146 9.15546973269145
0.8211433037208585 9.143492901167486
0.5702031180842533 9.07520243677247
0.806306249489847 9.012806303590326
0.2933163880389642 9.029709721724313
0.5796466849943803 9.016503530505616
0.6673211072161045 9.004384582781942
0.7290943721839621 8.987874659344529
0.7052633382874564 8.999020952537075
0.7611505075325536 9.022340625305224
0.6610797781102605 9.061988099574494
0.7457113904144809 9.085898027904117
0.8269811792441732 9.108944476147501
0.5712841150609437 9.070471545387816
0.7014775088531421 9.08583117529326
0.8704880533403987 9.098889318316333
0.8181913144986053 9.120342545176825
0.2942640306997225 9.167935665536612
0.28659148807983936 9.183767120388252
0.8199175881333817 9.251142897680793
0.7508050113337702 9.296646222029151
0.5803907393250289 9.359343893356842
0.6790115759976698 9.409022114953284
0.5682011492970557 9.412717198704774
0.5830570515983512 9.443845421777556
0.4899227314422944 9.47326137560554
0.2785821005430575 9.477109128977203
0.7239222214936785 9.50168446918469
0.5770210011043927 9.483025997221928
0.6038329276211986 9.505069270323942
0.27444281770230977 9.474944879622138
0.6581513573121982 9.464512402988332
3.244301586779122 1.14402667691157
2.8259341374926064 1.779986558587482
2.6181476901642853 2.2759571518091395
2.5475917168824282 2.6157033252384765
2.431782244037869 2.8974007876347483
2.374805282983137 3.13423533563834
2.197984040919357 3.384980479106451
2.128511854268388 3.5895284281343884
2.1284428277466567 3.782643662492231
2.0514323466458664 3.946179641922268
1.9943283259395885 4.113696709243444
1.9154356557535903 4.288126878094064
1.8942168609558236 4.396784462088979
1.9170533473667046 4.468691421523414
1.7983564639652903 4.615002549147149
1.777906659245702 4.747681606553734
1.7900403931659516 4.868374328824356
1.816205012925822 4.999681562257862
1.7751234147092794 5.0728564352552805
1.7071429709402526 5.127149518826232
1.6635087095691727 5.176084064780296
1.6275212889247672 5.286361815087231
1.6349761668936493 5.419373418151804
1.7376468818463986 5.4729271344611075
1.386149535554464 5.517468824140296
1.5035402018927189 5.578131837851662
1.574761112121759 5.615587312939982
1.5544449716622464 5.627129731147922
1.581651609071219 5.652952262816846
1.5179755876151555 5.6594185867983136
1.1347414755927727 5.69878504345238
1.4901476075079527 5.745835921202106
1.6677066603312933 5.79988262871175
1.4883691208948928 5.81831485662951
1.4721563476916686 5.869756608735527
1.3651130494499535 5.929042993622646
1.3178987267796332 5.951608548398656
1.5572107166935705 6.0221399835898355
1.4577159580973627 6.0831677617288324
1.4366391140793247 6.131295053218934
1.3820437872703384 6.1489657866238145
1.230616714116087 6.215992812353965
1.3210313063056827 6.240494753425557
1.3601916313055644 6.254793381744535
1.3392419311231736 6.292979021774178
1.232998332861392 6.298337696068632
1.4671991969871894 6.302095376819051
1.470299911852604 6.259166313471491
1.386843267377172 6.260676498632233
1.406517416269366 6.251034926134718
1.1393766213191183 6.278574363645861
1.3905623734822072 6.335177006053441
1.1811479717090667 6.361433109099836
1.0651530581370343 6.408002667831887
1.2267560608819479 6.469717900971327
1.1361388014462104 6.515240985193717
0.9813554393631193 6.555715940771796
1.2327999383137918 6.589636120890077
1.187130876676146 6.6382913899441816
1.2289710176601591 6.639837027737387
0.855154376273036 6.5970143790160245
1.1323336070217587 6.61972876081381
1.0177368858501876 6.634920039767734
1.2824860261773847 6.69969432690525
1.0355472330254027 6.765239852631477
1.25468994166591 6.827283766820786
0.953644961067228 6.8667897111278196
1.1608627495876986 6.897741478152084
0.8581826773739276 6.917690214478661
1.2176507753384709 6.870387266228798
1.1333873074102647 6.85479551060061
1.1070721791111522 6.87262903363057
1.1563922264406565 6.937501617598086
1.1135734081417346 6.94697072045762
1.0353889477701648 6.953749474957904
1.1796446275014183 6.906529041337521
1.0212763514232408 6.823344365012202
0.9859928954679453 6.810811578064534
0.9427051050516083 6.797438697722144
1.2461813952826133 6.8187252832218785
0.8534035400777411 6.807894268168029
1.0684087759038972 6.799765029281651
0.7511375301580839 6.784662924091781
1.1734655549414308 6.720213470429156
1.1796958010811207 6.720437892057834
1.0077344298780857 6.72963885897495
1.2188366303469758 6.7194786661181
1.1542149129539279 6.785404501242852
0.8900734417091936 6.842989976858321
1.1464940747132908 6.861515928958422
0.8575884690024566 6.854796202326085
1.0587422296525189 6.877835887554726
1.1306113384684875 6.9060798320764025
0.7661295406692492 6.930220811814236
1.0678442015776612 6.993363396948007
0.9624604621054367 7.0637323345600205
1.241347123859995 7.121193240502324
1.2651196427002647 7.142114826390828
1.2681696385484862 7.183207720376423
1.2953920839335165 7.191149273379162
0.9470695330509314 7.241382887763161
0.9015460736965909 7.244141523345715
1.1223764768041775 7.22435690488777
1.102109613182958 7.244626141376986
1.1004809924056753 7.286745720731233
0.9459970781988689 7.302480064170566
0.8998452557560981 7.296717924159859
1.0198351004697677 7.3119356046377435
0.9379340667994719 7.325626154035002
1.125430609734581 7.314546887428331
0.9756402658002472 7.292496647449786
0.923560850638997 7.240954725503993
1.0288146568012826 7.210624552243373
0.9863622379891706 7.203834619859695
1.1279525107833526 7.265684872971046
1.1033830058496032 7.321818346522119
1.1353611911853088 7.3295838793682835
1.10930505001033 7.350113520793747
1.15579272635905 7.34756182832262
0.5856467136251675 7.3811161281202144
1.0536001779285034 7.411602193152933
0.8486721139560645 7.414338271123749
1.0529920474300072 7.409002928706778
0.869816300566418 7.428306610095696
1.0042429660508791 7.438500187137206
1.1115633285345363 7.461598979129139
0.9649649098441037 7.494098655054914
1.1204230620525557 7.481018107773107
0.8960917902209975 7.480972506938415
0.9392442458022897 7.514562090086954
0.9857428291541284 7.50203527421777
0.9871922035866937 7.488213741157223
0.885054368862253 7.468533675455062
1.0262235808962556 7.484454245181965
0.979681529045103 7.504215006526502
0.8010411209043266 7.553302998927462
0.9092564964336879 7.587951319423854
0.9482906289059462 7.59553346243805
0.8287990310761632 7.644175991056935
0.9103525484289591 7.693433870814378
0.8656923183074965 7.708015728060702
0.8039144180490453 7.731044715591011
0.7465826782479772 7.782729356714358
0.6745610184399553 7.784492480099614
0.7746363138595275 7.839361209024773
0.6843693417789062 7.906464770432829
0.8278093423807481 7.974541614404763
0.6040162652985154 8.026744379569845
0.5747059621655092 8.037028152292423
0.6742694864561266 8.070101764836028
0.6690983567872759 8.122041289799805
0.2940717550906974 8.179664474596898
1.0438127089967706 8.191646422132596
0.5843754515816466 8.258419579941043
0.9374300031641585 8.274036887119477
0.4867570643329139 8.299566435857937
0.47602667530915044 8.312825486531361
0.7630262898224829 8.291798413514222
0.6110058904802912 8.280431736378514
0.45626476278442213 8.22822415239022
0.7465925490958287 8.234714545470245
0.571406209397005 8.2482653849293
0.5742997881852492 8.285924749339278
0.5697689557636695 8.311039005734834
0.6825298335252313 8.350251965081052
0.5667883148034485 8.334483094345957
0.8619888389801565 8.347896672214947
0.4421898641920706 8.333615113033789
1.0004480933398174 8.364039039897735
0.4563008264695241 8.443283016208673
0.8714705979472566 8.450442047725819
0.6519081132477922 8.462314331929345
0.6597024588240084 8.4876768189554
0.6567411754839592 8.455669979353594
0.562926440406967 8.431949626511384
0.2675574684199552 8.45829606009828
0.7838991826736162 8.385325486162358
0.6327089397989599 8.342822421166701
0.6843356129654425 8.35034288226395
0.6490334742162864 8.36990587954004
0.7812001553583906 8.424530276108928
0.5479430409808667 8.469479804502392
0.7092372388644811 8.524142983356215
0.2761033385654483 8.577979434877639
0.7967422748004463 8.668843674359158
0.5871616612688682 8.868935659868827
0.30065223504088845 8.999213148970759
0.5865882328458132 9.088704346936252
0.2871569986889367 9.098660945142234
0.292136403765475 9.14085762121754
0.2776558766821027 9.164064839994792
0.2743085869543033 9.167714585208843
0.2831631266961139 9.090844797962076
0.29272271147421797 9.085164442574689
0.2830100497321432 9.086460125607871
0.4518172427164652 9.10053005149262
0.5956019454301671 9.038614244005633
0.667730217854112 9.003118240800589
0.4598855942816402 9.022177158985096
0.282741077892893 9.047589778129714
0.3021398334862981 8.99880850318928
0.5875828164170189 8.983865500810886
0.28565942300105607 9.00380823319589
0.6715513285635109 8.977160597559939
0.4716053286605976 9.007671935491475
0.43834868035505614 9.025847884088158
0.43591814140586144 9.03025760260487
0.7498045347051758 9.034636928872159
0.2988417531509685 8.991841613168301
0.828944098199728 9.016194282848558
0.44598656400485376 8.987344386958004
0.4474870337739044 8.964145236339505
0.8098837806425419 8.955981009086882
0.5592906483564085 8.916638637563649
0.28835103385920363 8.895691487144285
0.6380941737560861 8.863865117149912
0.5652619827198506 8.92286302591469
0.44871140598840464 8.9574412827272
0.5830080713864729 8.951773160818451
0.2943625240974346 8.943298575822663
0.2815799818869092 8.973911935727719
0.45706050736577564 9.088518001734762
0.29771955349288093 9.091532464019153
0.599403827047344 9.10961009564419
0.7097140270069529 9.12851088069718
0.7765785446656503 9.140149113403236
0.5926357827149946 9.13574295274089
0.286623995636782 9.133184887332357
0.5998224229666823 9.134098343751146
0.9093680404727753 9.139414069114734
0.2870294876220132 9.116515535188611
0.8899244230522609 9.118015136776675
0.29953540139981777 9.133969944204745
0.49087319481139036 9.152463565132402
0.7081499395472609 9.133131558713025
0.6182407598847695 9.077955108023701
0.677701853890259 8.992790592664052
0.6915393237063749 8.928710757994079
0.6722892060021392 8.878882744924184
0.7090080483856207 8.84849169599438
0.2780164152454839 8.856441629784962
0.5692480713925174 8.895243349860458
0.45751560224166093 8.925385615952106
0.46354010973530985 8.978310487992418
0.5822773327315476 9.059033704551583
0.7581355581986142 9.156587435210131
0.46746249293358283 9.183092637054296
0.6747207057975025 9.144497135457007
0.7659573756082286 9.11186935842658
0.6738897030800629 9.071924689168338
0.5923446061831746 9.042180317161653
0.8250267023341784 9.058179630860991
0.6023997370617079 9.07161514111689
1.0202139553803513 9.101477771998352
0.455609962443992 9.150989060127284
0.8304390591658146 9.138808577515299
0.7541253157376226 9.07541848205838
0.589341355537468 9.066242294832122
0.45606460560205786 9.00070621389577
0.5763929317029808 8.945209012751183
0.29877082787976716 8.961163568409933
0.8864130631068899 8.95281906832437
0.7542046451599849 8.94247637556487
1.0349058775692999 8.928578298133878
0.7939486455320955 8.940706478838802
0.6914299623858181 8.962468703162234
0.574707803951561 8.999609777432836
0.5241189869018827 9.026267350291631
0.8363915880210225 9.048736013917544
0.9272369567751113 9.01853418498315
0.4866182115381507 9.02895392529538
0.9387448257695498 9.039334711590605
0.8851875280612955 9.06268272023151
0.7759836196616143 9.109972410164756
0.5883803038618122 9.135479593641618
0.7628011388411498 9.198890564498557
0.5856714148920208 9.239968208922754
0.4651368831265857 9.30788880526369
0.7664679414684663 9.367204909439415
0.7494126959764661 9.375955810999864
0.890437826810372 9.408732238318015
0.7232145773246853 9.435673312264624
0.7491157145144763 9.44448799513218
0.8134349798344955 9.471007072962701
0.5851618566966524 9.462682365967892
0.6121476918770844 9.492054219882396
0.6642339659002383 9.467939874266994
0.28119677126784476 9.451111300849698
3.2813640467900167 1.139765939884007
2.8219020191518864 1.7961306277452198
2.6637720069661546 2.2597469783012922
2.5013561002609874 2.632543962648506
2.403365465480139 2.920468635784317
2.3553487818981274 3.181221452073789
2.2613890101918037 3.423020570149838
2.170323422055894 3.6258553101856625
2.088108645375441 3.7993911196158088
2.04927087136294 3.980391693531655
2.007275073979182 4.151673706917976
1.9475798534342006 4.273949474102182
1.8800494444007958 4.348786217750086
1.882398384561109 4.48831281326785
1.8866762290083152 4.616664518601301
1.7546809083875967 4.743468405017201
1.7471851994081307 4.879779098241442
1.8508294869737971 4.95806895671129
1.7852513883424797 5.024242407798568
1.7504898087005782 5.074031617732865
1.5848398298802469 5.178914390151751
1.6244632350548989 5.3127650644223605
1.567448175759292 5.35753952947905
1.7561712623002057 5.405161008519998
1.6006639578128556 5.465249729172356
1.6226153353449286 5.495847713971253
1.5692606449096282 5.514016047538634
1.5385212410936784 5.5383621192186006
1.430450133066516 5.548646427194513
1.498746106847787 5.590713531647532
1.38258132746427 5.638441871766956
1.3087753283795722 5.701834802524597
1.4201488148281927 5.7112786401774205
1.3315602824802055 5.758879435783731
1.397726789768716 5.825343796317142
1.4220878699363417 5.8397686173740295
1.390295403292609 5.915675245350519
1.4217872327215448 5.979733532329408
1.3492079663645984 6.02475545059664
1.458210963052295 6.037333293691651
1.2351732337943717 6.090219759589044
1.4134854615762489 6.109876138515912
1.2791189152541165 6.133981651265882
1.4232472723835603 6.164467067425595
1.3245131390533775 6.162410000575407
1.364394525097656 6.1662116687661195
1.2244665775812615 6.133207861487651
1.2940811022287197 6.1409336155418
1.2934234953891626 6.1257839759589094
1.3150078665979956 6.154763726918337
1.2776657344864306 6.213414809117842
1.2119253476192628 6.2472934112771785
1.080073237872263 6.297027856134309
1.1557979614955392 6.369090187875738
1.0842549174502603 6.421713704595803
1.1907958851870115 6.462929470792221
1.1042060987507991 6.503890233629619
1.2412973034026755 6.557966795649634
1.154607486161006 6.557718242689492
1.1949583361112284 6.5048686497006125
1.2210113302945285 6.52550565046569
1.2104741648463053 6.539405608703717
1.2843740812593352 6.607760706603489
1.3350563010082657 6.67904708825626
1.2096747146631286 6.748741101240046
0.9801061172459453 6.786898371921672
1.0446360580779037 6.817571167094601
1.0357039364224132 6.831473765717625
0.9685404162135274 6.788879885989408
1.0470025707144948 6.774680434011033
0.9740440878266403 6.78851198563703
0.7694641678754994 6.851229410076274
0.9348398271306572 6.858728995899143
0.9747949979002024 6.860897445675083
0.9573603812818563 6.810242883700222
1.135473698878893 6.729058193461292
1.007816563734761 6.720956153177913
0.9237221863691596 6.708296961489517
0.7523742733896177 6.723600705475855
1.1650741016968336 6.722184322127595
1.2239338176906038 6.723653523482731
0.951611573294805 6.723458848152546
1.2042055224454287 6.661109678518469
1.185805861592981 6.655304718714172
1.0600865915656212 6.659813325476044
1.3043578826402846 6.645964095123168
1.038140651771947 6.715607958298821
1.1124338416436244 6.778120580398806
1.012319452341821 6.7991780463119005
1.0350776211924884 6.786425621667594
1.1055751063183048 6.8023894707360295
1.0067869819492736 6.827618412823852
1.1966925723334305 6.8538231669214404
0.8162297943057925 6.915416101417763
1.1347599675946078 6.980468700666304
1.070097546966903 7.034197986343325
1.1037351213195739 7.050595955289685
0.9707107943594361 7.093854815925061
1.0165327580661367 7.099849598101952
1.2026777083965512 7.14810210176931
1.0203046633322503 7.1551388739918425
1.0678640701904407 7.143799388592906
0.9692331400414039 7.161401615819833
0.9676546446201024 7.200055790068291
1.0856132377630767 7.211033432800407
1.1227777254528102 7.203384083939824
1.1042595533499946 7.224704845540321
1.042768002862663 7.233196554041574
0.9607659608487357 7.228097063546416
1.1011470213842993 7.205574031072732
0.9046905493648174 7.161928178904009
1.0814213021003551 7.142015822081385
0.8711773817059922 7.139692633128162
0.9346303378087627 7.211049552322918
1.0518394289871995 7.257430895631939
0.8465268997904318 7.265993670588428
0.6778879813533151 7.284076378984819
0.8654663616105904 7.2681498540515355
0.8080732551504004 7.299951161122174
0.9470679647044774 7.3353706261198335
1.0256738846938203 7.339148516564809
1.1294805424880017 7.332719224516384
0.9466251196165356 7.351940970675
1.0638269159147729 7.3565804458230355
0.8520642002626285 7.3737711401369825
1.0583194059544334 7.4034810670221995
0.8032467429802758 7.395104584087474
0.9281240490353394 7.402261481100727
0.9202813221291396 7.4436365345071565
1.0450603814626653 7.434311657493777
1.009022631973025 7.415540615522828
0.8092141769913513 7.390653784124016
1.1107663588511107 7.408193211846525
0.9604945841512259 7.425091725407443
0.908201830696093 7.477288794279224
0.9870177262800444 7.508723639473077
0.9292757723348029 7.512901170931413
0.8678074310421321 7.565321982281147
0.8915628731895155 7.610559991539525
0.648157248831266 7.619346791148265
0.8425394952626764 7.646969854556006
0.6519183115671127 7.6976436737234115
0.6577075509830463 7.702464616951498
0.756832776982733 7.7562306978359885
0.5725438159273563 7.821648177926047
0.4497529662922241 7.892333552900661
0.5879753267957993 7.941980397417375
0.6529277419405338 7.948871455156621
0.8004213935002622 7.986014379722287
0.7948979330312904 8.033096167774453
0.7487574035700895 8.084970013113624
0.7940086067793916 8.103474961498915
0.8066230192868481 8.175772420242003
0.4888943144604963 8.191050408902917
0.5967349802685377 8.22068776348238
0.28961787215185697 8.232290178844925
0.4510595317180136 8.214971789295157
0.5948785009940832 8.207225244327233
0.5628108337474561 8.146651985348988
0.7290337588772825 8.147200244199599
0.270735622057975 8.151294288163191
0.5586421256423363 8.192842331654528
0.6476936715922618 8.216224889828027
0.8092353439519329 8.262318159846128
0.5512317012348789 8.239402256555959
0.6448350376569912 8.256488556732311
0.7816385437984816 8.242862902236624
0.8954372958150258 8.272876991382503
0.9073676157689823 8.356970679773802
0.7305186445173126 8.36325766470098
0.4247336370477439 8.371889843198918
0.8915945256453806 8.390278734819624
0.7816804176731389 8.359327154222981
0.7820622181306986 8.337962359283898
0.4184767224517698 8.356711328982017
0.8719382265115577 8.285022532639163
0.5250644999422599 8.241013456488211
0.6673795088121554 8.24325764207595
0.8796712353531053 8.263197366176957
0.4149090795275877 8.319259707537144
0.6245106611941904 8.355813258185067
0.8954933728290786 8.415232972006237
0.429929704068437 8.482556159003826
0.5445869313110703 8.580608786289924
0.27670554159650324 8.706020757681978
0.2807900070902239 8.79694649299611
0.2900498168815716 8.924340982853435
0.2817468357526605 9.064441468269022
0.26763771600455927 9.088151598658722
0.4275307579015357 9.088049432596659
0.26575159326419273 9.03392607099395
0.5593095879158363 9.015604245681795
0.2823183581213081 9.013338704712426
0.272853153429308 9.013675715922183
0.4380428303456936 9.025514134030216
0.2862302980287988 8.960324395531739
0.271645085941131 8.925762206551061
0.27787882494794247 8.937700124821761
0.43172083397550237 9.00221108383664
0.4330627068103562 8.972609429126338
0.45028596565440887 8.89934399853329
0.8002500429836239 8.914613029872093
0.4405746077261008 8.889655887687082
0.28639050834133595 8.91388369527451
0.26240270682197686 8.935091227182157
0.42242876476389724 8.938295638622943
0.2740562644288349 8.94232209934997
0.4442132807189788 8.924024048206439
0.5827982935818179 8.89483326575671
0.2813019851758857 8.919250131393754
0.551313962783003 8.89267739384484
0.5529943592432119 8.867000151353194
0.7778812573337752 8.824160644369922
0.4136775783429662 8.77531076430295
0.6429123652555887 8.832070651254321
0.4349918718954371 8.871323255769822
0.5672353978553131 8.871064173592304
0.2839169215833242 8.864134820477824
0.43722957039332677 8.893823964372139
0.7353116579135408 9.00672733504854
0.2871899777110845 9.008035908347342
0.583420694538645 9.019660992260512
0.5959989531151276 9.032250297627602
0.5846460677286923 9.044701592014368
0.6089188535866338 9.065664625809385
0.736244925658502 9.045455953987842
0.5838340193012644 9.046434003418431
0.4676260698862794 9.043428867322588
0.44446316179630263 9.019580798198827
0.4530873829327987 9.027508034883388
0.30051962308565866 9.057520834217868
0.6909531417280395 9.031098945111289
0.698933023486423 8.968382656029299
0.738331504596798 8.886288081572411
0.8188359799218669 8.82109753135061
0.7983067173654803 8.778035853434373
0.837414358340683 8.742178582108322
0.6448260630808342 8.74077780456837
0.7240227294303092 8.776908541845486
0.8585954625441092 8.80526839249227
0.7434199845992759 8.86397782634772
0.7384701964436426 8.9479773528773
0.4454468511624661 9.001762162022331
0.8634404041200981 9.044265799585007
0.7483136509598043 9.070098673706545
0.8009031443140757 9.02928949833545
0.8142887076933817 8.992203933186085
0.5628757512496473 8.943975014017118
0.2841262871552021 8.911373415830928
0.2791135407294564 8.927689668975207
0.5863789889470556 8.936532223835284
0.5688686114210696 8.970235359542452
0.7990931372813176 9.018870304194532
0.5734068116626861 9.010262718696536
0.9957483067894928 8.953480462289225
0.4518169900860175 8.949069158606118
0.7340627152773814 8.888342217215559
0.7319511302304123 8.829587741438514
0.678280624075711 8.839028774687488
0.6667978945903342 8.82982636893038
0.6591382528267571 8.81974108444746
0.9782230865396571 8.806707067796467
0.47538947721932634 8.817937470028244
0.4567446460370888 8.836938938095201
0.9886782687004301 8.871611245109825
0.6379538136884815 8.897510819110051
1.0127045606282126 8.920511061887607
0.2758116665886356 8.903124816378282
0.6931233830266151 8.920181121121301
0.794065458024104 8.93456973421343
0.743430718160133 8.961981566456206
0.5841175940066375 9.007586124042675
0.5725378056041999 9.030306337338102
0.7422260424122895 9.1296686028509
0.8113876607416268 9.199585192491012
0.6707685871581646 9.262959310447204
0.7973764514343193 9.268001829062737
0.5753587114970009 9.29994505485708
0.9106335992501633 9.323464295321518
0.9043323356144037 9.330588903510145
0.4909082396609884 9.350849213410948
0.8075202084387857 9.346402146113398
0.4717443869503971 9.379751728814043
0.5539839300962661 9.358136920816385
0.43671977971768805 9.337275997904294
3.2979005678629063 1.1414595036397701
2.8464123667091226 1.795098266892424
2.580276054792301 2.2978447091601946
2.513015381575471 2.644295622829035
2.3613170828313432 2.935174152388896
2.2810809896800066 3.219706231099952
2.1916743933305294 3.453696670282281
2.1417506341761725 3.66304736779414
2.094921901424989 3.8640923414203328
2.0025419096881145 4.037534543993343
1.9529554968508622 4.1638182876683345
1.9449594949071902 4.2347653037965935
1.943290561346804 4.367849489239248
1.838645718704394 4.503563086656335
1.8812504384776032 4.627276313423749
1.7710835838652335 4.761638271672441
1.7401204555663792 4.847995795974147
1.7578667761527282 4.92031201148994
1.7111000363078315 4.966032070162475
1.707769574222222 5.068381419972873
1.724038630383769 5.204080208464246
1.690261081320149 5.243319089696246
1.649446227751669 5.283159741045644
1.6243922626675187 5.34799281622255
1.564901579360114 5.3810322048272505
1.5182450850850648 5.408451005147379
1.5505894187964868 5.437251850525886
1.657704630739332 5.460722810980881
1.570592402790966 5.504855085085413
1.3895703160505115 5.5555590136272
1.3873906137489185 5.603501517176567
1.4435708629133153 5.609111599978131
1.354778444597651 5.662497050899968
1.5502583824915648 5.723056773380063
1.5168605959209183 5.739412060760698
1.4629402574649337 5.820096753608334
1.475171082100531 5.890677359499367
1.5603412873181546 5.937344357431684
1.481708594178335 5.945846644339541
1.465305414615905 5.997408040044804
1.170269878658265 6.020099551486449
1.4483407437682798 6.049862225742915
1.504665437352397 6.084520739687871
1.3670292630558334 6.091097648500486
1.4546860165063502 6.097902947486093
1.5118628135968302 6.058316643923131
1.518385428683645 6.055632325761496
1.4566400559145933 6.034808898938858
1.2745460426832802 6.0646823310825395
1.279603599489718 6.126603408317399
1.3409799446133865 6.163332310994
1.3682454288424286 6.208541532196457
1.0541125988584814 6.273237887568565
1.2477825190210114 6.322138585835737
1.1873289590565208 6.369372349381341
1.0599716610667165 6.422568384532171
1.2160517127647064 6.483879677858301
1.1151085683128632 6.488793902099944
1.0131100589805315 6.434501272144692
1.030459954323 6.457592444949484
1.020298376303306 6.474291705582395
1.1201976635515947 6.543126497230307
1.142784563420832 6.615082934243141
1.2061975884039218 6.682074774514955
0.8469503970264937 6.713138296077267
1.1336023294624316 6.737873737709786
1.0957647916945203 6.7471230286265875
1.0693116301808685 6.707867323553066
1.0314915063468373 6.695970815926381
1.0371982710548768 6.70763580404871
1.0125085451764988 6.768797071515566
0.7801787191645616 6.771327750451831
1.1725679370535573 6.772685563134537
1.02024109011427 6.724234587255767
0.8862085327878582 6.643636813144623
1.029809126130237 6.638320030726929
1.136693568993312 6.629037266231996
1.1697486306181455 6.640050293983573
0.9653775456217167 6.637995547142423
0.9463115864970624 6.6403164577923235
0.7534690916840736 6.637586335451554
1.3692338090258382 6.569067066737508
1.182341706416538 6.567935888956489
1.1982063233768132 6.569533294204459
1.1129440429906905 6.558930592524521
1.0226616810618847 6.6244482535807965
1.0681247815684025 6.680991296804165
1.1141282892045907 6.70499226171609
1.1300018645429195 6.701021371029607
1.0236901887942818 6.717095559521321
0.833210385292225 6.748277633218294
1.0685288388267844 6.782051908201425
1.0704352446308352 6.844418263836579
1.2666778068774902 6.914393203978024
1.1272551936741115 6.961712034531624
1.2429325823077881 6.980278427247441
1.1962994192935972 7.024098589383489
1.1110788509633904 7.034062868129145
1.0743754181945768 7.091627018533296
1.0801600668373985 7.100192120881173
1.2417155340347779 7.096410495766004
1.3126988608586925 7.1064201597958565
1.1651153005167667 7.148484824123981
0.8974474875450196 7.156893740328895
0.7774200125082275 7.1564378960259525
1.2355219825736374 7.179283161640513
0.9860230093766658 7.179810504246491
0.9369542142149462 7.174115196680311
1.181360480488888 7.1486313599686655
1.1032118523457017 7.109377525130549
0.7689845534459875 7.096379151278041
0.9889034098827182 7.096379921482342
0.9110051509921309 7.15953878042122
0.9611568602991793 7.1963768993410975
1.0043216574622458 7.212116226027943
0.9522924296430112 7.227803178478836
0.8865520402818273 7.205567083094685
1.1283348628005296 7.236978648907535
1.0146450400657279 7.275251563495328
1.0477605263468162 7.279259594758606
0.8805847510696775 7.284779102471912
1.1431342668258677 7.306951887556672
1.1531379438852736 7.309867849558907
0.8730480611047217 7.33289015625897
1.1702025463299064 7.361058659160718
0.7574899874481759 7.356483269110267
0.9953456500890098 7.3628639171669885
1.0286140899719534 7.40226831440497
1.1639347733734082 7.398748189488831
1.1654402662990517 7.381580935088116
1.0252035269508146 7.353924226358007
0.9875254856553105 7.371888737240134
0.9822181814786182 7.391276226704428
0.9295918245001411 7.4444905202386
0.7863942176415084 7.471282417332492
1.1103731782889523 7.473767688241014
0.8312126776210729 7.533722615793216
0.6618881153906118 7.579101323395849
0.9187145461742322 7.5860957534943
0.5683084248073899 7.615720797299204
0.748908954010299 7.667661882670004
0.8212958897467811 7.678816434655039
0.6010188571824348 7.733705550079864
0.8895613037097664 7.797849647103583
0.7636954206922868 7.866942741055638
0.907852850219158 7.905030568737112
0.8734571013040331 7.9054782315214
0.7547234263091449 7.950010233462278
0.9234150738536556 8.000305403272625
0.5936892967540176 8.051095026746768
0.6704922983623263 8.067764542795736
0.6823229252893456 8.136219762409956
0.6338301941244175 8.15234988884077
0.7925376190756395 8.185276916461282
0.7791429023136796 8.196658907574527
0.59057517276112 8.17092749510502
0.30845235541563715 8.161545162787341
0.6760531266334047 8.099226312934263
0.6709454564127572 8.10146058333095
0.7462771953845382 8.099233107941073
0.8156215131553313 8.140467732563934
0.7444405472011437 8.167354945286496
0.7633552122776064 8.218050493591221
0.5688546873029643 8.18827803566769
1.0730596006281832 8.197039164837694
0.802032069879556 8.177324445581002
0.6653664553436048 8.203720933898467
0.8205440974760154 8.284751524903617
0.8165467643843058 8.29352357387103
0.8537777844852568 8.305529758472666
0.6619165191449956 8.32717017953601
0.5646531651840465 8.29631733776601
0.8595171647317834 8.287527162565434
0.6462926439446283 8.30751241781378
0.5510337922389875 8.233612920859914
0.7760504991039071 8.182586697944478
0.5904583646486867 8.180681278149196
0.7283057637569358 8.1961341443923
0.8401778107344405 8.259148411974085
0.8416833073703116 8.30078961289416
0.4876029484400462 8.366646624802101
0.5661737569146577 8.439401118736555
0.56210582097227 8.544874610448211
0.46011186498628753 8.675986058007476
0.46576507366004893 8.76737368297116
0.4652562294054685 8.98535415109955
0.28852964140089105 9.007093820715617
0.2935257179003643 9.050372677546923
0.5685753579962043 9.073211822979365
0.2756373157350768 9.076190027462458
0.2770527724681246 9.021266546660808
0.6722477922103903 9.002013156395261
0.29411397602084843 8.995733666178081
0.4732634529746781 8.939102799034048
0.28312438786064903 8.906761022524407
0.46173787062699834 8.916951546708033
0.27979405172652044 8.939681028375873
0.5764090211650366 8.915143711843623
0.4804940781503105 8.872958108981612
0.46613884307015463 8.858205754269129
0.6763432596646525 8.87821670964818
0.2983047161794984 8.877487091183916
0.2775550781531665 8.905828013120033
0.4401510563010656 8.89958755300184
0.27181535389105643 8.902346353983347
0.28560772620648955 8.90345741070561
0.5826889525470106 8.88538226085868
0.47608524001119845 8.854483326183907
0.6861595080193104 8.88411239753233
0.568938227443822 8.866840795967102
0.5706446885830515 8.84328771656344
0.6684175497033471 8.838471025044035
0.27431423108265374 8.800365248961208
0.2897276917888995 8.783671714063235
0.6507324641027725 8.732831155181465
0.5472767575899187 8.755559886888296
0.739380310185469 8.810770081011528
0.2812467265257845 8.846535557918013
0.4620810098164585 8.843748331066449
0.29575922963989126 8.832670735879672
0.4528213571421207 8.863509870552566
0.45890637853661564 8.981661842541936
0.5992028634696931 8.986740705073293
0.30067386257419815 8.997022097240567
0.6142826566540767 9.01051971118954
0.47775127287105235 9.023313481845587
0.49970039949392886 9.046908203053068
0.4706264512269511 9.027051350597334
0.7562034344520231 9.021531171157779
0.6019449633373815 9.02173179541249
0.30605886417588934 9.01373983189481
0.46020058826301957 8.993616947480234
0.2949497871072104 8.999643420686915
0.30094913641000076 9.011271040082386
0.7177094251044759 9.026110629096745
0.4866915713673082 8.994543465865616
0.4934548920873378 8.930090278079867
0.6799410435304304 8.849682527794696
0.5972122380359717 8.77982502914
1.0135004230684546 8.72868891657514
0.4874108096910683 8.694651065013433
0.6637558703284147 8.696340949040989
0.9175617240821222 8.738676044383768
0.6775706744894358 8.767778603183222
0.8876408096460557 8.82898451811265
0.9786845648182543 8.913019562781061
0.758161692941228 8.9632233696874
0.6820149189473028 9.001061299271775
0.5932868934325669 9.022621218546682
0.6769558051251549 8.982743853530996
0.689522645110176 8.95308429590656
0.5806772967865478 8.903588252803583
0.6908530378971701 8.873612714896485
0.29081501919432495 8.890398263627
0.6045264823043649 8.897723847605713
0.46354828332703296 8.93758220896634
0.8770875132089798 8.987855726447414
0.9415385862703258 8.981601033124882
0.8227711602322787 8.91790420322183
0.832946979690106 8.905906379424552
0.6758102046561184 8.841082256717236
0.7518660637446763 8.782665884453094
0.7767371008933546 8.78895833270445
0.4663360911561266 8.77568619912147
0.8228529692296271 8.77786414536393
0.6628021063518449 8.766045926287612
0.31202662927520813 8.772993127607853
0.8394358823535992 8.791618432424247
0.6719597916590774 8.824971282417879
0.5261061766578892 8.854359758878253
0.5965651359211127 8.877535173362364
0.9297356070721748 8.856840616938301
0.8145702875861468 8.877354372340621
0.5888614953156123 8.904925622762814
0.6991541405712636 8.94675817906351
0.5904838717081269 8.973160192616328
0.8317154124605317 9.043821405353915
0.9827952118943994 9.083504151247237
0.7654635928963089 9.15621290356107
0.7688168911643889 9.213286587244236
0.875317437396572 9.216791817161027
0.295240376448156 9.255589278417157
0.6269905927413937 9.277343668763237
0.9710845137217142 9.281423115766676
0.8838103494506816 9.296013580834549
0.587259997091411 9.2877277045044
0.7120033548087161 9.320150431272335
0.6664544513177977 9.300552197079146
0.8702134908983306 9.28298143760288
3.309039916986964 1.1388198697417746
2.8134653665287828 1.8185806240218911
2.5734870857251213 2.2724462823812814
2.447192041473986 2.6311828878885644
2.308520098250193 2.9620469776467444
2.2888355955091053 3.2253741070346846
2.1894336094203375 3.4525652444166504
2.1222348300301133 3.6761416046637585
2.133821986265507 3.857055316327958
2.036112143838107 3.9950354197655886
1.983681943248905 4.078495465681103
1.9247622506932491 4.198639885601044
1.9024517984690672 4.340705318724152
1.8665694955112468 4.463312705927695
1.8410756310732175 4.602006832386939
1.847918058323054 4.706781855464477
1.7456063532866302 4.779030602241194
1.708019877970873 4.82788160432892
1.8534289686956902 4.939250039515974
1.7462873032659858 5.06487663878725
1.7212589736589077 5.105660693089988
1.7769891624178122 5.144554298058306
1.7762135058006825 5.214410534030513
1.7027106626276958 5.267816897671968
1.6229034152883057 5.305651992837395
1.6693870298134836 5.349315490459973
1.5417665214951335 5.369836937337994
1.5788080665187851 5.406609351407574
1.5732327130414718 5.457378197708501
1.648934042905245 5.5004734723582205
1.582147879491334 5.507706475068435
1.3315518703108682 5.564200897357866
1.5216460285689941 5.613063376311109
1.4424854713424298 5.629415652636893
1.4751633654774732 5.7075773332850845
1.5631829158652732 5.779376851858217
1.4942827998284738 5.832412862359642
1.4329076803839293 5.843673683511729
1.556175548002329 5.902597801921708
1.3695778714762679 5.9211881357633205
1.4295198219601635 5.961530629462322
1.4878379896849403 6.01244790241299
1.4647148761341036 6.018856251676797
1.5608364858207153 6.02066461628391
1.2665895350605538 5.9856579424213185
1.386547087597705 5.9809277029050305
1.0708409790191142 5.94873881804305
1.4076835163606862 5.973352354632087
1.2062797074119405 6.032155671588053
1.2070946964406482 6.0657710959651245
1.1894787470086294 6.110652754949795
1.2264655321200992 6.177231520291473
1.1937444796948005 6.2234697643001455
1.1843922581724688 6.277580570662698
1.2077664316850119 6.3258399025621515
1.1868420989236452 6.389413208714051
1.3599304158858585 6.407102484265228
1.266048026314518 6.3634396332103105
1.0652841788087286 6.394271183380696
1.0896296223256987 6.415566504807811
1.0446939237477553 6.479608292816122
0.8393245829558726 6.53779717490639
1.0405512082090753 6.596420136549633
1.2032002120848542 6.630604580327611
1.026286755897858 6.660941719459942
1.1900311957058918 6.674718372785192
1.0287571456708127 6.624019523229151
1.1331011748199222 6.613484090581331
1.1688551969073604 6.614315870525496
1.0096732977871425 6.668639707474363
0.8444898436886983 6.662097299478012
0.9937791759141994 6.67256652014397
1.0549833916262594 6.63329716301181
1.2093155002752294 6.554356160526508
1.3272576393575497 6.547630078089228
1.1636811820309145 6.545841538786619
1.1369049698256408 6.560581823927732
1.0499151455442017 6.570128559639696
0.9891485960336117 6.576480103975112
0.9250945291969519 6.56496685585865
1.0489507985573676 6.492220672969026
1.2537732295066857 6.4926797739592566
1.1952645585819721 6.48857022073559
1.0060988298404288 6.468191499561586
1.2328381775636599 6.533870445010063
1.0652527369828673 6.586236896251229
1.2087005314828472 6.611517912387274
1.1893858629183152 6.617440784289212
1.020847160379385 6.6339103387817
1.2144277156871448 6.671396445380135
1.2647685472110215 6.709671471442248
1.2432960254206484 6.774364929775271
1.1221887412472906 6.846238224056417
1.089515348624555 6.889489075224135
1.1232845417841715 6.899042939111014
1.2901232433146657 6.93474826546349
0.9486953709384028 6.93678843345427
1.1682686047168154 6.997303891991181
1.0772806604688079 7.005081340391916
1.007945737910603 7.003308339518553
1.1339367070463595 7.0120280435436255
1.1621893433868216 7.061765365153142
1.3525534317763825 7.0783451559196475
1.110234730648445 7.081373767623947
1.0571576525026949 7.104596276607878
1.2376331671384133 7.1020225364243865
1.1251448973250824 7.090130625315232
1.120686674408903 7.067413913834965
0.8648939176974816 7.033224288063485
0.46772946676080307 7.020641335396334
0.88956784978148 7.025520570360734
0.9082504945242699 7.0847507128675815
0.9583600340657259 7.1283127434171405
0.8075790947556104 7.142829190765166
0.8984246436507749 7.154081512229524
0.5855955743034208 7.1299842469233745
0.9344475180857634 7.161377893469883
1.0118082904308072 7.194328118670629
0.9576735718755125 7.192033516703664
0.5805236993861864 7.200771632067734
1.0064911325228936 7.2300534624676605
0.9069450469015516 7.234986680382935
1.1112783670879576 7.258813654501528
1.0431890388496146 7.28858099539684
1.1201376180579417 7.276197887361453
1.0715642992527536 7.2813288910071865
1.0257676981173007 7.318584571101799
1.026709263927714 7.318097545277143
1.308360631890046 7.306939081807446
1.2107284550421409 7.271400397970977
1.06360129142708 7.299053180914765
0.7591157962054963 7.324249994543318
0.926820969393901 7.38347228610341
0.9602311762083537 7.418363626409844
0.7723170606368785 7.4190082639682995
0.9825930405304283 7.480334362279035
0.7368859946579951 7.526226752548071
0.9159530866566037 7.530975400679319
0.8607391315037535 7.560897347368739
0.28221787640352525 7.614307434618707
0.5789899721472274 7.62807670764316
0.6953496257151583 7.687653138206923
0.4647854149060185 7.753509313106218
0.7610968693351652 7.8190045204282885
1.0020683446084009 7.858066735755602
0.747395121353336 7.8651892442885165
1.0504768848607184 7.9111950545376875
0.8700423846048114 7.957334618866795
0.8328369882088106 8.000858725912332
0.6680236092040562 8.009600364627547
0.6798361697683163 8.074124445131723
0.6314207161304345 8.094070557144931
0.4865489239385147 8.129153121118652
0.6005969916043086 8.146914966874608
0.46486073758288393 8.120324420861905
0.8550412662745187 8.107358732300973
0.8178319465311064 8.047669466945896
0.92022430976894 8.048338113258815
0.6659513843178186 8.053247964582905
0.28257397849589194 8.098249652786595
0.8649090183378074 8.124350402882778
0.5864369300900616 8.183655288915341
0.5665632256380938 8.153165333666257
0.8617224333345661 8.155909896259262
0.6564613128566598 8.130920468141362
0.8063394437655117 8.152020450704825
0.8178789694772179 8.230216553497842
0.9218302978862037 8.245419270945893
0.794211829852594 8.265583263195076
0.7369156529256734 8.28696853439316
0.7994298795010866 8.255442428195641
0.9071878508191606 8.249104209495142
0.643862476157172 8.26856546475784
0.548777899344151 8.191973313755247
0.8298024550561993 8.135741351602364
0.6840906614374797 8.137931885028607
0.6487939339512099 8.154867410493766
0.6393992055181221 8.22217665174347
0.4291673290005762 8.261582539615945
0.7885824450158773 8.323235632755894
0.858216063543735 8.393684579383615
0.46370105957751373 8.726586321773155
0.3004979678001833 8.85119251436208
0.2906262602577824 8.942362777275834
0.4583222913777042 8.964105799519656
0.4650191732773388 9.003449712275325
0.27751001421784455 9.029773727224631
0.27416398538159453 9.031978353703344
0.6574920061574969 8.97519572924387
0.5893093421286636 8.943341466543417
0.4527246052009633 8.94086428622204
0.28204398647553286 8.947581466215516
0.572613677441686 8.869560876352951
0.6779595390576324 8.879327869759985
0.2783048615219832 8.902626450482193
0.3019850377215122 8.844960960659101
0.578567827116428 8.845218758078337
0.4714007637097103 8.845008914955493
0.27607441186617854 8.873008116338555
0.2703567401148091 8.869564627671354
0.4543934337850094 8.864349039144015
0.45789621960314597 8.847305524857038
0.4739959546138958 8.816490048299393
0.4644064897680087 8.851056934164983
0.2777447704239141 8.836663682205021
0.5683497340950264 8.821589259891773
0.652953663998451 8.782598511816964
0.5826718440133534 8.767277519297963
0.6482950674867348 8.710073290842908
0.4268092917791417 8.73790068327793
0.27670205656615143 8.796328730427929
0.569738889180421 8.841251257548533
0.5827799116556771 8.834710506170703
0.29421051161815803 8.823257487757932
0.6671752308659978 8.846039924498044
0.4467962356938589 8.900218554126255
0.4568594939728864 8.96283740503419
0.599172677797757 8.975667935290955
0.3076193111078222 8.989599879317101
0.6249822080338409 9.018720730250468
0.46855045828993 8.996557204362729
0.2993856943476203 8.983456858324203
0.48170573364147895 8.976124047491718
0.286880145467172 8.956020335951559
0.29340403499732454 8.969579384522392
0.599584943679111 8.98088423567978
0.4906641044585667 8.99124516369352
0.7159588807568129 8.889066246341017
0.8220077856108271 8.806848506068633
0.6912933209681125 8.736692093041006
0.7500684179947839 8.684346403003403
0.4852944718453522 8.65431200604551
0.9121753082898408 8.649199962460044
0.6636380337252044 8.689878472350888
0.6750911170589302 8.721897088304525
0.7608520997225844 8.79148070335483
0.8796526794335413 8.878642148253656
0.6773150055422121 8.92775214889012
0.9325862617513447 8.968550252854326
0.5909489756107645 8.998233215608758
0.6744771847778853 8.957527792519862
0.8900082552825243 8.927944872422193
0.6736463071903518 8.873586812534066
0.6883535577125375 8.838480482006977
0.4613889317011087 8.854320737408667
0.6990852698483557 8.861543137182121
0.6801435634841424 8.897854301428618
0.7508373727156166 8.9482937437722
0.6850587396147162 8.945581618886175
0.9282941426385839 8.879939860690675
0.8302684474234474 8.86345138690264
0.5780707208028454 8.793209600977436
0.9233791889288819 8.738683789218939
0.8409536293527272 8.748073845933579
0.7620277061344736 8.73701849864828
0.7378403110644733 8.729332018127678
0.6160691409464742 8.734870984563617
0.8945668102232036 8.749681520828329
0.4526946953226799 8.774173816864264
0.8358808198829714 8.795916653487543
0.5942211808869031 8.812454498719559
0.7526293628237903 8.795931398237629
0.7100930176588646 8.808690287662154
0.6325601222700485 8.81773998713612
0.6823865895441906 8.839820490796178
0.84260382278546 8.878869309239935
0.7626691248800912 8.903077829136414
0.46468193764817306 8.97373968212552
0.9344770013731755 9.013815368591223
0.7628628369664411 9.08582348164047
0.8328127764656768 9.138628025660203
0.2838678068864645 9.135214641302252
0.6871714712382799 9.164753010747138
0.7229641537140927 9.186232875186176
0.4538499389048607 9.20007366184808
0.3223804134021857 9.21488446194265
0.4619312231056213 9.206929563837726
0.8563420252031313 9.239724290440849
0.741652916642435 9.222235544155817
0.57173374594751 9.206904953598395
3.3353520827501533 1.1544511619714874
2.7323062337032495 1.7769575829950484
2.5607519889104626 2.240857829138096
2.4132084570560632 2.6538667109579097
2.328510334751115 2.968178531904563
2.2624398645560486 3.2202080726333135
2.1528459395821025 3.4502106338330716
2.145269020107165 3.6414334228460477
2.089440437440572 3.785840578019097
2.0583773635404334 3.884222200242771
1.9603022924778015 4.02370203797221
1.9564946454267211 4.1943087670125925
1.9163653460596133 4.327884586976639
1.9088275488025381 4.466249969909726
1.8939638903242466 4.575891216864046
1.8498660337835984 4.652102655239676
1.8049904199972493 4.692473178227675
1.8648901112027576 4.803639978162026
1.6503154544801977 4.9259504832492
1.7425292572720623 4.974456788764065
1.6930402792514179 5.005891748274616
1.7192509515445344 5.060227833144173
1.7682809685885321 5.124869253368463
1.7313588737597287 5.178749176662299
1.4759145359082135 5.2232109723747175
1.5914203668587712 5.240674998061647
1.7004124487689596 5.263046638787361
1.657451347836699 5.305483454738139
1.624822102888407 5.342616734657263
1.462068478249795 5.341047245037794
1.5828767669928274 5.397072328211361
1.5993597492582805 5.454400580267786
1.568625089557021 5.472170329098898
1.586208161537303 5.549383426188324
1.5441871962513074 5.627266863243252
1.6474048198645532 5.6843375816366954
1.483778402905366 5.70583390483482
1.56131136202565 5.766576952637089
1.5445734245502343 5.772621649951684
1.4011725281595588 5.805673434208042
1.55789707924076 5.861340983319489
1.4545671351937746 5.865937712326538
1.4720033877731853 5.858591987527819
1.5139373464838928 5.818150480857966
1.4237292773855976 5.805239947665619
1.2973972671280052 5.778040729580043
1.2530984513913328 5.809513493867287
1.0951068759549674 5.873100427617287
1.212050413057461 5.914165398238924
1.245500827162191 5.971530701035738
1.318323503350357 6.045477836018929
1.1085974397080207 6.091776984021352
1.1893304737029862 6.149164866345711
1.283134071582847 6.195679636922237
1.2428420587778497 6.2619766734052975
1.1170849814665111 6.280665921432657
1.2461679515358204 6.2353658522197914
1.2916293843071474 6.269036070280986
1.1564107603792186 6.2877731056006025
1.238841428939918 6.361207013597196
1.2027499711159462 6.4133706066321166
1.0831759031074724 6.459977968823379
1.0831250378298865 6.4814775648522
0.9897857663456937 6.513291609699119
1.1949738440725166 6.534540852366696
1.1381129107726782 6.480881775784778
1.195909325023871 6.471282136693051
1.1737808963140133 6.47324286883401
1.2191526985492311 6.527635112267665
1.0833741354226463 6.527286207730608
1.1124335533756735 6.539634198749328
0.980981236418127 6.499453873830771
1.0634341874646644 6.417254923761145
1.220461940947668 6.409768692755308
1.1686026129699982 6.406346825918717
1.2966051313953133 6.4202883960989245
1.2442481428662744 6.432758358451826
0.9482101611582304 6.442778503930952
1.204473858095535 6.425557196351844
1.3159216480244433 6.351007449883792
1.059852330420967 6.350809688463966
0.971130230059295 6.338988845251805
1.2235106421666773 6.3229648781051955
1.2612385986343835 6.405391239854243
0.8944089573068594 6.4704035264121185
1.1835105807341617 6.512230286739434
1.2224364515521395 6.5161405120685485
1.2845424864242057 6.528240289223036
1.135218008442491 6.561356571186452
1.105187389223857 6.602889910990216
1.2717370873686997 6.660854744006227
0.7900226223445342 6.725591909949728
1.1292361259739399 6.755428911377383
1.1604388276612125 6.775132816855685
1.2494129176852997 6.809819241478538
0.9533858750882139 6.805254759648101
1.2758124463096654 6.8662043873053165
1.2334688017372748 6.883698257628085
1.1592372345301554 6.8772492888137355
1.168758080212502 6.8756070055924425
1.1671095341037308 6.922782636738913
1.1421232729524748 6.9405344026268745
1.2053037766237413 6.947995120744055
1.0243353178233883 6.971968961450284
1.1336824341132343 6.962413048458977
1.097945213663932 6.940586665904047
0.9800898242213708 6.914491686856841
1.0671865143656476 6.890953037208236
0.9920132938330771 6.877299629062164
1.0321235727754816 6.883099366191618
1.1028272728477233 6.938739624188525
0.8099935688959133 6.978339280709319
1.0062504555046705 6.987711168211172
1.0413433905876102 7.006627990268208
1.026135738998589 6.983531705545323
0.8305231403130101 7.01764014523874
0.9192167145329618 7.046839957021807
0.8529438308243439 7.044662102378818
0.88244382753421 7.052343891273185
1.048783766630593 7.086385018212107
1.122890700912992 7.089779289217047
0.970979353430862 7.11548829376523
0.576713255018052 7.149795800908489
1.0583514444088928 7.140683005286983
0.9972700316354648 7.1402747063296435
1.0305543926362148 7.178049217687507
1.0314970310979017 7.179342367726177
0.7704303952043848 7.176905752560559
1.0271422529987349 7.13693390737031
0.8350524170848581 7.16218788723223
0.9385778744877257 7.186792789478419
0.8729277280322144 7.238022262093624
0.7086069883062976 7.27398306853739
0.9015776765874025 7.274913543670068
0.687724368880586 7.334270361363813
0.959957095075795 7.388128742747598
0.28242622776933085 7.398942379336828
0.9610771676757368 7.435536861231195
0.4552758755318173 7.500634486606409
0.5828854368002631 7.517858937386874
0.6995713067459458 7.584588411624034
0.8336753827976716 7.651143555025748
0.8897623524835712 7.709302325808881
0.8516026137282326 7.747509265171715
0.7517366481008134 7.748650303390486
0.8803146250593266 7.7908706642290655
0.5777693126056469 7.836708341885031
0.6917396295768228 7.874307016509079
0.28447865258242927 7.883282157159618
0.8867108504975226 7.9490112587542905
0.3235891968811697 7.9703137558754475
0.7145163913718646 8.006677692317652
0.701635998309629 8.022674410306552
0.2944597801446077 7.988444591892121
0.488433817533753 7.967087997050909
0.5821905034991531 7.907222805012246
0.8168140307585237 7.9110831534638
0.6700987287394102 7.924571399183686
0.5779529188954975 7.974906234431669
0.8121943818157507 7.998397505648876
0.6864744162957329 8.059879501288071
0.7428472702695064 8.039114893485989
0.7431683613711273 8.041163634476286
0.2774388971891609 8.021777282266896
0.6670450985051115 8.04776920629578
1.0548206575976744 8.118823418725563
0.818361154414772 8.137849504129761
0.855618953556318 8.156446112214537
0.8070786826273709 8.174374197474457
0.6606227708560334 8.132084597365216
0.8042632353256334 8.127923129347904
0.7248702051329065 8.141287454203471
0.6459747822324206 8.06409878158467
0.7778330308519141 8.002895746699718
0.29438240746119543 8.012926820982193
0.8524344765758829 8.030567659795004
0.720182619948045 8.101388411334376
0.7216073336168015 8.134786902909843
0.7930091222094984 8.185504517283487
0.44674591207316006 8.252625631354809
0.27581119188784065 8.36155263187394
0.2893755075364114 8.48684923944369
0.2935911305300917 8.58509704346242
0.3031436132347175 8.722032024292176
0.28956982601900444 8.835568897768221
0.44886485442050705 8.894717254538426
0.2766443118782518 8.895207592933673
0.4462211466096313 8.841789950570675
0.45635918147681576 8.827983218672738
0.46928785607017065 8.812431590716638
0.5783961788921602 8.809232876852803
0.4550395234894549 8.814540471500242
0.29920415113739707 8.76371265866762
0.46314016080870124 8.751710948557754
0.27979974218713577 8.804514124111677
0.4557860622433405 8.749843293129345
0.46754857977063 8.71248772008675
0.2880633811788792 8.725150990737063
0.5800661689653315 8.700110123267985
0.4415157062343844 8.743856070164679
0.4613449533875935 8.706460757232962
0.6024990267148197 8.68061953710433
0.46788255249477445 8.715068141882991
0.28024817325039275 8.695510507669999
0.45069173714273825 8.688164481559946
0.28321200561558724 8.681059382156606
0.5628972995049167 8.650515070705932
0.46338790434105426 8.632913894020856
0.5585471873290728 8.582626218845423
0.26626570922229764 8.61351401717054
0.4477620644122857 8.673381351403691
0.4519210972477215 8.716638168886194
0.5866874400139491 8.713528620432783
0.4714955951840791 8.70052717318663
0.7493160936141138 8.720193397106998
0.46030383767118926 8.830702192909156
0.776757145362539 8.830146519755928
0.6031311864353172 8.844557061987688
0.310307957141051 8.849124136436451
0.3025751933354321 8.851439666629233
0.5011645038696535 8.878044623375782
0.5963435518547991 8.856914684159861
0.461051368569787 8.848844493237692
0.6035509839649469 8.84935093927895
0.7087093259181168 8.841171644898553
0.29600613420569594 8.842278937979861
0.47844125483160105 8.861590238573694
0.4942463099716129 8.872100232588418
0.7121534934759913 8.8294454393834
0.8002746245032315 8.754373741691516
0.2902769247816205 8.671635597828567
0.8992987634136201 8.60343121921157
0.45823774358089525 8.555881627107954
0.6152389646229978 8.527380315765901
0.8090632293719988 8.52179294435362
0.8239476222779325 8.585273799055145
0.46680910293475536 8.655792896908133
0.8842412317822514 8.755412167205549
0.8263439332631107 8.810271390970241
0.7622445982745029 8.85500755131792
0.9457223211194016 8.888079466323196
0.5948043106292263 8.822014749505268
0.8798962931615716 8.771818858929318
0.5882328454663688 8.749257683633237
0.7826774312044091 8.760800260451923
0.7628877175237468 8.799833092568921
0.28739726459404513 8.845826198751194
0.7680266693548523 8.84127140914647
0.8821444200732236 8.774911281147519
0.5930394775245027 8.761850110084227
0.9757698470790589 8.69401581566737
0.28648288152124246 8.631198680922655
0.6993242000034386 8.636829222485582
0.7664004150680177 8.624083770408484
0.7583058233013 8.61938518430437
0.7421609007589614 8.618495240858516
0.31312481883441906 8.62239217260716
0.7744270924286846 8.634956442991829
0.8753136994496192 8.663295983363689
0.8403958034128521 8.687079025478175
0.2984368834891919 8.69424242689494
0.5830548558069708 8.67186955447248
0.7941605359255485 8.689415201116178
0.6366166813788938 8.704670669288017
0.7652331914853953 8.720732304694968
0.7801274730458186 8.75789712348089
0.6883117516543996 8.783248252778625
0.46815914760915395 8.859653268389858
0.685408609082265 8.899333823033556
0.5922498558035945 8.970731706362436
[truncated: 42,232 more rows]

## Sheet: 10kb
contact_frequency	pd_distance
3.06559	1.03148
2.5623	1.68578
2.30901	2.12352
2.2599	2.44244
2.14606	2.74854
2.01937	2.98908
1.94935	3.17428
1.91697	3.32534
1.84934	3.48919
1.91482	3.63639
1.73666	3.75837
1.85135	3.8389
1.82948	3.92728
1.83834	4.00088
1.73207	4.04987
1.67787	4.10898
1.71224	4.15778
1.67929	4.18092
1.70737	4.14839
1.75234	4.07542
1.67727	4.07205
1.73196	4.06121
1.8463	4.04293
1.84438	4.0552
1.78399	4.09577
1.74909	4.17258
1.59716	4.23599
1.48443	4.3312
1.44496	4.39675
1.46578	4.50731
1.51913	4.55774
1.49207	4.56806
1.51135	4.62592
1.36785	4.72681
1.41101	4.74414
1.48296	4.74181
1.462	4.7419
1.47254	4.82041
1.45945	4.90443
1.48856	5.00881
1.22656	5.15096
1.22771	5.22566
1.30025	5.33757
0.831089	5.47136
1.08822	5.592
0.965463	5.70884
1.05036	5.82003
0.955386	5.9261
1.08836	5.98329
0.908209	6.04298
1.16976	6.06237
1.06483	6.09692
1.06339	6.15305
1.29029	6.20842
1.24018	6.19874
0.89563	6.21124
1.00206	6.25421
1.14945	6.25676
1.11241	6.238
1.0334	6.23868
0.944186	6.26524
0.852439	6.3265
1.01783	6.43599
0.881162	6.51896
0.775987	6.52194
0.47508	6.523
0.89421	6.55145
0.768447	6.58994
0.876864	6.57632
0.751292	6.55611
0.867709	6.53355
0.98831	6.52769
0.739263	6.53003
0.57792	6.50285
0.723931	6.52227
0.951531	6.51239
0.79484	6.5117
0.802407	6.52161
0.789877	6.52314
0.54621	6.54578
0.818749	6.59966
0.889279	6.62714
0.739079	6.65147
0.662222	6.65402
0.878187	6.61662
0.785258	6.56553
0.558799	6.55767
1.04965	6.56689
0.794631	6.5731
0.79383	6.56378
0.883157	6.57127
0.788444	6.59894
0.794397	6.66229
0.910039	6.7437
0.863049	6.78593
0.789428	6.82796
1.0031	6.8433
0.833815	6.8849
0.428727	6.94972
1.0186	6.96346
1.11143	6.90355
1.01668	6.87477
0.9319	6.86425
0.908089	6.87694
0.70743	6.87578
1.02665	6.84429
0.929142	6.82767
0.71155	6.77471
0.868592	6.70452
0.909517	6.67841
0.695846	6.6828
0.549335	6.73062
0.907741	6.77256
0.780325	6.7695
0.631681	6.78661
0.701963	6.84355
0.704162	6.92848
0.708431	7.00127
0.914617	7.06267
0.656785	7.12186
0.65153	7.19716
0.432144	7.28602
0.783122	7.31483
0.565332	7.37829
0.416301	7.49599
0.46026	7.6405
0.434455	7.79857
0.274952	8.03457
0.301736	8.09965
0.27615	8.22147
0.441348	8.21678
0.425591	8.28654
0.430308	8.26568
0.268104	8.24851
0.263874	8.21998
0.269065	8.21949
0.279168	8.19847
0.284317	8.16371
0.27137	8.0791
0.435026	8.06338
0.567094	8.00298
0.296657	7.92882
0.276156	7.90122
0.432964	7.92298
0.26986	7.93773
0.287831	7.95418
0.558776	7.97682
0.545218	7.97702
0.559925	7.95512
0.430888	7.97286
0.429812	7.97155
0.47128	8.00362
0.58794	8.01614
0.276508	8.04011
0.45935	8.06908
0.730343	8.10057
0.448787	8.11166
0.273794	8.04713
0.28907	8.07682
0.554481	8.19992
0.537642	8.20631
0.551423	8.20929
0.422091	8.20137
0.435988	8.29026
0.44865	8.3057
0.271611	8.27591
0.278537	8.28112
0.303796	8.30202
0.588394	8.33741
0.437857	8.31375
0.549868	8.26257
0.271513	8.22909
0.438834	8.17287
0.27709	8.19916
0.550415	8.17344
0.55738	8.18391
0.417773	8.18098
0.471323	8.19769
0.715229	8.1597
0.417777	8.09785
0.722455	8.07628
0.254088	8.0968
0.545055	8.1619
0.438785	8.19619
0.734681	8.22088
0.431648	8.19858
0.278488	8.19036
0.280375	8.19472
0.450096	8.20338
0.553157	8.20858
0.277799	8.28431
0.433588	8.33468
0.437261	8.35385
0.564203	8.4127
0.459429	8.43388
0.763202	8.48141
0.289107	8.54289
0.463412	8.61786
0.612113	8.72714
0.455204	8.74046
0.294332	8.71663
0.625207	8.70585
0.47118	8.71111
0.287654	8.72851
0.282612	8.75328
0.277881	8.72334
0.599135	8.70104
0.590534	8.69492
0.281166	8.66938
0.273946	8.68263
0.583225	8.66206
0.279408	8.64309
0.453729	8.67329
0.470547	8.70412
0.483075	8.71797
0.476485	8.70521
0.315987	8.68451
0.289535	8.62063
0.443527	8.60845
0.453606	8.58797
0.464665	8.599
0.576181	8.56431
0.273171	8.50447
0.447712	8.47875
0.321272	8.47262
0.44688	8.43585
0.428333	8.45464
0.562028	8.45346
0.721828	8.48084
0.562474	8.43516
0.727116	8.42745
0.286481	8.46585
0.277108	8.50807
0.562031	8.64748
0.28533	8.68993
0.452299	8.76275
0.444345	8.84233
0.569801	8.87081
0.45018	8.88908
0.672855	8.90474
0.456071	8.94244
0.574652	8.91617
0.272284	8.88652
0.579367	8.83713
0.454971	8.8245
0.649292	8.79948
0.453267	8.75992
0.462151	8.77212
0.280635	8.76202
0.2774	8.78097
0.28463	8.8063
0.475159	8.82627
0.580163	8.83843
0.667809	8.82952
0.281071	8.82027
0.275399	8.83826
0.660472	8.88229
0.274865	8.87232
0.766161	8.83819
0.286006	8.78269
0.29208	8.74954
0.443294	8.73482
0.281838	8.71413
0.273506	8.69687
0.280054	8.71067
0.556506	8.69622
0.294935	8.67257
0.454028	8.66974
0.675343	8.64365
0.449438	8.64158
3.02439	1.03748
2.47781	1.64436
2.28635	2.10895
2.2364	2.49873
2.1315	2.77251
2.0287	3.00163
1.93276	3.17237
1.86104	3.3448
1.83406	3.48762
1.79034	3.61292
1.82715	3.70201
1.70241	3.80548
1.72462	3.90105
1.81356	3.96757
1.75222	4.03725
1.79099	4.08475
1.73838	4.09484
1.71427	4.05997
1.68561	3.99327
1.7801	4.00148
1.76479	3.99876
1.85935	3.9885
1.89126	3.99604
1.92491	4.04995
1.84959	4.12732
1.66782	4.1976
1.6502	4.29401
1.45018	4.35366
1.48336	4.45552
1.45772	4.51706
1.50488	4.53337
1.53439	4.58818
1.45623	4.66986
1.46604	4.68324
1.40688	4.68134
1.47587	4.6877
1.43634	4.77137
1.49666	4.86197
1.46482	4.96139
1.41433	5.10234
1.3716	5.18093
1.25691	5.29371
0.91804	5.42367
1.36461	5.54433
1.08784	5.65835
1.09429	5.77838
1.04572	5.88386
0.99408	5.94448
0.762612	6.00898
0.271458	6.03947
1.07416	6.07232
1.041	6.12493
0.884471	6.1776
0.941623	6.1698
0.996458	6.17898
1.21458	6.22481
0.993339	6.21933
1.0898	6.19335
0.838412	6.18784
1.09543	6.2138
0.831414	6.27506
0.859189	6.38745
0.309733	6.47056
0.821925	6.47482
0.458901	6.47419
0.671417	6.50933
0.92219	6.54708
0.733088	6.54458
0.853642	6.5291
0.724489	6.50533
0.541112	6.49151
0.799292	6.49318
0.653942	6.47119
0.874793	6.48974
1.20451	6.46924
0.709498	6.4627
0.888426	6.46151
0.920145	6.45861
0.695904	6.48183
0.798008	6.53912
0.867967	6.57027
1.01376	6.59499
0.549927	6.6017
0.656992	6.57251
0.955739	6.5278
0.774759	6.52772
0.533065	6.53967
0.880386	6.53899
0.773314	6.52663
0.812344	6.53898
0.824208	6.5701
0.92489	6.63674
0.781957	6.71806
0.643411	6.75975
0.997218	6.79403
0.845165	6.7995
0.947326	6.83361
0.761421	6.89268
0.768249	6.91399
0.821822	6.86249
0.82268	6.82826
0.695757	6.81196
1.10482	6.82987
0.807686	6.82266
0.680609	6.77724
0.757524	6.76543
0.756084	6.71636
0.67885	6.64487
0.739195	6.61636
0.795511	6.62289
0.763863	6.66924
0.886295	6.71352
0.412379	6.70592
0.857558	6.7307
0.972575	6.79138
0.609543	6.87389
0.942914	6.94976
0.799565	7.01475
0.637759	7.08062
0.504346	7.16756
0.256612	7.26305
0.414437	7.29291
0.429055	7.35278
0.681141	7.46521
0.277374	7.91006
0.263605	8.00257
0.28961	8.07295
0.270851	8.14647
0.272792	8.17607
0.270056	8.18196
0.425839	8.19281
0.525082	8.28433
0.41503	8.2295
0.256963	8.21904
0.252863	8.19775
0.257895	8.20069
0.653054	8.10719
0.421686	8.04104
0.258654	8.03222
0.430574	7.97329
0.284675	7.89237
0.546472	7.86244
0.417629	7.87731
0.536857	7.89109
0.709903	7.93427
0.411767	7.93992
0.255723	7.94131
0.284674	7.96871
0.428542	8.0089
0.276045	8.03119
0.261693	8.06504
0.552238	8.08211
0.265482	8.05116
0.635535	8.01747
0.274519	8.09878
0.258702	8.17869
0.405286	8.18396
0.256801	8.18791
0.24952	8.17488
0.259336	8.26944
0.26836	8.28589
0.260365	8.25931
0.267082	8.26536
0.291612	8.28848
0.422421	8.30151
0.26027	8.21293
0.533499	8.18945
0.774693	8.16819
0.256176	8.1715
0.829487	8.17504
0.246489	8.16583
0.455216	8.1762
0.253354	8.13712
0.246492	8.06681
0.257325	8.0449
0.602659	8.06564
0.411628	8.12407
0.261323	8.16117
0.545433	8.18343
0.700747	8.16076
0.267035	8.15317
0.433684	8.16167
0.434409	8.182
0.257879	8.1875
0.43026	8.25725
0.41824	8.30939
0.539343	8.3275
0.264779	8.38386
0.449216	8.44448
0.445241	8.5068
0.593682	8.68932
0.273061	8.70093
0.282417	8.67724
0.481155	8.6689
0.443324	8.69196
0.726948	8.71984
0.428454	8.664
0.281492	8.65957
0.283049	8.6614
0.269634	8.63801
0.425127	8.65198
0.444526	8.62868
0.432401	8.60922
0.284976	8.67455
0.451024	8.69813
0.756995	8.68956
0.480365	8.67513
0.546358	8.58893
0.557618	8.56602
0.569938	8.57681
0.272336	8.54836
0.541922	8.49225
0.551037	8.46874
0.487194	8.46016
0.431258	8.42012
0.529326	8.43722
0.713518	8.43123
0.54478	8.39715
0.42137	8.39105
0.733499	8.43388
0.429341	8.47884
0.737648	8.5304
0.263417	8.62371
0.654336	8.66849
0.556159	8.73956
0.781889	8.81971
0.432911	8.84954
0.553794	8.86963
0.273251	8.88224
0.560367	8.91544
0.556769	8.8872
0.633051	8.86002
0.79832	8.80907
0.439186	8.79647
0.420727	8.77568
0.79348	8.74302
0.661619	8.75828
0.788866	8.73902
0.26598	8.75329
0.653203	8.77767
0.287494	8.80039
0.441872	8.80546
0.270266	8.79268
0.434608	8.78382
0.427064	8.8032
0.54832	8.84286
0.26352	8.82934
0.573152	8.7965
0.441146	8.74347
0.629295	8.7251
0.808805	8.70412
0.264534	8.67978
0.555087	8.66026
0.635062	8.6463
0.433258	8.66013
0.538906	8.64793
0.57473	8.62333
0.651903	8.61379
0.733386	8.59308
0.433763	8.59312
0.794364	8.59978
3.02357	1.01671
2.45351	1.66312
2.30395	2.18064
2.19863	2.52087
2.06537	2.78614
2.01457	2.98699
1.86658	3.18347
1.896	3.3578
1.88648	3.5067
1.86599	3.60998
1.86308	3.73149
1.87912	3.83518
1.77112	3.89656
1.75958	3.9678
1.79769	4.01802
1.84793	4.02288
1.74382	3.99661
1.70092	3.93899
1.76088	3.95043
1.83322	3.96356
1.87502	3.96887
1.72109	3.96346
1.92124	4.0017
1.84504	4.07035
1.48636	4.15597
1.62285	4.26104
1.43661	4.33146
1.49692	4.43783
1.43132	4.50752
1.52827	4.52298
1.42155	4.58422
1.58416	4.66058
1.40219	4.67029
1.4075	4.65829
1.53267	4.66019
1.47343	4.7336
1.39528	4.82469
1.44005	4.91756
1.32221	5.06619
1.38736	5.1423
1.25753	5.25509
1.16645	5.37487
1.0319	5.49506
1.08844	5.61305
0.905319	5.7323
1.13534	5.84455
1.12805	5.90357
1.0973	5.96578
0.850497	6.00731
1.0088	6.0439
0.778338	6.09087
0.929856	6.13015
0.942199	6.12019
1.06281	6.12664
0.98059	6.16378
0.953032	6.15971
1.02421	6.13836
1.13503	6.13541
1.03484	6.16965
0.967251	6.23234
0.955356	6.34173
0.860473	6.42205
0.756176	6.43225
0.581988	6.43643
0.576759	6.47954
0.968112	6.51914
0.733619	6.51871
0.73172	6.49813
0.648091	6.47141
0.926338	6.45892
0.719811	6.46364
0.90448	6.44384
0.825554	6.46674
1.04236	6.44469
0.925929	6.43331
0.888992	6.42237
0.537037	6.41106
1.18454	6.41901
1.06361	6.47551
0.86853	6.50997
0.719629	6.53775
0.785523	6.54493
0.953055	6.51845
0.915864	6.47704
0.541626	6.48078
0.916357	6.4971
0.925709	6.49849
0.632858	6.49273
0.617283	6.50729
0.768517	6.53946
1.03732	6.60454
0.839087	6.67757
0.720643	6.72271
0.704834	6.75926
0.646828	6.76459
0.984822	6.78907
0.912255	6.84313
0.919499	6.86517
0.822374	6.82331
0.823233	6.79156
0.866319	6.77271
1.07584	6.78055
0.902106	6.76735
0.60627	6.71524
1.01943	6.70796
0.692391	6.65326
0.604597	6.58105
0.601477	6.54772
1.00019	6.5587
0.624146	6.59462
1.02452	6.64219
0.760473	6.63638
0.808644	6.66298
0.682909	6.73029
0.749055	6.8269
0.689306	6.90479
0.849417	6.96972
0.714717	7.04258
0.73197	7.14419
0.62604	7.24507
0.819356	7.27361
0.429463	7.3379
0.245739	7.45124
0.258541	7.72972
0.445702	7.86758
0.263901	7.9601
0.289927	8.03899
0.270358	8.14536
0.276383	8.19432
0.525539	8.24361
0.257254	8.17778
0.25315	8.15887
0.258187	8.16251
0.432492	8.12399
0.272996	8.08661
0.27321	8.05614
0.425039	8.02289
0.42209	7.99782
0.258946	7.99617
0.5478	7.97921
0.266894	7.93738
0.455598	7.84784
0.26507	7.81505
0.257483	7.82896
0.537319	7.84531
0.564586	7.86077
0.261674	7.8826
0.253247	7.88721
0.424802	7.87187
0.256013	7.89366
0.531446	7.89535
0.436809	7.9393
0.455596	7.93285
0.280138	7.94683
0.42895	7.96977
0.443894	7.99103
0.424243	8.02677
0.433537	8.05368
0.548051	8.02525
0.543337	7.9952
0.277614	8.02619
0.697482	8.12902
0.258994	8.15759
0.257092	8.17493
0.613833	8.15978
0.251792	8.20757
0.420994	8.25432
0.433402	8.27567
0.272408	8.28852
0.260658	8.25772
0.267381	8.2625
0.464946	8.28591
0.570781	8.32975
0.260958	8.31351
0.624711	8.25928
0.539852	8.22367
0.256836	8.20163
0.541569	8.17938
0.265977	8.20629
0.533373	8.17935
0.422612	8.1704
0.285019	8.1752
0.528885	8.14136
0.517902	8.06685
0.257616	8.04018
0.247474	8.01353
0.603147	8.067
0.695135	8.12615
0.638793	8.19467
0.416742	8.16656
0.550482	8.16014
0.788953	8.16746
0.663556	8.19196
0.554169	8.19206
0.719266	8.25394
0.535685	8.30082
0.260534	8.31613
0.265076	8.3693
0.265135	8.38995
0.736303	8.39286
0.28058	8.43083
0.277649	8.48807
0.279284	8.56041
0.470112	8.67342
0.439828	8.69471
0.304386	8.6675
0.276238	8.68031
0.437066	8.70447
0.428862	8.65
0.273114	8.65378
0.287346	8.65763
0.281802	8.65484
0.28336	8.65309
0.435146	8.6272
0.636286	8.64306
0.277123	8.62021
0.432811	8.59871
0.65205	8.6356
0.590853	8.68794
0.281916	8.68752
0.288776	8.67982
0.703381	8.66665
0.66162	8.59634
0.428381	8.57081
0.558088	8.54903
0.570413	8.56315
0.438839	8.53596
0.635011	8.47699
0.432483	8.45616
0.613868	8.44805
0.550575	8.40751
0.529784	8.42428
0.544806	8.41506
0.702558	8.43103
0.638089	8.3819
0.539271	8.37452
0.44219	8.41963
0.429749	8.46533
0.277491	8.52315
0.544809	8.61901
0.27398	8.66439
0.556629	8.73104
0.717354	8.81274
0.268601	8.84478
0.647792	8.86571
0.731344	8.87504
0.273988	8.90251
0.437515	8.8728
0.541031	8.84904
0.561884	8.80124
0.4396	8.78571
0.259728	8.77017
0.437929	8.74299
0.446641	8.76187
0.43444	8.7459
0.430138	8.75637
0.439739	8.77579
0.459403	8.79496
0.27517	8.80031
0.555526	8.7894
0.435019	8.77582
0.427472	8.79079
0.430101	8.82986
0.637795	8.82084
0.561843	8.73926
0.420266	8.71914
0.280539	8.70242
0.546563	8.67295
0.555556	8.65101
0.71189	8.63611
0.433669	8.65246
0.260257	8.64082
0.272519	8.59549
0.845802	8.57356
2.90799	1.03882
2.51927	1.73259
2.29585	2.20132
2.15826	2.54024
2.11136	2.78149
2.05853	3.00821
1.98319	3.20488
1.90087	3.37597
1.89136	3.50814
1.85719	3.64511
1.874	3.7483
1.80727	3.81515
1.7578	3.88408
1.77144	3.93827
1.72997	3.93929
1.8427	3.91873
1.8516	3.87825
1.81689	3.8923
1.83817	3.90584
1.92664	3.91586
1.91659	3.91376
1.8757	3.9448
1.73055	4.02126
1.72351	4.12209
1.5657	4.23455
1.42677	4.31203
1.59338	4.41296
1.56754	4.47378
1.35787	4.47992
1.49307	4.54038
1.38059	4.61955
1.37827	4.62217
1.46471	4.61378
1.44378	4.61845
1.5628	4.69031
1.4788	4.78537
1.43161	4.8848
1.39101	5.01873
1.25304	5.09417
1.31986	5.19847
1.14326	5.32303
1.07091	5.44355
1.09306	5.55494
1.09951	5.67901
1.05089	5.8008
1.10297	5.86335
0.942672	5.92305
0.950265	5.96688
1.13666	5.99709
1.1352	6.04028
1.07816	6.0638
1.02478	6.05814
1.06741	6.06988
1.11819	6.09932
1.0703	6.08911
0.855096	6.07597
1.13969	6.08608
1.00521	6.13729
0.971737	6.2015
0.914589	6.31019
0.717394	6.38973
0.462919	6.39461
0.585703	6.39475
0.67589	6.44371
0.876474	6.48634
0.660231	6.49034
0.735817	6.47634
0.851435	6.44974
0.545163	6.44037
0.625457	6.44772
0.564108	6.43
0.879716	6.45607
0.783236	6.43416
0.835544	6.42908
0.938312	6.42634
0.709304	6.41482
0.992879	6.41736
0.95546	6.46431
0.995012	6.50632
1.01889	6.54421
0.64752	6.55596
1.10223	6.52839
0.628868	6.48791
0.971468	6.48173
0.96129	6.49353
0.970767	6.49892
0.9293	6.49772
0.6211	6.50497
0.42188	6.53114
0.970519	6.59637
0.97919	6.66626
0.790036	6.71391
0.92467	6.75782
1.02343	6.76403
0.952365	6.78892
0.872044	6.85312
0.829317	6.87438
0.770358	6.8354
0.827507	6.80634
0.624512	6.78673
0.936498	6.78816
0.906505	6.76902
0.975635	6.71953
1.05557	6.71282
0.910993	6.65262
0.896632	6.58562
0.799452	6.56
0.934043	6.57292
0.8746	6.61043
0.833491	6.65832
0.820777	6.65519
0.947271	6.67931
0.611758	6.74342
0.809043	6.8404
0.813536	6.90997
0.518873	6.97649
0.783903	7.04596
0.508253	7.15071
0.826923	7.24804
0.257414	7.27439
0.432626	7.33816
0.404756	7.45189
0.422612	7.72
0.292382	8.04064
0.273494	8.11528
0.272452	8.13675
0.267367	8.16725
0.278756	8.19629
0.427111	8.24338
0.412875	8.25796
0.413892	8.21858
0.255377	8.16292
0.539667	8.16363
0.270316	8.12336
0.442823	8.04684
0.543214	7.99528
0.261211	7.98967
0.551408	7.97024
0.269209	7.93062
0.259738	7.82371
0.261223	7.85268
0.662807	7.87084
0.545191	7.89254
0.415253	7.88872
0.546326	7.869
0.419102	7.89478
0.273493	7.94061
0.458868	7.94089
0.64437	7.97793
0.278724	8.0026
0.715035	8.04328
0.436717	8.07449
0.268088	8.05185
0.279994	8.05643
0.256682	8.14925
0.261259	8.17816
0.250778	8.18968
0.259344	8.20466
0.413225	8.23021
0.42412	8.2776
0.270986	8.29902
0.441724	8.31976
0.543584	8.28709
0.269699	8.28984
0.294397	8.31418
0.452678	8.36301
0.544057	8.3487
0.258372	8.28891
0.425413	8.26164
0.259087	8.23793
0.637994	8.21888
0.551968	8.24518
0.258714	8.21644
0.543812	8.20405
0.406203	8.19557
0.458911	8.21418
0.53243	8.17765
0.406207	8.09721
0.707213	8.06803
0.407189	8.03769
0.606925	8.09446
0.819736	8.15166
0.545101	8.18899
0.430726	8.21403
0.629279	8.19276
0.434758	8.19841
0.451054	8.24035
0.272029	8.24329
0.422097	8.23769
0.646487	8.29741
0.70777	8.34101
0.262808	8.35115
0.267379	8.4028
0.267439	8.42605
0.568244	8.4323
0.28003	8.52707
0.451118	8.59624
0.443035	8.72634
0.578001	8.70599
0.662521	8.70291
0.269058	8.68902
0.432022	8.67187
0.462063	8.68843
0.454545	8.68936
0.456661	8.68711
0.272269	8.6588
0.547164	8.6762
0.2795	8.64924
0.5555	8.6246
0.581933	8.68921
0.286877	8.69808
0.470492	8.71572
0.463997	8.71167
0.484171	8.70008
0.449457	8.62976
0.655813	8.5831
0.442042	8.5699
0.638877	8.51186
0.617676	8.48315
0.269711	8.43907
0.70107	8.45416
0.548404	8.44493
0.420848	8.45863
0.548844	8.41159
0.424903	8.40629
0.445406	8.45319
0.72215	8.5015
0.569922	8.56201
0.429768	8.6554
0.276339	8.70155
0.273619	8.76721
0.726753	8.87784
0.438088	8.89445
0.443296	8.89894
0.658774	8.92687
0.274013	8.90112
0.544617	8.87849
0.6599	8.84236
0.442806	8.83206
0.775868	8.82311
0.56135	8.79735
0.449876	8.81402
0.271749	8.79339
0.433304	8.80674
0.275654	8.83388
0.290252	8.85072
0.738257	8.85604
0.653053	8.84501
0.272175	8.8233
0.71921	8.83529
0.645786	8.87721
0.783399	8.87395
0.284693	8.83657
0.276999	8.78324
0.541119	8.7658
0.452826	8.75066
0.267133	8.71285
0.272925	8.68704
0.715944	8.67367
0.7272	8.6925
0.542948	8.67678
0.674223	8.64619
0.562202	8.63691
0.445318	8.61524
0.271554	8.61819
0.656226	8.62551
3.02244	1.04141
2.46799	1.67838
2.22791	2.16045
2.02745	2.49021
2.01565	2.77064
1.9092	2.99843
1.89968	3.20441
1.91363	3.36284
1.96322	3.51627
1.81488	3.62516
1.87128	3.71472
1.69668	3.79041
1.74963	3.84916
1.88931	3.86212
1.79838	3.84989
1.8665	3.81559
1.75588	3.82659
1.86651	3.84427
1.87472	3.86315
1.97595	3.86191
2.00328	3.90992
1.80795	3.99935
1.66787	4.09971
1.50002	4.20846
1.54569	4.27452
1.41317	4.37291
1.4989	4.43513
1.54932	4.44101
1.5305	4.51475
1.51201	4.60415
1.40972	4.60471
1.34551	4.6001
1.53209	4.60247
1.40468	4.67441
1.36587	4.77409
1.40423	4.87044
1.53512	4.98506
1.24773	5.05325
1.28045	5.1511
1.14141	5.28468
1.16299	5.4079
1.04824	5.51416
0.967187	5.64315
1.14261	5.76767
1.05805	5.82365
1.047	5.88344
0.911262	5.92914
0.947672	5.95961
1.07096	5.99751
1.16797	6.02332
1.15101	6.01417
1.15703	6.02379
1.14855	6.05898
0.860112	6.05242
0.911546	6.05522
0.841564	6.07123
1.09882	6.13039
0.592852	6.18804
0.920711	6.29501
0.921449	6.36715
0.73409	6.37208
0.814279	6.36658
0.808278	6.41578
0.791497	6.46328
0.48626	6.45016
0.849725	6.43037
0.4687	6.42878
0.675881	6.43854
0.709866	6.42084
0.76167	6.45093
1.03401	6.43971
0.942567	6.44694
0.996258	6.45054
0.8288	6.42904
0.92758	6.42865
0.858135	6.46365
0.821431	6.50045
0.844023	6.53881
0.844782	6.54493
0.71302	6.5209
0.93245	6.48555
0.892065	6.47333
0.932946	6.48362
0.468229	6.48391
0.941501	6.4848
0.968829	6.49116
1.09479	6.5188
0.688056	6.59237
0.695783	6.65534
0.778149	6.70028
0.885979	6.75019
0.957589	6.76545
0.671934	6.79457
0.754365	6.85904
0.68268	6.87352
0.824953	6.83727
0.759413	6.80767
0.927417	6.78464
0.994414	6.78625
0.744843	6.76277
0.659947	6.7215
0.672441	6.71019
0.923126	6.65211
0.858305	6.58616
0.440771	6.56752
0.733023	6.58083
0.756798	6.62722
0.740551	6.67623
0.579387	6.68662
0.667423	6.70803
0.567223	6.76377
0.915043	6.85837
0.811852	6.93129
0.802668	6.99616
0.947731	7.05581
0.872385	7.15515
0.584725	7.24702
0.677387	7.27423
0.599346	7.33925
0.44528	7.45229
0.311415	7.57817
0.291336	7.72107
0.47197	7.95816
0.304194	8.15902
0.298438	8.17895
0.490017	8.21014
0.294874	8.25914
0.2845	8.24627
0.288134	8.22479
0.456235	8.1778
0.301625	8.14462
0.291778	8.02723
0.601157	7.95983
0.47367	7.82616
0.464758	7.87666
0.616585	7.8957
0.578652	7.91363
0.469774	7.88447
0.288581	7.90538
0.459325	7.90121
0.482482	7.95232
0.314813	7.97539
0.474167	7.99577
0.310703	8.02242
0.302455	8.09539
0.474702	8.07042
0.470333	8.05658
0.684155	8.20474
0.462025	8.22792
0.451301	8.21317
0.576225	8.25144
0.302349	8.32996
0.293642	8.31405
0.477026	8.31556
0.460608	8.31216
0.590774	8.28842
0.584002	8.25359
0.293799	8.23895
0.278498	8.23266
0.630366	8.25528
0.456958	8.21714
0.278501	8.13761
0.568991	8.08417
0.442191	8.14309
0.456229	8.19175
0.294687	8.2181
0.472706	8.23692
0.82456	8.21678
0.476957	8.22156
0.302899	8.23949
0.303475	8.27312
0.463604	8.26924
0.682266	8.37658
0.293507	8.38772
0.298451	8.43582
0.298515	8.46031
0.311508	8.46726
0.312112	8.55605
0.517627	8.72569
0.30746	8.74234
0.499105	8.72546
0.476102	8.70604
0.598629	8.69078
0.322626	8.7093
0.316618	8.71377
0.303735	8.68649
0.301879	8.64459
0.320397	8.71417
0.319493	8.71731
0.329386	8.7347
0.507715	8.72475
0.71728	8.65283
0.298365	8.62421
0.484018	8.60211
0.622657	8.61335
0.707963	8.58903
0.29529	8.52992
0.779131	8.51269
0.345966	8.50823
0.698876	8.46377
0.580249	8.4769
0.595949	8.4684
0.289951	8.48536
0.692938	8.43547
0.466566	8.43113
0.79192	8.48419
0.696438	8.53086
0.311941	8.59154
0.296968	8.67694
0.308129	8.7233
0.305193	8.7872
0.599012	8.86573
0.478793	8.89963
0.303541	8.91891
0.307668	8.92243
0.710288	8.95073
0.608925	8.92468
0.592006	8.89916
0.308871	8.85912
0.485433	8.84518
0.68545	8.83699
0.305948	8.81259
0.619742	8.83185
0.303173	8.80932
0.299758	8.8326
0.611565	8.86835
0.323128	8.88759
0.488274	8.89742
0.607139	8.88336
0.303634	8.85991
0.297644	8.87165
0.471847	8.91092
0.626006	8.86953
0.487507	8.81578
0.684344	8.79829
0.694408	8.73898
0.481666	8.71202
0.295645	8.69914
0.479161	8.71925
0.590269	8.70588
0.318256	8.67578
0.484455	8.66653
0.614366	8.64535
0.479695	8.64984
0.484374	8.6581
2.97323	1.02697
2.36867	1.67157
2.23404	2.13829
2.14803	2.49069
2.05193	2.78019
1.93585	3.02393
1.90306	3.21137
1.94469	3.38525
1.95245	3.49217
1.90102	3.6013
1.76066	3.70202
1.8193	3.78253
1.7937	3.8099
1.89195	3.81132
1.84714	3.77805
1.9157	3.77279
1.97396	3.7912
2.01277	3.81619
2.03971	3.83143
2.05002	3.8759
1.80504	3.98057
1.80999	4.09078
1.58218	4.20123
1.49911	4.26321
1.6201	4.33828
1.57357	4.38841
1.61159	4.39287
1.39707	4.47322
1.52485	4.57485
1.64694	4.58012
1.5701	4.56845
1.52112	4.57922
1.45813	4.66208
1.48299	4.76497
1.53348	4.86513
1.24683	4.98232
1.37755	5.04851
1.23507	5.1516
1.15899	5.29139
1.27268	5.40971
1.13841	5.51045
1.11511	5.64077
1.15572	5.75544
1.01444	5.80204
0.848433	5.85345
1.07834	5.89439
1.02865	5.92727
1.09345	5.95375
1.12338	5.98764
1.04014	5.97708
0.9796	5.9872
1.0003	6.02764
1.08581	6.02708
1.07864	6.03235
1.09791	6.04821
1.02049	6.10587
0.986888	6.16858
0.92949	6.27528
0.938143	6.34805
0.298758	6.35235
0.694956	6.35082
0.593001	6.40581
0.591879	6.45613
0.925861	6.45779
0.454498	6.44248
0.808815	6.42667
0.900702	6.43134
0.818384	6.43993
0.969119	6.41166
0.787586	6.43604
0.85436	6.43493
0.945334	6.44452
0.857777	6.45227
1.05239	6.42767
1.10362	6.42382
0.577653	6.4537
0.887575	6.48489
0.444894	6.51757
0.911496	6.5224
0.972616	6.50208
0.840236	6.4674
0.900763	6.45655
1.07963	6.46939
0.945113	6.47048
0.849007	6.48359
1.06979	6.49806
0.843496	6.52386
0.556615	6.59802
1.03175	6.65025
0.861361	6.69079
0.78779	6.7411
0.86461	6.75403
0.634581	6.78705
0.886736	6.84336
0.721854	6.85629
0.841092	6.83243
0.643427	6.80928
0.930173	6.78786
0.906374	6.78724
0.705858	6.76159
0.531146	6.71193
0.77626	6.69889
0.423463	6.6383
0.817257	6.57446
1.0191	6.56002
0.908668	6.57065
0.839246	6.61372
1.00302	6.66114
0.835188	6.6742
0.827257	6.69821
0.256065	6.75504
0.534677	6.84864
0.827905	6.91998
0.762566	6.97886
0.441009	7.03885
0.899486	7.13891
0.784729	7.23362
0.71644	7.26317
0.735546	7.32753
0.415096	7.43779
0.581599	7.56304
0.440742	7.9541
0.572403	8.11709
0.570769	8.14721
0.273564	8.17964
0.271866	8.26189
0.431407	8.21397
0.278242	8.14889
0.272662	8.0678
0.435866	8.04598
0.433789	8.03944
0.29569	7.86719
0.275236	7.81569
0.43173	7.84127
0.723297	7.87147
0.458156	7.88707
0.728188	7.91617
0.425751	7.9161
0.272486	7.8891
0.265927	7.90512
0.547055	7.90157
0.469985	7.97535
0.442856	8.01432
0.286823	8.04765
0.651657	8.09176
0.44337	8.09004
0.27288	8.0785
0.459821	8.11014
0.433857	8.21728
0.258285	8.22389
0.431178	8.24487
0.259543	8.23603
0.423693	8.27014
0.434749	8.33136
0.436195	8.32998
0.445607	8.33205
0.302813	8.34969
0.46371	8.40215
0.27101	8.38576
0.266043	8.32971
0.436061	8.30536
0.430818	8.27711
0.557326	8.26049
0.443645	8.29576
0.718786	8.2718
0.555967	8.25833
0.701038	8.24841
0.544457	8.23384
0.256426	8.15926
0.267575	8.13488
0.702337	8.10575
0.528218	8.1688
0.543657	8.21591
0.437542	8.23827
0.561717	8.25863
0.430416	8.23647
0.445541	8.24378
0.663899	8.26735
0.27999	8.29431
0.551749	8.28762
0.65965	8.34936
0.267894	8.3987
0.43602	8.40696
0.275303	8.48097
0.287585	8.49133
0.288156	8.58376
0.484751	8.7468
0.466877	8.74514
0.315586	8.74011
0.286707	8.74166
0.281677	8.75836
0.563212	8.70841
0.453586	8.72463
0.298109	8.73353
0.58908	8.73628
0.294019	8.73558
0.280235	8.69918
0.273032	8.70758
0.459142	8.67405
0.739892	8.65025
0.452461	8.69719
0.295142	8.72867
0.304516	8.74301
0.299577	8.72846
0.495619	8.71674
0.288584	8.66092
0.656807	8.63549
0.747692	8.60377
0.651973	8.54699
0.278235	8.53593
0.445624	8.48621
0.427107	8.49688
0.440476	8.49013
0.550303	8.51167
0.561054	8.45997
0.790872	8.44883
0.673909	8.49889
0.443669	8.54276
0.440479	8.67632
0.672029	8.7132
0.667471	8.77695
0.275762	8.85692
0.740554	8.89389
0.576185	8.92064
0.4548	8.95623
0.668134	8.9336
0.55678	8.9073
0.283585	8.8458
0.434889	8.83455
0.282327	8.81072
0.583734	8.83062
0.279704	8.82275
0.298585	8.91393
0.67403	8.92648
0.280885	8.90863
0.570334	8.8888
0.732956	8.90445
0.658944	8.94902
0.732029	8.94883
0.292914	8.90855
0.577884	8.85775
0.646695	8.83991
0.562391	8.78209
0.666306	8.75297
0.795145	8.73437
0.447662	8.74687
0.555093	8.73126
0.766322	8.69697
0.574555	8.68717
0.28547	8.67026
0.569358	8.67402
0.574466	8.68203
3.0087	1.02386
2.41971	1.67115
2.22965	2.13418
2.13384	2.49599
2.04242	2.78553
1.98147	3.01759
1.95141	3.21675
1.98213	3.32785
1.84383	3.43434
1.92081	3.54946
1.78677	3.63967
1.88019	3.68896
1.94804	3.71254
1.97262	3.69893
1.95136	3.69312
1.98289	3.72767
1.99233	3.7765
2.16258	3.79723
2.25853	3.83815
2.14948	3.95
1.9661	4.07165
1.71897	4.19768
1.60375	4.25415
1.70667	4.32559
1.68847	4.37151
1.64564	4.37015
1.53629	4.44838
1.547	4.56476
1.62677	4.57525
1.51878	4.55772
1.56446	4.57118
1.55918	4.65576
1.5904	4.75992
1.6621	4.85584
1.4432	4.96891
1.59721	5.03132
1.4268	5.13218
1.19385	5.2829
1.3319	5.40331
1.26418	5.49802
1.12578	5.62129
1.21042	5.74308
1.03323	5.7955
1.02619	5.84936
1.0913	5.89625
1.00998	5.9365
1.18232	5.9492
1.0088	5.97901
1.08756	5.9646
1.09351	5.98001
1.21642	6.02463
1.0669	6.0302
1.0916	6.03697
1.13625	6.04331
0.924214	6.09502
1.00554	6.16148
0.803788	6.26625
0.971343	6.34461
0.823588	6.34415
0.756868	6.34291
0.817167	6.39909
0.749781	6.44141
0.734684	6.44072
0.798363	6.41921
1.08769	6.41333
0.635141	6.41755
0.720869	6.42594
0.732737	6.39523
0.998759	6.42001
0.715127	6.42134
0.775943	6.42333
0.718336	6.436
0.537965	6.41846
0.952573	6.41702
0.907021	6.45029
0.699366	6.48431
0.643957	6.50727
0.843301	6.50648
0.909055	6.4882
0.95748	6.44761
0.832826	6.43459
0.95798	6.44896
0.634593	6.4546
0.966597	6.45674
0.948433	6.47227
1.06371	6.5035
0.83192	6.57308
0.935177	6.63644
0.843615	6.68188
0.921396	6.736
0.790075	6.74748
0.618813	6.77498
0.990805	6.82429
0.875965	6.8415
0.823485	6.82307
0.535476	6.80736
0.989375	6.78413
0.973874	6.78642
0.809339	6.77076
0.682159	6.72348
0.75914	6.70253
0.948086	6.63331
0.79982	6.5737
0.51225	6.56482
0.890625	6.58156
0.765484	6.62525
0.76379	6.66553
0.867272	6.68083
0.689739	6.70751
1.00826	6.75841
0.611021	6.85165
0.615039	6.91201
0.801213	6.97069
0.715772	7.03371
0.813579	7.13378
0.918177	7.2306
0.914766	7.26477
0.783896	7.33322
0.682691	7.44815
0.445624	7.57789
0.420302	7.73359
0.265662	8.19502
0.276998	8.21594
0.526456	8.29029
0.252846	8.25639
0.418522	8.22136
0.419813	8.19343
0.268597	8.15688
0.273606	8.11644
0.440449	8.09442
0.709251	8.05638
0.259534	8.05226
0.266219	8.02688
0.456447	7.86547
0.429301	7.82232
0.535911	7.85529
0.420879	7.89079
0.565537	7.90256
0.262266	7.93587
0.253824	7.93934
0.425618	7.91478
0.416804	7.92872
0.764471	7.9235
0.72821	7.98163
0.57873	8.00579
0.444731	8.07678
0.266379	8.10591
0.544271	8.09724
0.278231	8.12941
0.275438	8.17526
0.259582	8.23933
0.406474	8.25231
0.418298	8.27603
0.250377	8.26537
0.252367	8.29976
0.434228	8.38104
0.273017	8.39541
0.261248	8.35724
0.432475	8.35511
0.571737	8.41804
0.423639	8.40451
0.41696	8.34776
0.423095	8.32707
0.25742	8.29436
0.262245	8.27995
0.266576	8.31448
0.417431	8.29438
0.261393	8.28327
0.456488	8.29406
0.529806	8.25534
0.403952	8.18758
0.258201	8.16933
0.244221	8.20591
0.253724	8.25204
0.424549	8.27077
0.265004	8.29026
0.417549	8.26475
0.644736	8.27004
0.554284	8.29778
0.448655	8.32713
0.270302	8.31921
0.267265	8.37866
0.419451	8.43089
0.261124	8.44384
0.429309	8.48833
0.429391	8.51755
0.278267	8.63676
0.448719	8.68693
0.29643	8.79357
0.273975	8.81101
0.283354	8.78837
0.482467	8.78041
0.285544	8.77335
0.444577	8.77635
0.641388	8.73997
0.452135	8.7747
0.270541	8.7349
0.42635	8.74295
0.445781	8.71412
0.433636	8.69103
0.559171	8.73417
0.282541	8.76994
0.584513	8.75625
0.60718	8.74524
0.447063	8.69234
0.559034	8.64199
0.449949	8.65139
0.43967	8.62795
0.636015	8.57015
0.268591	8.56349
0.488515	8.56589
0.644836	8.52186
0.254786	8.526
0.427432	8.52021
0.418544	8.54461
0.264586	8.49658
0.260784	8.48715
0.563507	8.53466
0.642479	8.57383
0.739248	8.6272
0.798739	8.7278
0.26618	8.87019
0.553402	8.90852
0.43573	8.93519
0.440921	8.94328
0.2746	8.98565
0.652005	8.96732
0.424127	8.94225
0.442432	8.8937
0.560559	8.87609
0.631862	8.86362
0.652511	8.83838
0.648238	8.84572
0.266877	8.87649
0.288443	8.94178
0.443123	8.9509
0.650163	8.93242
0.555339	8.91551
0.639678	8.93596
0.26685	8.98221
0.264412	8.98853
0.452788	8.95213
0.442396	8.90123
0.259689	8.87853
0.83873	8.80296
0.5565	8.77103
0.712943	8.75556
0.269459	8.76597
0.632761	8.74634
0.671295	8.71265
0.273128	8.69633
0.563406	8.68763
0.554375	8.69532
0.273072	8.70418
3.0093	1.04917
2.40467	1.67111
2.25926	2.14609
2.17182	2.50104
2.12362	2.78654
2.05803	2.99498
2.05669	3.12451
1.94712	3.24294
1.96167	3.38416
1.98021	3.5014
1.96717	3.57651
2.0333	3.62218
2.01157	3.62138
1.95679	3.6179
1.98425	3.67109
2.16732	3.71604
2.34223	3.74572
2.50944	3.78988
2.38228	3.90854
2.00759	4.04692
1.747	4.18967
1.68979	4.2588
1.66195	4.32904
1.69385	4.36427
1.43557	4.3468
1.64047	4.42258
1.59989	4.53379
1.5294	4.54314
1.57501	4.51997
1.704	4.53359
1.55481	4.60346
1.7556	4.70433
1.84044	4.78219
1.65336	4.89512
1.55391	4.96366
1.38811	5.06725
1.14491	5.22179
1.18818	5.34228
1.24833	5.43469
1.06924	5.54933
0.788344	5.67507
0.914573	5.73217
1.03116	5.77791
0.992716	5.80906
0.977721	5.84601
1.04778	5.86055
1.21096	5.8945
1.17615	5.87665
1.22198	5.89253
1.05833	5.93868
1.21223	5.95314
1.12634	5.96246
1.1674	5.96996
1.00681	6.01859
0.716177	6.08892
0.961405	6.19385
0.97625	6.27506
0.828259	6.28039
0.827861	6.2789
0.930083	6.32491
1.01531	6.36774
0.912532	6.36822
1.03399	6.34305
0.730542	6.34155
0.715877	6.34695
0.931831	6.34784
0.860003	6.31451
0.710102	6.33649
0.936366	6.33975
0.931925	6.33284
0.844757	6.35011
0.775587	6.32904
0.916987	6.33243
0.804279	6.37378
0.703765	6.39952
0.790471	6.42525
0.943237	6.42062
0.740417	6.40503
0.827303	6.36806
0.837514	6.36863
0.538343	6.38183
0.836844	6.38177
1.10417	6.36847
0.990282	6.3766
0.709352	6.40857
0.836606	6.47178
0.980776	6.53668
0.848323	6.5803
0.881466	6.63213
0.901839	6.65001
0.622989	6.69183
0.53503	6.74422
0.774436	6.76616
0.878007	6.75232
0.878884	6.73936
0.822454	6.71043
0.893128	6.70899
0.758004	6.69734
0.806321	6.65779
0.869494	6.63879
0.81832	6.56566
0.853836	6.50397
0.971515	6.49562
0.801775	6.51678
0.961337	6.56544
0.943769	6.60095
0.701551	6.61312
0.411242	6.63544
0.808223	6.68464
0.615173	6.77515
0.986454	6.83126
0.610964	6.89015
0.643503	6.95197
0.828431	7.1565
0.628268	7.19224
0.433744	7.25978
0.611901	7.38011
0.280225	7.51447
0.280905	7.81632
0.466718	8.01222
0.276282	8.11707
0.268182	8.13846
0.448301	8.15055
0.428221	8.20582
0.413963	8.22416
0.255278	8.18868
0.258639	8.17152
0.260305	8.16408
0.423223	8.13612
0.429294	8.0207
0.426328	8.00328
0.262012	8.00253
0.268743	7.97552
0.542154	7.84092
0.279624	7.84983
0.533051	7.88629
0.429056	7.86275
0.629711	7.87079
0.441132	7.92023
0.582778	7.9502
0.453428	7.96873
0.433228	7.99955
0.279564	8.03475
0.437841	8.09927
0.268904	8.06608
0.280837	8.09128
0.418018	8.18041
0.542211	8.19959
0.525562	8.20875
0.260142	8.23656
0.618986	8.22259
0.254796	8.25064
0.543218	8.30563
0.437706	8.33114
0.544849	8.30007
0.555451	8.29498
0.264041	8.3519
0.629905	8.29554
0.42652	8.27068
0.259883	8.23543
0.715869	8.21999
0.269103	8.2577
0.25951	8.24307
0.426852	8.24184
0.40728	8.22997
0.288303	8.24642
0.533682	8.20469
0.249733	8.13768
0.422429	8.11966
0.408267	8.09247
0.517609	8.14994
0.53289	8.19699
0.427982	8.21449
0.26752	8.23127
0.420948	8.20569
0.648988	8.20677
0.272319	8.23417
[truncated: 41,298 more rows]

## Sheet: 5kb
contact_frequency	pd_distance
2.80357	0.92351
2.21614	1.57429
2.01051	2.08994
1.85776	2.49273
1.81073	2.81281
1.76649	3.07372
1.67677	3.26056
1.7245	3.40482
1.65906	3.55946
1.50732	3.73084
1.47194	3.86903
1.45237	4.0027
1.50352	4.11523
1.48541	4.2175
1.40781	4.34574
1.48939	4.4221
1.47888	4.42141
1.24872	4.41171
1.28094	4.49261
1.1138	4.5873
1.41518	4.63647
1.33654	4.70489
1.31804	4.77959
1.26306	4.83591
1.2833	4.89291
1.06396	4.92262
1.18151	4.91562
1.27079	4.89692
1.24298	4.86728
1.19629	4.86516
1.36318	4.91496
1.05695	4.93476
1.10039	4.97966
1.23023	5.04044
1.11371	5.09975
1.15247	5.15386
1.42955	5.23757
1.16548	5.29809
1.16177	5.36401
1.07124	5.42493
0.808161	5.5557
1.06878	5.64474
1.18788	5.70729
1.02235	5.83971
1.23609	5.94233
0.997232	6.03932
0.911672	6.09841
1.13638	6.2316
0.774689	6.35024
0.83893	6.44835
0.724189	6.57736
0.54907	6.70775
0.276717	6.90144
0.409983	7.095
0.40124	7.2666
0.437037	7.51792
0.253643	7.70089
0.262398	8.02302
0.552575	8.02019
0.428865	8.07577
0.236591	8.01229
0.664066	7.8685
0.392848	7.86198
0.260954	7.86546
0.237756	7.84488
0.531949	7.81807
0.516381	7.83071
0.254133	7.81222
0.264434	7.81805
0.433712	7.81046
0.418277	7.79723
0.532403	7.73767
0.253206	7.70694
0.249961	7.65887
0.245466	7.63209
0.622002	7.60362
0.254835	7.58252
0.542861	7.56444
0.430438	7.56224
0.61165	7.51017
0.44562	7.32443
0.550096	7.23592
0.519347	7.17429
0.752567	7.17522
0.524567	7.19855
0.608704	7.25997
0.530307	7.2972
0.435627	7.32057
0.644434	7.32972
0.533673	7.34378
0.412113	7.36033
0.677312	7.36766
0.609086	7.38235
0.755009	7.42707
0.770285	7.45086
0.796652	7.51129
0.75867	7.556
0.740235	7.55159
0.615655	7.58387
0.423399	7.60488
0.63611	7.62182
0.576126	7.61461
0.434469	7.63419
0.555452	7.65018
0.648836	7.64493
0.659502	7.68138
0.600321	7.71574
0.527802	7.74545
0.45768	7.77203
0.626646	7.76895
0.522248	7.76315
0.267985	7.76672
0.698966	7.76456
0.40618	7.7349
0.604488	7.61787
0.560081	7.64699
0.426802	7.65603
0.441904	7.71958
0.42408	7.76138
0.252632	7.81535
0.397096	7.84977
0.504914	7.86275
0.678726	7.88523
0.502136	7.92366
0.527741	7.92881
0.246719	7.91235
0.397778	7.95108
0.240842	7.98617
0.506946	8.00377
0.245197	8.06536
0.421556	8.14336
0.253316	8.19935
0.269763	8.21808
0.408076	8.16176
0.68844	8.15681
0.26756	8.17162
0.277664	8.20416
0.4522	8.31244
0.541499	8.32298
0.622513	8.30521
0.524018	8.2899
0.799769	8.21696
0.621249	8.1458
0.41028	8.10692
0.521357	8.07615
0.521177	8.06283
0.522824	8.00807
0.534924	7.96476
0.521473	7.96657
0.553227	7.96075
0.749226	7.9478
0.806491	7.91309
0.744307	7.90281
0.832075	7.85918
0.839174	7.8753
0.39471	7.84034
0.598567	7.82946
0.653361	7.81443
0.664548	7.79011
0.5299	7.76377
0.670867	7.75112
0.239143	7.69411
0.681453	7.70576
0.695905	7.74391
0.237954	7.76678
0.508766	7.82199
0.38974	7.83404
0.388571	7.87663
0.597065	7.91041
0.755261	7.95565
0.404794	8.00475
0.259599	8.03154
0.694123	8.03895
0.421545	8.02486
0.605699	7.97451
0.694549	7.92619
0.407445	7.93005
0.555884	7.96178
0.532815	8.0272
0.915224	8.04628
0.426355	8.05784
0.418667	8.06306
0.431643	8.0614
0.679213	8.08285
0.530224	8.21531
0.636003	8.26795
0.693935	8.34632
0.404065	8.34904
0.261016	8.4015
0.648829	8.48387
0.400502	8.5181
0.252515	8.57635
0.261249	8.52698
0.442092	8.51506
0.422944	8.52052
0.277185	8.5163
0.275187	8.6788
0.44476	8.74195
0.447989	9.22572
0.484069	9.2311
0.283695	9.26317
0.275902	9.31984
0.41692	9.1954
0.258784	9.19376
0.533669	9.19796
0.418237	9.21342
0.268777	9.22395
0.285857	9.22841
0.271682	9.24288
0.564236	9.23242
0.261791	9.21237
0.430821	9.22963
0.270682	9.2558
0.265691	9.28092
0.260785	9.27506
0.282322	9.32226
0.44695	9.38337
0.281919	9.38058
0.289954	9.4309
0.29173	9.44053
0.273115	9.3799
0.261374	9.34793
0.280362	9.37327
0.26311	9.39995
0.251438	9.35952
0.268106	9.30636
0.260556	9.27229
0.266508	9.2595
0.277985	9.22817
0.42576	9.18309
0.78551	9.16438
2.88915	0.912286
2.16013	1.58405
2.06676	2.09505
1.91278	2.48167
1.74119	2.80015
1.78829	3.01521
1.59596	3.18562
1.61167	3.35298
1.63547	3.5356
1.59229	3.69818
1.43968	3.8604
1.50484	3.99384
1.47268	4.105
1.5206	4.23316
1.49019	4.32183
1.5007	4.33961
1.25178	4.34106
1.39155	4.42879
1.25754	4.51478
1.17458	4.57282
1.32736	4.65459
1.27589	4.7337
1.24867	4.78293
1.26546	4.84523
1.28436	4.8833
1.35185	4.88749
1.1621	4.87515
1.28177	4.84243
1.15148	4.83219
1.32318	4.87747
1.38874	4.89957
1.21148	4.95093
1.14661	5.02569
1.28237	5.09221
1.29708	5.14058
1.06461	5.21387
1.13889	5.26385
1.1828	5.33887
1.16521	5.41288
1.21085	5.5438
1.08945	5.62869
1.11876	5.6859
0.97143	5.81508
1.03197	5.91077
0.983554	5.99937
1.07529	6.05324
0.779024	6.19144
0.986496	6.30492
0.752959	6.40119
0.742574	6.52919
0.56537	6.65483
0.255276	7.20451
0.280257	7.35177
0.281943	7.44866
0.426687	7.63378
0.306803	7.70693
0.269109	7.80126
0.446254	7.90026
0.272035	7.9697
0.43919	7.98271
0.267026	7.94975
0.277433	7.93742
0.437662	7.97154
0.436218	7.95137
0.421247	7.95868
0.739093	8.0091
0.443153	8.05071
0.623122	8.02684
0.246207	7.99
0.263297	7.96085
0.261155	7.87118
0.401848	7.84315
0.406414	7.83556
0.267343	7.83137
0.518919	7.80394
0.401404	7.76003
0.64105	7.76936
0.267898	7.75126
0.290817	7.72684
0.548457	7.70549
0.263314	7.67373
0.42872	7.66364
0.42147	7.63687
0.639109	7.62574
0.264692	7.57562
0.546812	7.55376
0.439124	7.53613
0.659832	7.53587
0.419458	7.48372
0.462338	7.4144
0.288418	7.28877
0.277592	7.20078
0.25762	7.1432
0.420778	7.13763
0.773987	7.16035
0.256769	7.21315
0.427948	7.25322
0.666268	7.27487
0.567471	7.29157
0.549746	7.30871
0.713344	7.33132
0.865176	7.34122
0.417357	7.35185
0.632697	7.38556
0.553462	7.4008
0.759659	7.45797
0.543402	7.50258
0.814769	7.49619
0.422743	7.52484
0.437581	7.54737
0.273205	7.56836
0.592806	7.56372
0.281121	7.61569
0.280978	7.61999
0.287561	7.6572
0.617321	7.68867
0.263062	7.72517
0.297571	7.74902
0.643975	7.74031
0.630442	7.73579
0.567835	7.74024
0.428986	7.73547
0.42002	7.70003
0.858902	7.61983
0.529897	7.56614
0.454511	7.59506
0.274261	7.61248
0.456438	7.6818
0.272226	7.71821
0.635946	7.77328
0.41075	7.81133
0.274701	7.83276
0.621039	7.85119
0.246659	7.88536
0.533644	7.87891
0.52743	7.92476
0.690497	7.95809
0.418202	7.95929
0.249706	7.96722
0.414693	8.03065
0.270342	8.09979
0.263427	8.14397
0.280343	8.16038
0.557681	8.16133
0.426586	8.12052
0.567161	8.12036
0.466923	8.28751
0.557688	8.29862
0.716323	8.28157
0.632379	8.26593
0.622601	8.19429
0.424538	8.1661
0.264241	8.1159
0.634647	8.07455
0.537243	8.04436
0.419842	8.02854
0.631072	7.97141
0.6443	7.93063
0.629594	7.93332
0.569587	7.92956
0.418262	7.90949
0.628689	7.88321
0.531013	7.87322
0.438293	7.8346
0.753195	7.85346
0.61499	7.81752
0.524346	7.80058
0.538923	7.78777
0.746188	7.76251
0.427586	7.7308
0.688705	7.7097
0.406034	7.64418
0.415308	7.65519
0.426587	7.69291
0.61003	7.71744
0.615661	7.77536
0.517993	7.79191
0.516618	7.83916
0.614024	7.87615
0.418606	7.97673
0.554472	8.00655
0.425192	8.01553
0.847858	8.0039
0.414585	7.95324
0.636276	7.90388
1.00044	7.90393
0.810894	7.94033
0.444408	7.9738
0.718634	8.0042
0.440594	8.03368
0.645161	8.03897
0.738868	8.0396
0.69714	8.05557
0.433453	8.10424
0.639166	8.19264
0.27314	8.25401
0.712018	8.32936
0.257361	8.33189
0.650456	8.38025
0.256714	8.43413
0.254733	8.49094
0.437406	8.48958
0.285753	8.47728
0.556786	8.48476
0.287971	8.4822
0.272808	8.50935
0.281709	8.55879
0.285918	8.64845
0.557117	8.7771
0.448631	9.17787
0.294658	9.22319
0.286652	9.28127
0.445774	9.29107
0.448285	9.29036
0.260147	9.26963
0.269053	9.15291
0.266861	9.15696
0.267868	9.17772
0.282316	9.19938
0.575746	9.20655
0.256761	9.17024
0.438166	9.18501
0.277272	9.19987
0.277766	9.24952
0.28349	9.23903
0.293248	9.28766
0.281624	9.33299
0.461578	9.35341
0.436069	9.44291
0.447413	9.42007
0.333084	9.37769
0.43758	9.3046
0.291235	9.32901
0.560086	9.35757
0.261495	9.31573
0.276996	9.19834
0.460727	9.15865
0.439988	9.10951
0.66115	9.08954
0.418541	9.07643
2.77546	0.922366
2.26421	1.56414
2.00864	2.05279
1.90371	2.43009
1.70974	2.69604
1.66204	2.90414
1.70358	3.08834
1.66409	3.28595
1.53253	3.48352
1.49331	3.67577
1.41388	3.82894
1.5163	3.95453
1.58137	4.089
1.3578	4.17688
1.41702	4.21395
1.46682	4.23587
1.38209	4.32465
1.31612	4.42035
1.40167	4.48271
1.27187	4.56017
1.34556	4.62934
1.36777	4.66815
1.46324	4.7239
1.34478	4.76262
1.32927	4.76542
1.20975	4.75622
1.22376	4.73209
1.2698	4.72412
1.26635	4.7758
1.32239	4.81865
1.12366	4.87994
1.16955	4.96514
1.29428	5.03365
1.27465	5.08295
1.26042	5.15408
1.18636	5.19594
1.0917	5.28129
1.33833	5.37097
1.13469	5.51035
1.30621	5.59156
0.983437	5.6379
1.02135	5.76801
1.14919	5.86038
0.99624	5.94966
0.951094	6.00017
0.909533	6.15028
1.06829	6.26119
0.788912	6.34972
0.910983	6.47797
0.429655	6.60722
0.658526	6.79867
0.251189	6.987
0.553347	7.29961
0.270807	7.39868
0.252477	7.48936
0.412039	7.59396
0.29498	7.66737
0.429628	7.7257
0.536346	7.7672
0.261184	7.93843
0.261898	7.9427
0.416425	7.91654
0.266426	7.90123
0.540435	7.92896
0.259906	7.91725
0.432725	7.97362
0.549952	7.99298
0.264846	8.03872
0.244846	8.01278
0.41141	7.93731
0.387725	7.80935
0.23894	7.80468
0.416851	7.80318
0.422134	7.80426
0.502562	7.77385
0.38729	7.73122
0.414704	7.74107
0.245351	7.74047
0.696036	7.70766
0.417596	7.72113
0.448078	7.70056
0.255364	7.67899
0.411433	7.65146
0.406929	7.61107
0.24499	7.57455
0.413288	7.53851
0.530005	7.51602
0.542074	7.50889
0.40496	7.46753
0.278628	7.3969
0.430553	7.18796
0.609308	7.13002
0.521461	7.11814
0.614948	7.13544
0.517251	7.17979
0.529529	7.21814
0.434929	7.23734
0.550348	7.26344
0.416206	7.28199
0.618867	7.30706
0.511662	7.3174
0.246588	7.3218
0.809977	7.34976
0.536551	7.3675
0.397829	7.42774
0.526648	7.47163
0.242499	7.46811
0.614819	7.49681
0.422712	7.52233
0.54262	7.53761
0.283384	7.53456
0.552975	7.5595
0.270009	7.58944
0.269869	7.59882
0.443779	7.62953
0.673993	7.65234
0.252474	7.68401
0.456962	7.70569
0.417037	7.69828
0.807492	7.70017
0.267477	7.70825
0.762511	7.70988
0.750653	7.6724
0.640531	7.65718
0.428875	7.59308
0.678376	7.53675
0.852754	7.56115
0.636998	7.58811
0.274371	7.65795
0.423392	7.70111
0.674713	7.79624
0.391251	7.81272
0.637722	7.81782
0.398822	7.83225
0.727922	7.86579
0.526965	7.87441
0.517046	7.86364
0.60103	7.91306
0.597385	7.94597
0.518557	7.94293
0.679789	8.01324
0.630539	8.07668
0.411586	8.1154
0.6332	8.1242
0.41194	8.08473
0.407404	8.07191
0.406226	8.06769
0.458694	8.18671
0.423034	8.28554
0.697315	8.26947
0.523245	8.25456
0.679477	8.18052
0.525694	8.15066
0.412681	8.09671
0.616594	8.05484
0.686604	8.02297
0.520406	8.00098
0.522052	7.94073
0.76655	7.90389
0.520702	7.91107
0.552432	7.90768
0.403789	7.89296
0.404876	7.86999
0.604848	7.85758
0.709906	7.81511
0.506345	7.82976
0.240264	7.78884
0.507899	7.76846
0.52224	7.75602
0.663683	7.73786
0.696298	7.70949
0.668623	7.61716
0.400897	7.62314
0.619492	7.65721
0.592301	7.68438
0.39458	7.74213
0.389087	7.76845
0.387919	7.8192
0.506515	7.853
0.614901	7.8994
0.247465	7.94869
0.537546	7.97984
0.757503	7.98847
0.538225	7.97785
0.400189	7.92
0.526805	7.86515
0.406774	7.86032
0.435626	7.89047
0.429404	7.91889
0.62385	7.95507
0.740774	7.98124
0.425665	7.98388
0.417984	7.98725
0.266869	7.9877
0.797632	8.00211
0.257943	8.05078
0.761044	8.14055
0.54252	8.21051
0.757308	8.29285
0.518174	8.29532
0.42222	8.34556
0.517166	8.39855
0.554433	8.42457
0.399838	8.45374
0.410476	8.51043
0.540148	8.45439
0.274509	8.44319
0.422258	8.44682
0.444321	8.44516
0.270579	8.51557
0.27467	8.59977
0.444053	8.65765
0.274187	8.92782
0.280737	9.1165
0.250014	9.14343
0.266718	9.25462
0.268516	9.2607
0.407163	9.24119
0.538974	9.15469
0.256187	9.11073
0.258289	9.11152
0.256161	9.1165
0.440972	9.14283
0.432866	9.14372
0.285325	9.15335
0.272481	9.16994
0.271262	9.17542
0.442961	9.15135
0.265798	9.12891
0.259257	9.10772
0.402585	9.13449
0.26627	9.16279
0.270171	9.18758
0.253954	9.19916
0.265186	9.2128
0.27231	9.19339
0.281795	9.24413
0.270497	9.28935
0.278078	9.31012
0.289417	9.36311
0.50299	9.34391
0.438786	9.30858
0.260875	9.26715
0.262609	9.32008
0.250954	9.27921
0.267598	9.21164
0.266002	9.15282
0.445407	9.10852
0.425071	9.05573
0.247419	9.02675
2.83456	0.929632
2.23673	1.56611
1.99291	2.04537
1.92429	2.39852
1.78921	2.67117
1.76251	2.88778
1.72162	3.10679
1.62873	3.33671
1.65444	3.56153
1.65642	3.7301
1.57304	3.85477
1.54486	3.98738
1.54495	4.0836
1.4472	4.13561
1.34585	4.16106
1.50316	4.25582
1.28645	4.36336
1.30364	4.42399
1.51212	4.49761
1.23484	4.55945
1.3427	4.59251
1.414	4.64888
1.20435	4.68811
1.36409	4.69958
1.20459	4.69282
1.36868	4.67618
1.26932	4.67932
1.22605	4.72438
1.12574	4.76731
1.20616	4.83015
1.18634	4.91944
1.01499	5.00285
1.32613	5.04795
0.998745	5.11146
1.24406	5.15474
1.08247	5.2455
1.05928	5.34318
1.08951	5.48463
1.08424	5.56641
1.11352	5.60481
1.03765	5.72634
1.0879	5.81203
1.1267	5.8982
1.00421	5.96689
0.965906	6.12526
0.940659	6.23564
0.853401	6.3283
0.674347	6.46415
0.441035	6.60838
0.284751	6.79923
0.420371	6.98352
0.252763	7.14581
0.422188	7.49437
0.261189	7.59276
0.480992	7.67094
0.274231	7.73815
0.442618	7.87909
0.270258	7.95752
0.270133	7.93977
0.264428	7.9054
0.274763	7.88845
0.269145	7.9151
0.262511	7.89898
0.268095	7.90248
0.417731	7.92068
0.276541	7.96877
0.273147	8.03988
0.252685	8.01421
0.540108	7.93562
0.258599	7.83769
0.398431	7.80312
0.428033	7.79491
0.397989	7.72974
0.695238	7.72401
0.26169	7.69637
0.272211	7.70382
0.261367	7.70862
0.444447	7.72212
0.265294	7.71782
0.544394	7.68758
0.540134	7.66613
0.262659	7.64849
0.257426	7.6155
0.262014	7.61221
0.694569	7.58838
0.262111	7.54952
0.554969	7.51526
0.655405	7.52383
0.415951	7.4742
0.285673	7.27942
0.27492	7.18404
0.69864	7.11956
0.701947	7.10306
0.875337	7.11764
0.413549	7.1571
0.542274	7.19638
0.44639	7.21677
0.953102	7.24529
0.780029	7.25903
0.708772	7.28076
0.860278	7.29499
0.989601	7.29876
0.62835	7.31705
0.935971	7.3344
0.615474	7.39725
0.772651	7.44516
0.9039	7.45064
0.704483	7.4868
0.433986	7.5187
0.726119	7.53258
0.588586	7.53517
0.446713	7.58864
0.278283	7.60165
0.455372	7.62887
0.522012	7.64458
0.632159	7.67298
0.688902	7.68906
0.428222	7.67602
0.626102	7.68188
0.65793	7.69126
0.425433	7.68762
0.41651	7.64817
0.560472	7.63609
0.560345	7.57718
0.410117	7.51524
0.450837	7.53047
0.271612	7.56164
0.669562	7.63421
0.434677	7.68663
0.631589	7.74877
0.407287	7.7889
0.516584	7.80691
0.27205	7.81107
0.616728	7.81963
0.244208	7.85049
0.632093	7.85866
0.696881	7.8528
0.407979	7.90461
0.405019	7.94255
0.531167	7.94658
0.51864	7.95008
0.41121	8.0118
0.267721	8.07612
0.260855	8.11389
0.445663	8.11687
0.277319	8.14679
0.269321	8.11519
0.257775	8.06598
0.417238	8.05958
0.594609	8.17517
0.290626	8.25959
0.553591	8.27603
0.542769	8.2596
0.418841	8.24511
0.421006	8.12798
0.261663	8.07602
0.420672	8.04229
0.533221	8.01192
0.624932	7.97782
0.257306	7.91547
0.546944	7.88473
0.533338	7.89298
0.659803	7.90318
0.698695	7.89621
0.764628	7.87678
0.61843	7.86152
0.846507	7.81824
0.609549	7.82836
0.404864	7.78334
0.611252	7.75723
0.534896	7.74355
0.3988	7.71753
0.541862	7.69141
0.609191	7.66688
0.682809	7.58923
0.759185	7.58749
0.540725	7.6171
0.515294	7.64604
0.686485	7.69657
0.399816	7.72662
0.741301	7.78137
0.609735	7.81734
0.875282	7.86132
0.869415	7.91194
0.720338	7.94074
0.631509	7.9473
0.721112	7.93388
0.758214	7.87644
0.539516	7.81821
0.702634	7.81471
0.568133	7.83724
0.73223	7.86825
0.930336	7.90769
0.677288	7.93437
0.271281	7.93294
0.429184	7.92895
0.275215	7.92131
0.410089	7.93659
0.548532	7.99065
0.262047	8.0831
0.435918	8.15912
0.538969	8.24187
0.414363	8.24583
0.433486	8.29367
0.25419	8.34416
0.260037	8.46006
0.283025	8.39934
0.26875	8.39554
0.285228	8.38892
0.435467	8.41206
0.268961	8.6697
0.458925	9.12206
0.275061	9.20838
0.257598	9.19896
0.456238	9.17558
0.427374	9.06993
0.265265	9.08884
0.282714	9.09335
0.276646	9.08767
0.294077	9.09475
0.279707	9.11653
0.284207	9.09481
0.413538	9.0903
0.269513	9.10376
0.274603	9.10833
0.262007	9.14181
0.273495	9.15597
0.275093	9.14411
0.280778	9.12922
0.278925	9.23199
0.286673	9.25882
0.462431	9.26291
0.267987	9.34969
0.443771	9.33241
0.515403	9.31708
0.450305	9.27861
0.269086	9.24072
0.460293	9.26313
0.420038	9.24362
0.443364	9.17418
0.645266	9.1376
0.274329	9.11896
0.579384	9.07285
0.275108	9.00248
0.415038	8.99204
2.79242	0.919293
2.24425	1.55468
2.06075	2.04265
1.88882	2.38437
1.8807	2.6676
1.70056	2.92653
1.57631	3.17949
1.58275	3.44387
1.5082	3.63305
1.5002	3.77264
1.47042	3.90234
1.4378	4.01012
1.55699	4.06554
1.51383	4.08924
1.41066	4.18185
1.30111	4.29392
1.40458	4.35094
1.48955	4.41485
1.40089	4.48472
1.32613	4.5268
1.2586	4.58746
1.27748	4.62452
1.28715	4.63823
1.24613	4.62856
1.23919	4.611
1.16783	4.62248
1.31626	4.66799
1.14868	4.70472
1.16191	4.77219
1.24464	4.87101
1.10197	4.96791
1.14221	5.03256
1.15859	5.10453
1.22262	5.14726
1.23573	5.23102
1.1354	5.32971
0.974776	5.45952
1.08278	5.53193
1.1364	5.57277
1.03621	5.69137
1.2096	5.78284
1.19469	5.8674
1.00278	5.93712
0.772979	6.08685
0.97999	6.19852
0.517497	6.29015
0.792053	6.43328
0.440025	6.57515
0.419389	6.95882
0.252064	7.12845
0.276819	7.28153
0.446801	7.39149
0.538618	7.49761
0.479931	7.67369
0.439998	7.74079
0.274669	7.88791
0.434585	7.96166
0.434413	7.93807
0.263706	7.90322
0.423975	7.89021
0.256558	7.91492
0.275795	7.96828
0.441512	7.98813
0.251987	8.00901
0.511951	7.96733
0.257889	7.83194
0.402015	7.76786
0.264021	7.76606
0.244268	7.74737
0.242394	7.71589
0.542803	7.71519
0.411134	7.70618
0.260973	7.68412
0.271474	7.68887
0.443432	7.70971
0.427795	7.70722
0.425263	7.67952
0.260028	7.65616
0.424178	7.63622
0.709754	7.60248
0.693305	7.58509
0.261393	7.54294
0.261688	7.51308
0.269476	7.50762
0.440117	7.51836
0.531481	7.4748
0.286468	7.41638
0.28491	7.28817
0.655172	7.17991
0.621728	7.10614
0.253543	7.12416
0.261383	7.16195
0.660583	7.1811
0.856201	7.20984
0.263545	7.21691
0.260031	7.23882
0.407656	7.25964
0.696256	7.25915
0.535083	7.27166
0.429624	7.29644
0.614274	7.36117
0.630533	7.41456
0.61346	7.42318
0.62729	7.45619
0.268355	7.48553
0.26983	7.50177
0.683326	7.50924
0.276576	7.53555
0.566541	7.57635
0.804005	7.58496
0.67149	7.61726
0.686965	7.6385
0.259778	7.66532
0.591448	7.67415
0.264158	7.66045
0.533001	7.65974
0.734021	7.6752
0.634944	7.67783
0.764181	7.64112
0.653229	7.63098
0.730253	7.5716
0.524792	7.50112
0.665989	7.51343
0.436432	7.54015
0.646287	7.66825
0.630374	7.73062
0.406324	7.76918
0.605957	7.78346
0.271313	7.78224
0.524328	7.78687
0.243527	7.81154
0.421145	7.82209
0.412395	7.81522
0.688595	7.86364
0.684727	7.90614
0.254373	7.91616
0.517536	7.9231
0.526046	7.98294
0.431117	8.04491
0.421698	8.08151
0.444646	8.08393
0.276572	8.11389
0.433305	8.08111
0.260401	8.04667
0.417455	8.03705
0.585185	8.22783
0.541639	8.22383
0.53479	8.20897
0.537266	8.09467
0.42281	8.04408
0.41969	8.01094
0.532101	7.97718
0.623724	7.94256
0.62552	7.88079
0.836712	7.85059
0.699808	7.85904
0.658565	7.86913
0.530118	7.86602
0.531384	7.85315
0.617227	7.84015
0.723151	7.79796
0.517696	7.80085
0.609502	7.75712
0.519269	7.7257
0.676573	7.69039
0.633229	7.66578
0.402696	7.63598
0.606678	7.55652
0.61814	7.54382
0.422059	7.58088
0.399943	7.6056
0.61017	7.65501
0.512948	7.68584
0.397677	7.74051
0.418306	7.81841
0.254663	7.86414
0.549249	7.88728
0.706365	7.89544
0.719829	7.88601
0.525922	7.83468
0.922393	7.78829
0.416816	7.78857
0.661444	7.80941
0.796458	7.84017
0.543678	7.87599
0.820479	7.89879
0.649111	7.88916
0.546605	7.87377
0.441337	7.86128
0.251054	7.87801
0.640405	7.94203
0.633582	8.04309
0.554277	8.12514
0.420526	8.20422
0.41339	8.21311
0.551508	8.25884
0.412501	8.30171
0.445497	8.32382
0.525513	8.35878
0.259323	8.42349
0.282267	8.36523
0.268019	8.35916
0.454892	8.35264
0.446486	8.43269
0.282431	8.51333
0.454621	8.57384
0.26823	8.64424
0.275585	8.73434
0.281939	8.84934
0.288619	9.06074
0.314055	9.09607
0.274318	9.19264
0.25689	9.18908
0.455208	9.1663
0.431771	9.10671
0.429366	9.05492
0.263542	9.05778
0.658033	9.07797
0.293298	9.09017
0.447302	9.10498
0.280198	9.11131
0.278955	9.10934
0.57541	9.08509
0.273379	9.06844
0.253535	9.08305
0.646155	9.09865
0.273861	9.10254
0.261289	9.1344
0.267755	9.11862
0.294862	9.29492
0.275515	9.34419
0.474782	9.34713
0.32921	9.3329
0.28032	9.29393
0.268355	9.2554
0.459258	9.27436
0.270125	9.29839
0.258225	9.25289
0.275216	9.18872
0.285281	9.09127
0.270104	9.03867
0.798332	9.02314
0.622123	9.02001
2.87886	0.95269
2.21076	1.57531
2.04907	2.02843
1.85309	2.41079
1.82412	2.7297
1.77935	3.02112
1.65476	3.3033
1.61229	3.52169
1.60383	3.66791
1.6017	3.80486
1.41359	3.92623
1.47002	3.99261
1.54904	4.02788
1.38576	4.12927
1.27304	4.2497
1.45318	4.31077
1.4665	4.37595
1.29005	4.44414
1.37143	4.49494
1.41455	4.55919
1.30898	4.60426
1.35056	4.62122
1.29167	4.60508
1.35515	4.5834
1.21872	4.59222
1.16995	4.63675
1.31044	4.66823
1.31595	4.73645
1.26846	4.84458
1.22634	4.94925
1.20009	5.01587
1.20941	5.0912
1.24977	5.13157
1.32304	5.21256
1.18942	5.30873
1.04204	5.43596
1.20674	5.50332
1.16963	5.54646
1.08587	5.65191
1.10244	5.73212
0.965829	5.81401
1.11421	5.88277
1.05595	6.02344
1.00589	6.13206
0.736702	6.222
0.914344	6.37448
0.644312	6.51874
0.252875	6.92127
0.272588	7.34223
0.41439	7.54356
0.296872	7.6316
0.267663	7.6978
0.260064	7.74979
0.262919	7.91115
0.426512	7.88154
0.258033	7.84628
0.268187	7.82374
0.262667	7.84671
0.256149	7.82597
0.269934	7.91242
0.402779	7.94849
0.237374	7.72937
0.394473	7.70589
0.258342	7.70306
0.262188	7.70054
0.392146	7.69215
0.237065	7.66072
0.417063	7.65635
0.403488	7.64174
0.547892	7.61663
0.255026	7.62679
0.270147	7.64691
0.281253	7.6238
0.413782	7.58723
0.416388	7.57312
0.409263	7.54924
0.255661	7.55647
0.608353	7.54527
0.255756	7.50093
0.416045	7.46619
0.263713	7.46021
0.267749	7.47408
0.52265	7.43584
0.432966	7.15159
0.521251	7.08239
0.810709	7.04699
0.757561	7.0555
0.61076	7.08954
0.532231	7.12008
0.650795	7.12839
0.845408	7.14918
0.418571	7.15365
0.697426	7.17381
0.743236	7.18879
0.68625	7.18242
0.757257	7.19208
0.539271	7.20929
0.51441	7.26533
0.760922	7.32064
0.244141	7.33088
0.410514	7.37078
0.776991	7.40583
0.545355	7.42526
0.285224	7.43713
0.555736	7.47573
0.437675	7.52629
0.271646	7.5334
0.512164	7.58265
0.254167	7.60577
0.677686	7.60548
0.419405	7.59361
0.524157	7.59617
0.553462	7.61224
0.533402	7.6113
0.407838	7.56798
0.431392	7.5549
0.891982	7.4943
0.681406	7.43086
0.656166	7.44408
0.54697	7.47314
0.801566	7.54063
0.425781	7.58903
0.243604	7.69837
0.838783	7.71962
0.4291	7.71985
0.60604	7.72653
0.238179	7.74471
0.52966	7.75284
0.610537	7.73954
0.399415	7.78835
0.510213	7.83396
0.52123	7.84801
0.517261	7.91062
0.261267	7.97396
0.254523	8.01342
0.271026	8.02345
0.425416	8.03153
0.251498	7.99914
0.44743	8.0518
0.584101	8.08217
0.575921	8.16571
0.262844	8.18187
0.700378	8.16844
0.52593	8.15495
0.402366	8.08847
0.695463	8.04097
0.763509	7.98697
0.528007	7.95913
0.250119	7.918
0.407663	7.88766
0.524734	7.82547
0.769727	7.79261
0.52338	7.79577
0.725749	7.79861
0.406111	7.79988
0.249674	7.79349
0.746544	7.78241
0.88437	7.74265
0.673387	7.73795
0.241896	7.69032
0.396779	7.65928
0.755732	7.65125
0.666685	7.62913
0.763831	7.60212
0.736548	7.57226
0.597255	7.49194
0.683613	7.47001
0.530696	7.50901
0.239106	7.54355
0.738903	7.60156
0.391357	7.63898
0.592344	7.68947
0.241351	7.71166
0.69325	7.75202
0.612671	7.78891
0.422646	7.80892
0.412921	7.82126
0.423241	7.81838
0.682682	7.77629
0.696726	7.73745
0.755519	7.73929
0.794193	7.7636
0.720736	7.79309
0.702669	7.82967
0.666152	7.85564
0.715909	7.8404
0.705953	7.81566
0.433362	7.80536
0.401498	7.82097
0.630748	7.88336
0.415556	7.98626
0.545255	8.07149
0.253687	8.15227
0.405718	8.16591
0.71145	8.21987
0.40484	8.26826
0.620583	8.39478
0.424927	8.34517
0.276307	8.32981
0.446777	8.30103
0.276469	8.46281
0.278275	8.52455
0.262485	8.59397
0.443395	8.80897
0.287267	8.9414
0.285679	8.99892
0.485903	9.07332
0.285005	9.12093
0.277186	9.15626
0.26848	9.16762
0.270286	9.17782
0.251324	9.16758
0.44709	9.14245
0.261736	9.08691
0.257898	9.03736
0.5547	9.04859
0.561275	9.08099
0.273045	9.07679
0.277469	9.05276
0.404903	9.06347
0.268029	9.09282
0.255654	9.12784
0.26694	9.1324
0.262018	9.10198
0.561009	9.09584
0.272277	9.20739
0.269658	9.32496
0.466469	9.32401
0.813493	9.31188
0.27439	9.27059
0.425098	9.2269
0.281661	9.24515
0.264351	9.2672
0.252639	9.22446
0.269364	9.16307
0.423968	9.12632
0.447867	9.08529
0.26433	9.04016
0.645728	9.02089
0.249087	9.01821
2.80775	0.921208
2.24468	1.54842
2.02905	2.04416
1.88071	2.45377
1.73263	2.80582
1.67518	3.11662
1.61351	3.35954
1.58001	3.52056
1.53408	3.66722
1.48553	3.79101
1.37322	3.88021
1.53345	3.9412
1.39214	4.06437
1.31338	4.18991
1.33062	4.2657
1.47091	4.33433
1.39483	4.39365
1.32281	4.44851
1.37934	4.51373
1.42729	4.55827
1.40828	4.58295
1.35159	4.57543
1.32015	4.55584
1.35926	4.56779
1.22636	4.62293
1.34925	4.66954
1.26107	4.73764
1.18766	4.85317
1.17931	4.95247
1.27192	5.01281
1.18329	5.07896
1.18367	5.11821
1.19864	5.20048
1.0933	5.29931
0.912374	5.4324
1.13804	5.50279
1.04127	5.54502
1.13316	5.6382
1.00796	5.70523
0.993648	5.77918
0.814096	5.84908
0.907005	5.99639
0.630569	6.11414
0.835522	6.20251
0.383794	6.35282
0.71563	6.5073
0.441841	6.71576
0.407551	6.92574
0.243681	7.09797
0.267839	7.2355
0.434512	7.33085
0.251208	7.42409
0.29356	7.59114
0.257052	7.71142
0.26574	7.81071
0.259883	7.87914
0.260594	7.85548
0.255038	7.81149
0.265106	7.78438
0.415697	7.79515
0.259633	7.80885
0.25317	7.79184
0.419587	7.80306
0.248064	7.8285
0.430908	7.89703
0.243605	7.92015
0.616645	7.83662
0.255345	7.67926
0.420344	7.67145
0.388167	7.6664
0.497602	7.63472
0.253799	7.64047
0.399439	7.62891
0.410951	7.60629
0.425113	7.61206
0.410515	7.62603
0.431197	7.64343
0.278066	7.61757
0.52959	7.60519
0.619888	7.56296
0.405178	7.54375
0.411389	7.54885
0.252781	7.49393
0.639241	7.47556
0.403213	7.42816
0.277265	7.37362
0.275742	7.24502
0.26526	7.14184
0.51657	7.07249
0.685308	7.03895
0.687955	7.04253
0.400855	7.07376
0.527499	7.09922
0.433106	7.11009
0.71796	7.13408
0.414431	7.13769
0.81222	7.15329
0.737743	7.16
0.89397	7.15102
0.612487	7.16284
0.417615	7.1704
0.509761	7.22203
0.524624	7.26706
0.673425	7.2745
0.612636	7.32015
0.42092	7.36286
0.261015	7.38429
0.745963	7.40073
0.267601	7.45016
0.268676	7.50758
0.433233	7.51921
0.274911	7.54891
0.735208	7.56222
0.409331	7.5806
0.577191	7.57428
0.531807	7.55924
0.519462	7.56209
0.429968	7.57885
0.253503	7.58238
0.609325	7.53646
0.638309	7.52613
0.427068	7.46349
0.601495	7.39862
0.557196	7.41681
0.634781	7.46334
0.559342	7.52715
0.631437	7.56492
0.250878	7.62439
0.394711	7.66706
0.502177	7.68578
0.262463	7.68966
0.397092	7.69572
0.235357	7.71067
0.52494	7.72111
0.51504	7.70848
0.39539	7.76559
0.595232	7.81107
0.401987	7.82647
0.731272	7.82886
0.243481	7.89018
0.409822	8.00302
0.267598	8.06082
0.259804	8.03358
0.251812	8.00109
0.247716	7.98867
0.26573	7.99039
0.275785	8.02455
0.28589	8.0441
0.280572	8.12076
0.259808	8.12975
0.527988	8.12153
0.521227	8.11046
0.614816	7.99864
0.523295	7.92778
0.247192	7.88399
0.749982	7.79868
0.532104	7.76798
0.247264	7.77192
0.720306	7.77094
0.745951	7.76847
0.517866	7.76748
0.602682	7.76593
0.53909	7.7268
0.835766	7.72255
0.669302	7.67968
0.595588	7.64781
0.831394	7.63408
0.828497	7.6059
0.758281	7.58501
0.504036	7.55707
0.237459	7.4779
0.678299	7.45257
0.692723	7.48741
0.500907	7.52865
0.669998	7.58828
0.387382	7.6295
0.498329	7.67828
0.731661	7.69153
0.406487	7.72254
0.517004	7.75087
0.535501	7.77187
0.250833	7.7876
0.536178	7.78428
0.398454	7.74268
0.52478	7.71297
0.85518	7.71606
0.723291	7.743
0.931713	7.77953
0.530001	7.81987
0.997857	7.84772
0.634232	7.83209
0.416204	7.80466
0.717292	7.79112
0.676063	7.80957
0.533671	7.8656
0.618863	7.96465
0.540465	8.05068
0.245695	8.15188
0.25922	8.2104
0.400782	8.26242
0.268533	8.29233
0.512073	8.33112
0.259451	8.33298
0.420467	8.28982
0.275308	8.27669
0.260631	8.30367
0.269244	8.36509
0.439767	8.44244
0.282456	8.97039
0.279366	8.98527
0.277479	9.02431
0.27622	9.1334
0.440737	9.13624
0.265397	9.14134
0.431386	9.15666
0.248387	9.15229
0.275536	9.12909
0.536926	9.07162
0.256999	9.00686
0.45418	9.04227
0.257962	9.03343
0.25999	9.09516
0.26495	9.10769
0.411379	9.13963
0.263871	9.14191
0.265428	9.11814
0.258989	9.09887
0.269163	9.20477
0.276717	9.23784
0.285467	9.27876
0.628775	9.34021
0.266566	9.31579
0.585079	9.31645
0.319072	9.30734
0.436954	9.26896
0.420919	9.21975
0.662289	9.23277
0.266274	9.1507
0.258761	9.11512
0.264683	9.10676
0.540986	9.03381
0.265443	9.01996
0.246169	9.02462
2.89966	0.931165
2.21605	1.56045
1.97561	2.09029
1.91911	2.51493
1.77996	2.87623
1.72697	3.14428
1.75127	3.32944
1.55424	3.5011
1.59665	3.64347
1.55885	3.75414
1.57101	3.85646
1.48343	3.99971
1.46211	4.12802
1.29446	4.20278
1.38572	4.28293
1.46298	4.34418
1.26988	4.3918
1.39008	4.45011
1.37119	4.49466
1.3372	4.50894
1.3623	4.50322
1.35944	4.48561
1.27768	4.49443
1.32479	4.55659
1.41377	4.61638
1.28846	4.68951
1.25524	4.8004
1.14477	4.89496
1.37849	4.94852
1.26829	5.01059
1.21503	5.05864
1.14665	5.14626
1.07785	5.24501
1.04612	5.37405
1.14844	5.44726
1.02224	5.49685
1.21323	5.59274
1.04963	5.65673
1.11777	5.72284
1.11835	5.78451
1.14307	5.92747
0.837245	6.04372
0.92943	6.1367
0.592619	6.28447
0.4349	6.44052
0.280132	6.6549
0.530829	6.87244
0.559356	7.18283
0.256165	7.37696
0.25685	7.46098
0.299102	7.53762
0.262093	7.66254
0.43647	7.75979
0.429326	7.81314
0.26005	7.76736
0.260819	7.74702
0.272018	7.85417
0.55256	7.89268
0.248451	7.86379
0.416523	7.78789
0.254292	7.7096
0.239271	7.67566
0.601084	7.65409
0.260361	7.65387
0.240813	7.64192
0.238959	7.60759
0.258793	7.60366
0.417841	7.58368
0.644408	7.59583
0.534261	7.60065
0.2834	7.58215
0.42024	7.57251
0.256409	7.54824
0.258302	7.53264
0.619576	7.51165
0.418283	7.51842
0.520828	7.50787
0.535424	7.46283
0.258053	7.43416
0.548023	7.43307
0.282588	7.32832
0.281044	7.19627
0.270417	7.09867
0.690932	7.03073
0.252642	6.99424
0.41337	6.99381
0.809404	7.01845
0.70342	7.03602
0.654286	7.0509
0.985325	7.0797
0.707247	7.08947
0.533287	7.11616
0.973284	7.12359
0.689819	7.11029
0.253952	7.12609
0.42457	7.12688
0.802724	7.17719
0.624363	7.21586
0.516784	7.21719
0.25404	7.27223
0.546283	7.30925
0.64167	7.33067
0.558982	7.39757
0.560454	7.48678
0.280202	7.52012
0.245143	7.53028
0.532891	7.54937
0.759664	7.54615
0.829466	7.53123
0.41134	7.53419
0.556702	7.5527
0.769405	7.5566
0.863042	7.50829
0.269262	7.49223
0.269181	7.42043
0.748932	7.34853
0.431331	7.42496
0.567484	7.49146
0.265151	7.52364
0.25583	7.58279
0.245538	7.62984
0.599898	7.65442
0.431924	7.6542
0.609423	7.65281
0.59687	7.6649
0.624707	7.67704
0.613931	7.67362
0.60728	7.73547
0.513322	7.77833
0.51193	7.79779
0.405324	7.86223
0.636926	7.92649
0.4167	7.98487
0.272788	8.04911
0.264884	8.01626
0.533868	7.98096
0.412487	7.97416
0.556034	7.95813
0.281088	7.98607
0.291329	8.00258
0.456883	8.06868
0.428232	8.06994
0.5359	8.0537
0.41289	8.03925
0.405084	7.98503
0.255318	7.94241
0.414705	7.88378
0.526233	7.81859
0.694898	7.76105
0.632491	7.72838
0.410663	7.7335
0.652277	7.72701
0.615649	7.72994
0.251643	7.73434
0.899801	7.73818
0.78167	7.70222
0.398119	7.70112
0.79741	7.66152
0.339797	7.61114
0.393023	7.57331
0.418044	7.54929
0.511761	7.52306
0.396785	7.44978
0.900853	7.42699
0.533869	7.45484
0.508607	7.49682
0.604091	7.55447
0.507368	7.60296
0.595691	7.65835
0.602469	7.67452
0.621216	7.7003
0.691429	7.7307
0.262861	7.75303
0.699891	7.77199
0.636913	7.76907
0.520269	7.72338
0.870688	7.69635
0.619381	7.70507
0.732399	7.73626
0.434647	7.77445
0.537929	7.81948
0.813636	7.84856
0.642862	7.82929
0.709564	7.80085
0.436203	7.78097
0.854032	7.79256
0.710453	7.83965
0.535325	7.93006
0.429824	8.0127
0.532125	8.0991
0.690471	8.1232
0.545717	8.18312
0.249937	8.23343
0.247995	8.3055
0.255712	8.35874
0.427735	8.29899
0.567699	8.26776
0.42745	8.25384
0.280605	8.24802
0.561565	8.34818
0.446935	8.42871
0.27181	8.6466
0.289446	8.88923
0.282805	8.99499
0.272623	8.98184
0.309918	9.01851
0.581103	9.06737
0.45092	9.09635
0.27931	9.09443
0.272372	9.10346
0.544906	9.0206
0.421351	8.94673
0.446297	8.99979
0.438134	9.00216
0.275147	9.03901
0.448299	9.02386
0.425659	9.02013
0.523047	9.05965
0.265073	9.08849
0.554802	9.10668
0.274045	9.13644
0.269008	9.14222
0.270588	9.11339
0.443697	9.08941
0.456126	9.24108
0.293485	9.30935
0.263566	9.34272
0.295275	9.31901
0.324938	9.30586
0.276499	9.26609
0.266404	9.2553
0.414077	9.20982
0.271445	9.15124
0.263827	9.11246
0.281412	9.0692
0.548996	9.03185
0.270603	9.02182
0.409119	9.03277
2.81917	0.921653
2.19708	1.59473
2.02292	2.10866
1.84437	2.53411
1.80044	2.85907
1.75809	3.08317
1.56408	3.27386
1.67203	3.44621
1.43864	3.58676
1.50676	3.72192
1.49456	3.88238
1.45197	4.02849
1.49099	4.1166
1.46041	4.21684
1.50475	4.28766
1.15338	4.33815
1.36001	4.41191
1.43883	4.47175
1.31955	4.48688
1.31425	4.48637
1.37382	4.47242
1.43502	4.49025
1.30933	4.55596
1.37479	4.61262
1.23672	4.67467
1.32203	4.78887
1.09526	4.88167
1.15991	4.92036
1.07871	4.9796
1.19488	5.03775
1.14737	5.12266
1.26888	5.21209
1.28856	5.33804
0.729655	5.41081
1.10533	5.46167
1.09071	5.55829
0.907497	5.62183
1.11849	5.6866
1.09146	5.74053
0.957998	5.87799
1.04488	5.98532
0.96685	6.08536
0.785946	6.23106
0.270117	6.38418
0.449532	6.6002
0.25521	6.81966
0.257199	7.41866
0.475068	7.49882
0.270097	7.57135
0.262448	7.631
0.265321	7.8
0.266168	7.8027
0.260402	7.74091
0.270624	7.70793
0.42312	7.71297
0.427051	7.70185
0.272382	7.81314
0.248791	7.81636
0.533809	7.74242
0.393122	7.63599
0.260714	7.62864
0.241146	7.6209
0.392684	7.5815
0.537612	7.57216
0.406686	7.57732
0.418324	7.56098
0.432635	7.56817
0.417883	7.56279
0.272597	7.56228
[truncated: 39,135 more rows]
