# Supplementary material for: Single-cell Micro-C profiles 3D genome structures at high resolution and characterizes multi-enhancer hubs
Source: Nat Genet. 2025 Jul 2;57(7):1777–86. doi: 10.1038/s41588-025-02247-6 (PMC12283367; doi:10.1038/s41588-025-02247-6)
Supplement: Supplementary file 7 — Statistical source data for Fig. 4d,f,i. [file 41588_2025_2247_MOESM7_ESM.xlsx]

## Sheet: Fig. 4d
distance	EBF1_frequency	control_region1_frequency	control_region2_frequency	control_region3_frequency	control_region4_frequency	control_region5_frequency	control_region6_frequency
50	42.4	41.5	34.1	33.9	37.4	43.8	32.2
90	29	25.4	20.4	21.2	23.5	29.7	20.8
145	28.8	16.5	14.8	16.8	17.3	19.5	13.9
200	22.1	16.5	10.4	16.2	14.8	17.3	13.9
220	27.4	13.9	9.3	15.5	13.9	17.9	10.8
280	26	13.4	9.3	12.8	12.4	14.1	11.3

## Sheet: Fig. 4f
Number_interacting_loci	EBF1_frequency	control_region1_frequency	control_region2_frequency	control_region3_frequency	control_region4_frequency	control_region5_frequency	control_region6_frequency
1	26.3	32.2993	34.6715	27.9197	29.7445	27.1898	26.4599
2	15.2	19.3431	14.0511	17.1533	19.5255	22.4453	18.9781
3	11.8	7.84672	8.0292	8.57664	8.0292	9.30657	6.75182
4	10.1	4.37956	1.64234	5.65693	4.56204	6.38686	2.91971
5	6.5	2.55474	0.547445	0.729927	1.64234	1.82482	1.09489
6	1.8	0.547445	0.364964	0.364964	0	1.27737	0.182482

## Sheet: Fig. 4i
Overlap1	Overlap2	Overlap3	Overlap4	Overlap5	Overlap6
3.49912	3.6393	5.28556	3.87014	3.59119	3.68885
5.29253	5.72137	2.84517	4.53774	3.02806	3.85484
4.92732	4.8531	2.63344	4.46772	3.82535	4.06812
4.60017	4.27792	2.90931	2.27403	3.62543	3.41997
3.09293	3.398	4.60825	3.80592	3.19602	3.07977
5.44605	3.49505	3.37914	3.36023	3.48135	2.31003
3.45831	3.31883	4.27211	3.23257	3.31957	2.59054
5.01586	5.0591	3.61558	3.7597	3.92484	4.03031
3.79484	4.4232	4.09733	3.63043	2.89208
5.39002	4.34218	3.79164	4.46951	2.74672
3.8767	3.22823	5.02878	3.35844	2.12673
5.42291	4.87718	2.7785	3.68206	2.3819
4.28655	4.04335	2.83408	2.74991	2.99073
3.98971	4.80035	4.14085	4.33774	3.53603
5.55598	2.91698	3.36703	3.00647	2.54506
2.9255	4.42237	4.2612	4.39657	3.25984
3.79316	3.40355	3.38029	4.05105	3.09419
5.36119	3.00844	3.45203	2.7037	6.02723
4.17985	3.34745	3.47605	2.74632	2.27366
5.71626	4.81961	3.40693	3.03172	3.49328
3.56955	3.07199	2.89178	3.45463	3.07265
3.97018	4.1266	4.08627	3.16843	2.78519
6.05068	3.45576	4.37774	3.41138	2.69377
3.65235	3.48972	4.12606	3.34752	6.14686
4.24537	4.72563	3.99448	5.12357	2.78094
5.53059	3.81008	3.00572	3.338	2.67559
4.47155	5.42747	2.96748	3.99394	4.11897
4.42666	3.65695	5.22923	4.25155	3.85273
4.70054	5.47936	4.13524	2.75703
5.70256	3.51517	2.97636	3.12346
4.62591	4.76578	3.76906	3.28587
4.65333	5.16018	5.67111	2.93137
4.24748	4.19927	2.69189	3.28142
7.41891	4.18938	2.93397	4.88623
4.62609	3.81029	4.249	3.64124
3.33013	3.75172	3.70885	3.63299
5.39035	4.65288	3.20611	3.26542
3.03708	4.75092	4.79979	3.49353
4.07692	3.73633	3.73201	3.03362
5.04095	3.31117	2.78111	4.03556
3.94416	3.42294	3.49438	3.93079
3.78098	3.11574	2.83987	3.06341
3.8628	4.01708	3.20631	2.78943
4.19963	4.92466	3.93058	3.84517
3.81547	3.53172	3.30849
3.96498	3.56948	3.79178
3.6741	3.39961	4.80197
3.94546	3.71542	2.79527
3.96196	3.54544	3.91108
5.94179	3.84629	3.43866
3.60058	2.84704	4.51058
3.8865	3.07185
3.24214	4.67577
3.52466	6.46827
4.35365	5.33285
3.58393	3.52924
4.05765	8.08644
4.53977	3.93138
4.5871	4.26642
3.5706	3.36327
4.16298	4.17576
5.07235	4.61351
3.73114	4.03658
3.80942	3.64054
4.55528	3.50831
3.09643	5.16083
4.36143
4.73574
3.48244
3.40607
3.96581
3.40695
7.02922
3.3743
3.45513
4.28311
3.65781
3.40914
7.85361
5.43649
5.06668
4.23478
3.89734
4.4775
4.48788
5.30687
3.74743
4.19239
5.04521
3.50228
7.52126
3.51838
6.04293
3.97283
3.77286
5.3226
3.46508
5.18309
3.88663
4.66358
4.51522
4.15067
2.7208
3.42142
3.18419
5.0982
4.25475
3.77837
6.43629
3.22947
4.02741
3.2366
3.89187
3.31257
