# Supplementary material for: Single-cell Micro-C profiles 3D genome structures at high resolution and characterizes multi-enhancer hubs
Source: Nat Genet. 2025 Jul 2;57(7):1777–86. doi: 10.1038/s41588-025-02247-6 (PMC12283367; doi:10.1038/s41588-025-02247-6)
Supplement: Supplementary file 8 — Statistical source data for Extended Data Fig. 1b. [file 41588_2025_2247_MOESM8_ESM.xlsx]

## Sheet: Extended_Data_Fig. 1b
cell_id	percentage_short_cis	percentage_long_cis	percentage_trans	condition
GM_no_SDS_GM_600U_001	44.3866	41.1569	14.4565	no SDS
GM_no_SDS_GM_600U_002	35.3506	49.1925	15.457	no SDS
GM_no_SDS_GM_600U_003	35.4876	46.8255	17.6869	no SDS
GM_no_SDS_GM_600U_004	35.4283	42.8596	21.7121	no SDS
GM_no_SDS_GM_600U_005	36.62	42.1416	21.2383	no SDS
GM_no_SDS_GM_600U_006	36.3447	44.0686	19.5866	no SDS
GM_no_SDS_GM_600U_007	42.4495	39.0621	18.4884	no SDS
GM_no_SDS_GM_600U_008	37.1916	47.2739	15.5344	no SDS
GM_no_SDS_GM_600U_009	42.5635	41.791	15.6455	no SDS
GM_no_SDS_GM_600U_010	37.5947	41.6882	20.7171	no SDS
GM_no_SDS_GM_600U_011	41.0932	42.7484	16.1584	no SDS
GM_no_SDS_GM_600U_012	38.7403	47.745	13.5147	no SDS
GM_no_SDS_GM_600U_013	37.3939	44.0881	18.5179	no SDS
GM_no_SDS_GM_600U_014	41.2242	41.8995	16.8763	no SDS
GM_no_SDS_GM_600U_016	39.649	42.3163	18.0347	no SDS
GM_no_SDS_GM_600U_017	34.8119	49.4512	15.7368	no SDS
GM_no_SDS_GM_600U_018	35.1166	45.5355	19.3479	no SDS
GM_no_SDS_GM_600U_019	37.5704	46.6571	15.7725	no SDS
GM_no_SDS_GM_600U_020	38.9265	44.9917	16.0819	no SDS
GM_no_SDS_GM_600U_021	33.71	53.7718	12.5182	no SDS
GM_no_SDS_GM_600U_022	39.8599	45.1743	14.9658	no SDS
GM_no_SDS_GM_600U_023	40.0693	43.7871	16.1436	no SDS
GM_no_SDS_GM_600U_024	35.6252	50.3674	14.0074	no SDS
GM_no_SDS_GM_600U_025	36.2313	45.2504	18.5183	no SDS
GM_no_SDS_GM_600U_026	31.9163	41.11	26.9738	no SDS
GM_no_SDS_GM_600U_027	35.5183	44.902	19.5797	no SDS
GM_no_SDS_GM_600U_030	25.9373	62.3139	11.7488	no SDS
GM_no_SDS_GM_600U_031	36.4431	47.7531	15.8039	no SDS
GM_no_SDS_GM_600U_032	29.1052	44.7088	26.1861	no SDS
GM_no_SDS_GM_600U_033	34.7354	43.5754	21.6892	no SDS
GM_no_SDS_GM_600U_034	37.1305	48.2869	14.5826	no SDS
GM_no_SDS_GM_600U_035	29.6677	45.2891	25.0432	no SDS
GM_no_SDS_GM_600U_036	40.3342	41.9345	17.7314	no SDS
GM_SDS_GM_600U_001	19.5251	63.6254	16.8495	SDS
GM_SDS_GM_600U_002	18.1835	64.4198	17.3967	SDS
GM_SDS_GM_600U_004	15.0821	62.3225	22.5954	SDS
GM_SDS_GM_600U_005	13.234	70.0261	16.7399	SDS
GM_SDS_GM_600U_006	20.6359	62.0483	17.3158	SDS
GM_SDS_GM_600U_007	17.4221	59.8289	22.749	SDS
GM_SDS_GM_600U_010	14.8108	64.1031	21.0861	SDS
GM_SDS_GM_600U_011	22.7912	53.9109	23.2978	SDS
GM_SDS_GM_600U_012	19.4268	61.4265	19.1466	SDS
GM_SDS_GM_600U_013	18.6612	62.0447	19.2941	SDS
GM_SDS_GM_600U_014	16.8081	68.4825	14.7094	SDS
GM_SDS_GM_600U_015	21.4172	63.9399	14.6428	SDS
GM_SDS_GM_600U_017	21.7129	57.1933	21.0939	SDS
GM_SDS_GM_600U_018	15.5136	62.6094	21.877	SDS
GM_SDS_GM_600U_020	22.0344	55.9041	22.0615	SDS
GM_SDS_GM_600U_022	18.5892	63.655	17.7559	SDS
GM_SDS_GM_600U_023	15.8729	63.4324	20.6948	SDS
GM_SDS_GM_600U_025	13.2586	57.1787	29.5627	SDS
GM_SDS_GM_600U_026	15.4382	64.0883	20.4735	SDS
GM_SDS_GM_600U_027	21.8763	58.1267	19.997	SDS
GM_SDS_GM_600U_029	20.3977	64.0385	15.5638	SDS
GM_SDS_GM_600U_035	20.7843	60.8478	18.3679	SDS
