# Supplementary material for: Single-cell Micro-C profiles 3D genome structures at high resolution and characterizes multi-enhancer hubs
Source: Nat Genet. 2025 Jul 2;57(7):1777–86. doi: 10.1038/s41588-025-02247-6 (PMC12283367; doi:10.1038/s41588-025-02247-6)
Supplement: Supplementary file 9 — Statistical source data for Extended Data Fig. 2a–c. [file 41588_2025_2247_MOESM9_ESM.xlsx]

## Sheet: Extended_Data_Fig. 2a
cell_id	contacts	MNase
200U_GM_002	1269227	200U
200U_GM_003	616965	200U
200U_GM_004	559326	200U
200U_GM_005	540403	200U
200U_GM_006	515707	200U
200U_GM_007	1196245	200U
200U_GM_008	555807	200U
200U_GM_010	724516	200U
200U_GM_011	756544	200U
200U_GM_012	765712	200U
200U_GM_013	1064888	200U
200U_GM_014	707440	200U
200U_GM_015	668049	200U
200U_GM_016	402982	200U
200U_GM_017	604398	200U
200U_GM_018	853866	200U
200U_GM_019	1050663	200U
200U_GM_020	548484	200U
200U_GM_021	920188	200U
200U_GM_022	790117	200U
200U_GM_023	1326149	200U
200U_GM_024	807225	200U
200U_GM_025	1127290	200U
200U_GM_026	599540	200U
200U_GM_027	699116	200U
200U_GM_028	699773	200U
200U_GM_029	678995	200U
200U_GM_030	519696	200U
200U_GM_031	717246	200U
200U_GM_032	670227	200U
200U_GM_033	739419	200U
200U_GM_034	675338	200U
200U_GM_035	667762	200U
200U_GM_036	673049	200U
200U_GM_037	625223	200U
200U_GM_038	668031	200U
200U_GM_039	814216	200U
200U_GM_040	537540	200U
200U_GM_041	535814	200U
200U_GM_042	510049	200U
200U_GM_043	832672	200U
200U_GM_044	502724	200U
200U_GM_045	612879	200U
200U_GM_046	573577	200U
200U_GM_047	586338	200U
200U_GM_048	608408	200U
200U_GM_049	609734	200U
200U_GM_050	473945	200U
200U_GM_051	748249	200U
200U_GM_052	469045	200U
200U_GM_055	520683	200U
200U_GM_056	610487	200U
200U_GM_057	862678	200U
200U_GM_058	847031	200U
200U_GM_059	800060	200U
200U_GM_060	528791	200U
200U_GM_061	796329	200U
200U_GM_062	607523	200U
200U_GM_064	1034879	200U
200U_GM_065	505433	200U
200U_GM_066	433320	200U
200U_GM_067	1164262	200U
200U_GM_068	495908	200U
200U_GM_069	962340	200U
200U_GM_070	490810	200U
200U_GM_071	526965	200U
200U_GM_072	985678	200U
200U_GM_073	720619	200U
200U_GM_074	587399	200U
200U_GM_075	803709	200U
200U_GM_076	741890	200U
200U_GM_077	407318	200U
200U_GM_078	641790	200U
200U_GM_079	678463	200U
200U_GM_080	649154	200U
200U_GM_081	883305	200U
200U_GM_082	875140	200U
200U_GM_083	691167	200U
200U_GM_085	591021	200U
200U_GM_086	634124	200U
200U_GM_087	836774	200U
200U_GM_088	616336	200U
200U_GM_089	690215	200U
200U_GM_090	621398	200U
200U_GM_091	766167	200U
200U_GM_092	746699	200U
200U_GM_093	1164081	200U
200U_GM_094	633498	200U
200U_GM_095	788594	200U
200U_GM_096	522540	200U
GM_600U_001	717762	600U
GM_600U_002	827774	600U
GM_600U_003	825027	600U
GM_600U_004	685758	600U
GM_600U_005	745983	600U
GM_600U_006	596071	600U
GM_600U_007	1407977	600U
GM_600U_008	707466	600U
GM_600U_009	902708	600U
GM_600U_010	670628	600U
GM_600U_011	919116	600U
GM_600U_012	690307	600U
GM_600U_013	887603	600U
GM_600U_014	1803443	600U
GM_600U_015	811098	600U
GM_600U_016	876028	600U
GM_600U_017	1203893	600U
GM_600U_018	717738	600U
GM_600U_019	955947	600U
GM_600U_020	852698	600U
GM_600U_021	1283842	600U
GM_600U_024	1258215	600U
GM_600U_025	822027	600U
GM_600U_026	669379	600U
GM_600U_027	662310	600U
GM_600U_028	1038466	600U
GM_600U_029	808357	600U
GM_600U_030	597090	600U
GM_600U_031	798284	600U
GM_600U_032	628482	600U
GM_600U_033	1264824	600U
GM_600U_034	1200786	600U
GM_600U_035	852737	600U
GM_600U_036	1386844	600U
GM_600U_037	885305	600U
GM_600U_038	1346428	600U
GM_600U_039	631968	600U
GM_600U_040	742165	600U
GM_600U_041	686592	600U
GM_600U_042	711511	600U
GM_600U_043	756966	600U
GM_600U_044	731770	600U
GM_600U_045	702650	600U
GM_600U_046	750119	600U
GM_600U_047	1525902	600U
GM_600U_048	862803	600U
GM_600U_049	999705	600U
GM_600U_050	898525	600U
GM_600U_051	950207	600U
GM_600U_052	626651	600U
GM_600U_053	982411	600U
GM_600U_054	652043	600U
GM_600U_055	736438	600U
GM_600U_056	666526	600U
GM_600U_057	745621	600U
GM_600U_058	1230976	600U
GM_600U_059	1268724	600U
GM_600U_060	1102654	600U
GM_600U_062	812232	600U
GM_600U_063	768819	600U
GM_600U_064	790101	600U
GM_600U_065	921020	600U
GM_600U_066	1100416	600U
GM_600U_067	803549	600U
GM_600U_068	971558	600U
GM_600U_069	800343	600U
GM_600U_070	747605	600U
GM_600U_071	900277	600U
GM_600U_072	753276	600U
GM_600U_073	1349970	600U
GM_600U_074	861811	600U
GM_600U_075	1278916	600U
GM_600U_076	1121045	600U
GM_600U_077	685015	600U
GM_600U_078	671824	600U
GM_600U_079	690933	600U
GM_600U_081	696264	600U
GM_600U_082	1376126	600U
GM_600U_083	923260	600U
GM_600U_084	695210	600U
GM_600U_085	651357	600U
GM_600U_086	771862	600U
GM_600U_087	1029106	600U
GM_600U_088	1098620	600U
GM_600U_089	677039	600U
GM_600U_090	684371	600U
GM_600U_091	681803	600U
GM_600U_092	659426	600U
GM_600U_093	1414047	600U
GM_600U_094	829265	600U
GM_600U_095	1726352	600U
GM_600U_096	849529	600U
GM_800U_001	817244	800U
GM_800U_002	1063157	800U
GM_800U_003	750779	800U
GM_800U_005	732779	800U
GM_800U_006	711789	800U
GM_800U_007	835735	800U
GM_800U_008	782189	800U
GM_800U_009	855324	800U
GM_800U_010	769165	800U
GM_800U_011	940443	800U
GM_800U_012	958792	800U
GM_800U_013	1939996	800U
GM_800U_014	1302594	800U
GM_800U_015	853561	800U
GM_800U_016	1072002	800U
GM_800U_017	713842	800U
GM_800U_018	1273113	800U
GM_800U_019	939088	800U
GM_800U_021	963152	800U
GM_800U_022	784424	800U
GM_800U_023	1207617	800U
GM_800U_024	1028300	800U
GM_800U_025	1710380	800U
GM_800U_026	832377	800U
GM_800U_027	788656	800U
GM_800U_028	806897	800U
GM_800U_029	650407	800U
GM_800U_031	751722	800U
GM_800U_032	747155	800U
GM_800U_033	726052	800U
GM_800U_034	926101	800U
GM_800U_035	1361443	800U
GM_800U_036	835216	800U
GM_800U_037	1474737	800U
GM_800U_038	640337	800U
GM_800U_039	1074519	800U
GM_800U_040	755632	800U
GM_800U_041	1087822	800U
GM_800U_042	1361543	800U
GM_800U_043	671882	800U
GM_800U_044	865822	800U
GM_800U_045	1612908	800U
GM_800U_046	1208572	800U
GM_800U_047	914373	800U
GM_800U_048	554997	800U
GM_800U_049	1886993	800U
GM_800U_050	914133	800U
GM_800U_051	1546864	800U
GM_800U_052	860493	800U
GM_800U_053	1158434	800U
GM_800U_054	585016	800U
GM_800U_055	968462	800U
GM_800U_056	858650	800U
GM_800U_057	882505	800U
GM_800U_058	925303	800U
GM_800U_059	1831643	800U
GM_800U_060	1025727	800U
GM_800U_061	914627	800U
GM_800U_062	1327940	800U
GM_800U_063	1029213	800U
GM_800U_064	1345296	800U
GM_800U_065	899798	800U
GM_800U_066	811637	800U
GM_800U_067	1062274	800U
GM_800U_068	1789014	800U
GM_800U_069	1681090	800U
GM_800U_070	1047032	800U
GM_800U_071	1502334	800U
GM_800U_072	943695	800U
GM_800U_073	639555	800U
GM_800U_074	652214	800U
GM_800U_075	732834	800U
GM_800U_076	818606	800U
GM_800U_077	565929	800U
GM_800U_078	490014	800U
GM_800U_079	1174716	800U
GM_800U_080	655557	800U
GM_800U_082	642779	800U
GM_800U_083	572472	800U
GM_800U_084	568562	800U
GM_800U_085	876505	800U
GM_800U_086	960827	800U
GM_800U_087	789994	800U
GM_800U_088	972352	800U
GM_800U_089	777712	800U
GM_800U_090	606944	800U
GM_800U_091	600533	800U
GM_800U_092	618608	800U
GM_800U_093	652163	800U
GM_800U_094	535208	800U
GM_800U_095	839006	800U
GM_800U_096	668445	800U
GM-1000U_001	899094	1000U
GM-1000U_002	610474	1000U
GM-1000U_003	1049552	1000U
GM-1000U_004	892642	1000U
GM-1000U_006	1338396	1000U
GM-1000U_007	1008185	1000U
GM-1000U_008	782970	1000U
GM-1000U_009	749891	1000U
GM-1000U_010	701792	1000U
GM-1000U_011	836904	1000U
GM-1000U_012	928533	1000U
GM-1000U_013	492488	1000U
GM-1000U_014	958351	1000U
GM-1000U_015	1737857	1000U
GM-1000U_016	1872399	1000U
GM-1000U_017	830351	1000U
GM-1000U_018	807259	1000U
GM-1000U_019	665733	1000U
GM-1000U_020	892645	1000U
GM-1000U_021	757736	1000U
GM-1000U_022	778584	1000U
GM-1000U_024	1201594	1000U
GM-1000U_025	877289	1000U
GM-1000U_026	435493	1000U
GM-1000U_027	846768	1000U
GM-1000U_028	671577	1000U
GM-1000U_029	585558	1000U
GM-1000U_030	720085	1000U
GM-1000U_031	760030	1000U
GM-1000U_032	725175	1000U
GM-1000U_033	626363	1000U
GM-1000U_034	1379062	1000U
GM-1000U_035	902858	1000U
GM-1000U_036	842631	1000U
GM-1000U_037	1006151	1000U
GM-1000U_038	772390	1000U
GM-1000U_039	581443	1000U
GM-1000U_040	1156036	1000U
GM-1000U_041	1025071	1000U
GM-1000U_042	531169	1000U
GM-1000U_043	1502859	1000U
GM-1000U_044	1175524	1000U
GM-1000U_045	907082	1000U
GM-1000U_046	1184858	1000U
GM-1000U_047	593623	1000U
GM-1000U_048	709554	1000U
GM-1000U_049	668686	1000U
GM-1000U_050	877878	1000U
GM-1000U_052	921796	1000U
GM-1000U_053	702011	1000U
GM-1000U_054	891302	1000U
GM-1000U_055	750928	1000U
GM-1000U_056	763300	1000U
GM-1000U_057	1118452	1000U
GM-1000U_058	1204731	1000U
GM-1000U_059	649942	1000U
GM-1000U_060	1280929	1000U
GM-1000U_061	847290	1000U
GM-1000U_062	802542	1000U
GM-1000U_063	1251240	1000U
GM-1000U_064	708602	1000U
GM-1000U_065	522002	1000U
GM-1000U_066	1108266	1000U
GM-1000U_068	783978	1000U
GM-1000U_069	1619864	1000U
GM-1000U_070	987407	1000U
GM-1000U_071	883927	1000U
GM-1000U_072	1018405	1000U
GM-1000U_073	808174	1000U
GM-1000U_074	1258437	1000U
GM-1000U_075	1105606	1000U
GM-1000U_076	810949	1000U
GM-1000U_077	512995	1000U
GM-1000U_078	874384	1000U
GM-1000U_079	1082074	1000U
GM-1000U_080	951058	1000U
GM-1000U_081	526000	1000U
GM-1000U_082	1388391	1000U
GM-1000U_083	735431	1000U
GM-1000U_084	876385	1000U
GM-1000U_085	750317	1000U
GM-1000U_086	603933	1000U
GM-1000U_087	668505	1000U
GM-1000U_088	951217	1000U
GM-1000U_090	973259	1000U
GM-1000U_091	1049760	1000U
GM-1000U_092	785459	1000U
GM-1000U_093	1203334	1000U
GM-1000U_094	619642	1000U
GM-1000U_095	883621	1000U
GM-1000U_096	884151	1000U

## Sheet: Extended_Data_Fig. 2b
cell_id	percent_short_cis	percent_long_cis	percent_trans	MNase
200U_GM_002	18.7257	61.05	20.22	200U
200U_GM_003	20.2454	66.5	13.26	200U
200U_GM_004	17.9656	59.87	22.16	200U
200U_GM_005	21.5837	55.18	23.23	200U
200U_GM_006	15.3634	63.33	21.31	200U
200U_GM_007	17.5179	65.58	16.9	200U
200U_GM_008	20.2606	59.37	20.37	200U
200U_GM_010	23.7394	58.35	17.91	200U
200U_GM_011	16.8064	62.98	20.22	200U
200U_GM_012	18.9699	63.15	17.88	200U
200U_GM_013	21.7845	64.97	13.24	200U
200U_GM_014	17.0058	62.93	20.06	200U
200U_GM_015	17.0339	62.99	19.98	200U
200U_GM_016	23.6174	61.49	14.89	200U
200U_GM_017	17.1883	61.56	21.26	200U
200U_GM_018	18.3826	64.01	17.61	200U
200U_GM_019	22.8394	59.05	18.11	200U
200U_GM_020	15.9618	65.7	18.34	200U
200U_GM_021	19.1552	63.94	16.9	200U
200U_GM_022	18.4131	67.2	14.39	200U
200U_GM_023	23.329	64.96	11.71	200U
200U_GM_024	19.4096	57.68	22.91	200U
200U_GM_025	18.1628	67.17	14.67	200U
200U_GM_026	17.3213	60.59	22.09	200U
200U_GM_027	17.7508	67.06	15.19	200U
200U_GM_028	19.6797	61.34	18.98	200U
200U_GM_029	16.3361	63.26	20.4	200U
200U_GM_030	15.7194	66.67	17.61	200U
200U_GM_031	18.8506	58.36	22.79	200U
200U_GM_032	14.3923	74.7	10.9	200U
200U_GM_033	13.8887	76.35	9.77	200U
200U_GM_034	16.5979	64.65	18.76	200U
200U_GM_035	13.571	73.43	13	200U
200U_GM_036	18.2116	63.3	18.49	200U
200U_GM_037	16.6342	56.29	27.08	200U
200U_GM_038	24.301	55.18	20.52	200U
200U_GM_039	16.8011	62.18	21.02	200U
200U_GM_040	16.39	69.14	14.47	200U
200U_GM_041	19.5012	58.44	22.06	200U
200U_GM_042	22.2059	60.14	17.65	200U
200U_GM_043	17.2673	60.22	22.51	200U
200U_GM_044	16.411	52.7	30.89	200U
200U_GM_045	14.9628	61.55	23.49	200U
200U_GM_046	17.232	58.28	24.49	200U
200U_GM_047	16.7644	65.89	17.35	200U
200U_GM_048	19.1779	62.2	18.63	200U
200U_GM_049	18.5794	58.81	22.61	200U
200U_GM_050	18.7754	58.5	22.73	200U
200U_GM_051	24.4832	61.85	13.67	200U
200U_GM_052	20.6289	59.46	19.91	200U
200U_GM_055	14.4616	74.16	11.38	200U
200U_GM_056	15.9112	53.79	30.3	200U
200U_GM_057	20.8982	62.65	16.45	200U
200U_GM_058	16.8258	63.74	19.43	200U
200U_GM_059	17.5777	61.8	20.62	200U
200U_GM_060	19.1389	59.37	21.49	200U
200U_GM_061	18.2607	58.77	22.97	200U
200U_GM_062	15.7299	67.78	16.49	200U
200U_GM_064	23.7681	59.28	16.95	200U
200U_GM_065	14.7634	72.83	12.4	200U
200U_GM_066	18.6502	58.36	22.99	200U
200U_GM_067	17.0674	69.02	13.91	200U
200U_GM_068	19.7053	57.73	22.57	200U
200U_GM_069	23.2446	62.06	14.7	200U
200U_GM_070	16.0492	64.46	19.5	200U
200U_GM_071	16.8074	60.15	23.04	200U
200U_GM_072	17.7876	63.81	18.4	200U
200U_GM_073	17.7835	61.61	20.61	200U
200U_GM_074	21.1258	60.05	18.83	200U
200U_GM_075	22.8256	58.34	18.83	200U
200U_GM_076	17.3446	62.19	20.46	200U
200U_GM_077	16.5851	57.94	25.48	200U
200U_GM_078	17.8773	63.26	18.86	200U
200U_GM_079	21.3114	60.35	18.34	200U
200U_GM_080	21.4066	58.02	20.57	200U
200U_GM_081	21.8869	61.01	17.1	200U
200U_GM_082	22.9688	57.62	19.41	200U
200U_GM_083	18.1253	59	22.88	200U
200U_GM_085	16.606	62.74	20.65	200U
200U_GM_086	15.1486	70.71	14.14	200U
200U_GM_087	16.528	61.69	21.78	200U
200U_GM_088	23.2725	61.17	15.56	200U
200U_GM_089	18.6808	61.55	19.77	200U
200U_GM_090	22.4602	60.47	17.07	200U
200U_GM_091	18.7412	62.58	18.68	200U
200U_GM_092	19.3809	63.56	17.06	200U
200U_GM_093	21.1011	64.37	14.53	200U
200U_GM_094	18.159	63.35	18.49	200U
200U_GM_095	18.3575	64.08	17.56	200U
200U_GM_096	19.4498	59.9	20.65	200U
GM_600U_001	17.341	57.61	25.05	600U
GM_600U_002	12.6519	48.4	38.95	600U
GM_600U_003	18.5467	62.4	19.05	600U
GM_600U_004	15.1704	62.78	22.05	600U
GM_600U_005	14.7416	67.56	17.7	600U
GM_600U_006	15.9169	63.83	20.26	600U
GM_600U_007	17.331	63.13	19.54	600U
GM_600U_008	16.5684	57.93	25.5	600U
GM_600U_009	20.1252	60.44	19.43	600U
GM_600U_010	14.0133	53.86	32.13	600U
GM_600U_011	16.8308	60.75	22.42	600U
GM_600U_012	18.1344	58.53	23.33	600U
GM_600U_013	13.2487	61.95	24.8	600U
GM_600U_014	15.2102	63.81	20.98	600U
GM_600U_015	15.4095	63.82	20.77	600U
GM_600U_016	14.8486	63.4	21.75	600U
GM_600U_017	17.3173	62.76	19.93	600U
GM_600U_018	18.4772	57.64	23.88	600U
GM_600U_019	16.5241	64.66	18.81	600U
GM_600U_020	16.0283	61.64	22.33	600U
GM_600U_021	15.7977	62.97	21.24	600U
GM_600U_024	15.6825	62.15	22.17	600U
GM_600U_025	22.0867	55.22	22.69	600U
GM_600U_026	17.076	68.19	14.73	600U
GM_600U_027	14.2018	58.72	27.08	600U
GM_600U_028	14.4712	66.76	18.77	600U
GM_600U_029	16.5798	72	11.42	600U
GM_600U_030	16.3168	65.01	18.67	600U
GM_600U_031	21.5048	61.34	17.15	600U
GM_600U_032	14.4197	63.77	21.81	600U
GM_600U_033	15.587	63.49	20.92	600U
GM_600U_034	20.5958	62.07	17.34	600U
GM_600U_035	20.8231	60.85	18.33	600U
GM_600U_036	19.7527	64.09	16.16	600U
GM_600U_037	18.8294	70.88	10.29	600U
GM_600U_038	16.1013	63.86	20.04	600U
GM_600U_039	15.9378	61.59	22.47	600U
GM_600U_040	15.1072	60.9	24	600U
GM_600U_041	17.3098	63.56	19.13	600U
GM_600U_042	20.7825	55.12	24.1	600U
GM_600U_043	13.6117	72.85	13.54	600U
GM_600U_044	22.2062	63.07	14.73	600U
GM_600U_045	22.9407	56.66	20.4	600U
GM_600U_046	18.4189	61.17	20.41	600U
GM_600U_047	15.8605	57.67	26.47	600U
GM_600U_048	18.7021	67.75	13.55	600U
GM_600U_049	19.8261	57.5	22.67	600U
GM_600U_050	18.8142	57.91	23.28	600U
GM_600U_051	18.38	63.02	18.6	600U
GM_600U_052	16.3273	61.66	22.01	600U
GM_600U_053	14.7733	60.41	24.82	600U
GM_600U_054	16.2475	68.9	14.86	600U
GM_600U_055	19.7108	59.64	20.65	600U
GM_600U_056	16.093	65.47	18.44	600U
GM_600U_057	16.1174	56.74	27.14	600U
GM_600U_058	15.1836	65.64	19.18	600U
GM_600U_059	15.5785	66.38	18.04	600U
GM_600U_060	17.5088	62.87	19.62	600U
GM_600U_062	16.0625	63.88	20.05	600U
GM_600U_063	14.3429	65.78	19.88	600U
GM_600U_064	17.2961	65.71	17	600U
GM_600U_065	16.298	61.44	22.26	600U
GM_600U_066	22.3788	58.79	18.83	600U
GM_600U_067	14.172	48.64	37.18	600U
GM_600U_068	16.963	62.84	20.2	600U
GM_600U_069	15.0354	59.81	25.16	600U
GM_600U_070	15.735	63.74	20.52	600U
GM_600U_071	14.3059	62.37	23.32	600U
GM_600U_072	16.5394	57.36	26.1	600U
GM_600U_073	21.2905	60.05	18.66	600U
GM_600U_074	21.977	57.46	20.56	600U
GM_600U_075	20.1547	63.99	15.85	600U
GM_600U_076	18.0494	64.1	17.85	600U
GM_600U_077	14.6135	64.28	21.11	600U
GM_600U_078	15.9573	59.33	24.71	600U
GM_600U_079	15.1675	57.23	27.6	600U
GM_600U_081	16.0274	62.49	21.48	600U
GM_600U_082	14.9536	70.08	14.97	600U
GM_600U_083	14.6403	49.69	35.67	600U
GM_600U_084	18.876	58.75	22.37	600U
GM_600U_085	14.8263	59.65	25.53	600U
GM_600U_086	17.0196	58.86	24.12	600U
GM_600U_087	20.774	60.83	18.4	600U
GM_600U_088	17.4982	64.04	18.46	600U
GM_600U_089	15.2795	63.78	20.94	600U
GM_600U_090	15.1994	62.11	22.69	600U
GM_600U_091	15.4088	61.99	22.6	600U
GM_600U_092	17.5824	61.35	21.06	600U
GM_600U_093	17.8358	51.25	30.91	600U
GM_600U_094	19.4085	62.72	17.87	600U
GM_600U_095	17.7976	63.08	19.12	600U
GM_600U_096	21.0684	59.46	19.47	600U
GM_800U_001	16.323	59.92	23.76	800U
GM_800U_002	19.4468	60.02	20.53	800U
GM_800U_003	18.1115	59.15	22.74	800U
GM_800U_005	18.598	54.11	27.29	800U
GM_800U_006	17.5811	60.13	22.29	800U
GM_800U_007	24.7375	48.02	27.25	800U
GM_800U_008	19.0905	52.98	27.93	800U
GM_800U_009	18.5269	60.05	21.42	800U
GM_800U_010	17.0317	60.3	22.67	800U
GM_800U_011	17.547	58.37	24.08	800U
GM_800U_012	16.3722	59.49	24.14	800U
GM_800U_013	17.9596	61.63	20.41	800U
GM_800U_014	17.252	63.32	19.43	800U
GM_800U_015	16.9621	57.34	25.7	800U
GM_800U_016	15.7593	61.72	22.52	800U
GM_800U_017	16.6423	49.04	34.32	800U
GM_800U_018	19.9686	63.54	16.5	800U
GM_800U_019	22.6026	54.63	22.77	800U
GM_800U_021	16.4982	62.88	20.62	800U
GM_800U_022	19.249	60.52	20.23	800U
GM_800U_023	19.5938	60.51	19.89	800U
GM_800U_024	18.9905	51.73	29.28	800U
GM_800U_025	17.962	64.18	17.86	800U
GM_800U_026	15.847	52.88	31.27	800U
GM_800U_027	20.8598	56.03	23.11	800U
GM_800U_028	17.1448	60.96	21.89	800U
GM_800U_029	17.9721	57.2	24.83	800U
GM_800U_031	17.434	60.92	21.65	800U
GM_800U_032	15.3641	63.57	21.07	800U
GM_800U_033	16.6944	57.9	25.41	800U
GM_800U_034	20.1717	60.48	19.35	800U
GM_800U_035	17.6704	62.1	20.23	800U
GM_800U_036	15.3078	58.58	26.11	800U
GM_800U_037	21.237	57.65	21.11	800U
GM_800U_038	16.8368	65.16	18.01	800U
GM_800U_039	19.9927	58.33	21.68	800U
GM_800U_040	22.2103	59.09	18.7	800U
GM_800U_041	18.8516	46.55	34.6	800U
GM_800U_042	16.6114	63.58	19.8	800U
GM_800U_043	17.4142	66.26	16.33	800U
GM_800U_044	17.031	58.98	23.99	800U
GM_800U_045	18.3366	62.21	19.45	800U
GM_800U_046	16.2517	61.36	22.39	800U
GM_800U_047	17.2686	57.01	25.73	800U
GM_800U_048	19.0951	57.1	23.8	800U
GM_800U_049	19.5132	59.47	21.01	800U
GM_800U_050	18.3853	55.37	26.25	800U
GM_800U_051	15.6986	64.34	19.96	800U
GM_800U_052	15.598	62.7	21.7	800U
GM_800U_053	21.7149	57.49	20.8	800U
GM_800U_054	13.9817	69.77	16.25	800U
GM_800U_055	14.5409	50.82	34.64	800U
GM_800U_056	16.6629	58.15	25.19	800U
GM_800U_057	17.2486	56.23	26.52	800U
GM_800U_058	24.9551	54.85	20.2	800U
GM_800U_059	15.4566	60.29	24.25	800U
GM_800U_060	21.8374	59.63	18.54	800U
GM_800U_061	16.6083	54.44	28.95	800U
GM_800U_062	21.5427	55.72	22.73	800U
GM_800U_063	15.7378	65.55	18.71	800U
GM_800U_064	25.1333	49.71	25.15	800U
GM_800U_065	22.3482	54.32	23.33	800U
GM_800U_066	17.1182	58.32	24.56	800U
GM_800U_067	17.6932	61.74	20.57	800U
GM_800U_068	22.309	61.3	16.39	800U
GM_800U_069	17.0016	60.28	22.72	800U
GM_800U_070	23.2878	56.7	20.02	800U
GM_800U_071	17.835	56.47	25.69	800U
GM_800U_072	14.8057	69.7	15.49	800U
GM_800U_073	19.9842	59.76	20.26	800U
GM_800U_074	22.2849	55.04	22.67	800U
GM_800U_075	17.3016	56.88	25.82	800U
GM_800U_076	18.4936	56.5	25.01	800U
GM_800U_077	17.8416	57.67	24.49	800U
GM_800U_078	18.0993	60.05	21.86	800U
GM_800U_079	17.6876	60.9	21.42	800U
GM_800U_080	16.9737	59.63	23.4	800U
GM_800U_082	17.2573	53.89	28.85	800U
GM_800U_083	18.6767	56.71	24.61	800U
GM_800U_084	18.5243	58.19	23.29	800U
GM_800U_085	25.5366	44.49	29.97	800U
GM_800U_086	20.9648	54	25.03	800U
GM_800U_087	22.2592	55.27	22.47	800U
GM_800U_088	14.4015	71.05	14.55	800U
GM_800U_089	20.068	58.27	21.67	800U
GM_800U_090	18.3073	63.83	17.87	800U
GM_800U_091	17.1434	56.79	26.07	800U
GM_800U_092	22.0531	57.5	20.44	800U
GM_800U_093	15.0679	59.05	25.88	800U
GM_800U_094	14.8608	62.95	22.19	800U
GM_800U_095	20.0718	53.05	26.88	800U
GM_800U_096	18.5943	57.48	23.93	800U
GM-1000U_001	13.5221	55.9	30.58	1000U
GM-1000U_002	14.6214	51.57	33.81	1000U
GM-1000U_003	19.1815	55.83	24.99	1000U
GM-1000U_004	15.605	58.45	25.95	1000U
GM-1000U_006	16.1744	59.35	24.47	1000U
GM-1000U_007	16.6269	55.79	27.59	1000U
GM-1000U_008	17.068	53.87	29.06	1000U
GM-1000U_009	17.5768	54.28	28.14	1000U
GM-1000U_010	15.3422	59.04	25.62	1000U
GM-1000U_011	16.109	58.99	24.9	1000U
GM-1000U_012	14.2112	63.8	21.99	1000U
GM-1000U_013	13.0874	53.85	33.07	1000U
GM-1000U_014	16.4381	55.88	27.69	1000U
GM-1000U_015	18.2464	59.67	22.08	1000U
GM-1000U_016	21.1395	61.31	17.55	1000U
GM-1000U_017	20.9475	56.67	22.38	1000U
GM-1000U_018	15.8172	55.41	28.77	1000U
GM-1000U_019	14.3341	58.48	27.19	1000U
GM-1000U_020	14.4019	58.1	27.5	1000U
GM-1000U_021	15.7614	55.57	28.67	1000U
GM-1000U_022	17.1396	59.29	23.57	1000U
GM-1000U_024	17.5472	59.69	22.76	1000U
GM-1000U_025	21.6326	58.47	19.9	1000U
GM-1000U_026	15.0703	56.35	28.58	1000U
GM-1000U_027	19.1538	54.59	26.25	1000U
GM-1000U_028	16.0868	56.37	27.54	1000U
GM-1000U_029	16.4013	52.33	31.26	1000U
GM-1000U_030	18.1413	47.59	34.27	1000U
GM-1000U_031	15.4203	54.27	30.31	1000U
GM-1000U_032	19.5987	53.7	26.7	1000U
GM-1000U_033	13.2264	56.74	30.03	1000U
GM-1000U_034	17.7516	56.16	26.08	1000U
GM-1000U_035	21.4906	52.89	25.62	1000U
GM-1000U_036	17.4106	58.11	24.48	1000U
GM-1000U_037	19.6352	56.73	23.63	1000U
GM-1000U_038	15.5822	51.38	33.04	1000U
GM-1000U_039	16.797	60.9	22.31	1000U
GM-1000U_040	13.5607	61.64	24.8	1000U
GM-1000U_041	14.2389	61.53	24.23	1000U
GM-1000U_042	15.2002	59.99	24.81	1000U
GM-1000U_043	14.0571	50.97	34.98	1000U
GM-1000U_044	15.3855	61.71	22.9	1000U
GM-1000U_045	17.6119	57.15	25.24	1000U
GM-1000U_046	14.5572	60.76	24.69	1000U
GM-1000U_047	13.7244	53.19	33.09	1000U
GM-1000U_048	15.5788	57.82	26.6	1000U
GM-1000U_049	18.0417	54.86	27.1	1000U
GM-1000U_050	13.1529	53.81	33.04	1000U
GM-1000U_052	15.5563	61.24	23.2	1000U
GM-1000U_053	15.7388	61.42	22.84	1000U
GM-1000U_054	17.4915	59.74	22.77	1000U
GM-1000U_055	17.0128	53.64	29.34	1000U
GM-1000U_056	16.1631	39.18	44.66	1000U
GM-1000U_057	13.6707	53.84	32.49	1000U
GM-1000U_058	20.079	56.16	23.76	1000U
GM-1000U_059	16.8672	59.16	23.97	1000U
GM-1000U_060	17.6327	62.85	19.52	1000U
GM-1000U_061	20.821	51.54	27.64	1000U
GM-1000U_062	15.6048	55.29	29.11	1000U
GM-1000U_063	16.8955	54.86	28.24	1000U
GM-1000U_064	17.2747	56.14	26.58	1000U
GM-1000U_065	13.8126	61.33	24.86	1000U
GM-1000U_066	19.4373	60.1	20.46	1000U
GM-1000U_068	15.4655	54.46	30.08	1000U
GM-1000U_069	18.1113	64.67	17.22	1000U
GM-1000U_070	16.3882	60.95	22.66	1000U
GM-1000U_071	13.7434	51.2	35.05	1000U
GM-1000U_072	21.1883	50.17	28.65	1000U
GM-1000U_073	16.8445	61.58	21.58	1000U
GM-1000U_074	16.3526	60.22	23.42	1000U
GM-1000U_075	18.5572	59.13	22.31	1000U
GM-1000U_076	20.9097	57.52	21.58	1000U
GM-1000U_077	13.773	57.62	28.61	1000U
GM-1000U_078	15.9567	58.02	26.03	1000U
GM-1000U_079	21.6344	56.34	22.03	1000U
GM-1000U_080	17.3656	57.55	25.08	1000U
GM-1000U_081	15.6954	53.76	30.54	1000U
GM-1000U_082	15.1167	61.66	23.23	1000U
GM-1000U_083	15.783	57.08	27.13	1000U
GM-1000U_084	16.3903	56.58	27.03	1000U
GM-1000U_085	15.1627	56.04	28.8	1000U
GM-1000U_086	16.2616	57.86	25.88	1000U
GM-1000U_087	15.9012	54.8	29.3	1000U
GM-1000U_088	17.3982	56.03	26.58	1000U
GM-1000U_090	16.1529	53.65	30.19	1000U
GM-1000U_091	17.3181	55.48	27.21	1000U
GM-1000U_092	13.5573	56.01	30.43	1000U
GM-1000U_093	16.4511	41.41	42.14	1000U
GM-1000U_094	16.6351	59.97	23.4	1000U
GM-1000U_095	17.1825	50.58	32.24	1000U
GM-1000U_096	14.1094	54.09	31.8	1000U

## Sheet: Extended_Data_Fig. 2c
cell_id	reads	contacts	MNase
200U_GM_002	31589309	1269227	200U
200U_GM_003	15425857	616965	200U
200U_GM_004	14912295	559326	200U
200U_GM_005	15389148	540403	200U
200U_GM_006	13125128	515707	200U
200U_GM_007	26758986	1196245	200U
200U_GM_008	15283757	555807	200U
200U_GM_010	16758223	724516	200U
200U_GM_011	17970019	756544	200U
200U_GM_012	19712135	765712	200U
200U_GM_013	30764158	1064888	200U
200U_GM_014	16582952	707440	200U
200U_GM_015	14394466	668049	200U
200U_GM_016	6325920	402982	200U
200U_GM_017	16615461	604398	200U
200U_GM_018	19331826	853866	200U
200U_GM_019	23689504	1050663	200U
200U_GM_020	16724148	548484	200U
200U_GM_021	26144184	920188	200U
200U_GM_022	18001762	790117	200U
200U_GM_023	37397485	1326149	200U
200U_GM_024	26484447	807225	200U
200U_GM_025	30243290	1127290	200U
200U_GM_026	16980087	599540	200U
200U_GM_027	13120465	699116	200U
200U_GM_028	16021995	699773	200U
200U_GM_029	15306575	678995	200U
200U_GM_030	12079075	519696	200U
200U_GM_031	19228206	717246	200U
200U_GM_032	13224545	670227	200U
200U_GM_033	17225137	739419	200U
200U_GM_034	17845090	675338	200U
200U_GM_035	17264032	667762	200U
200U_GM_036	19056424	673049	200U
200U_GM_037	14730014	625223	200U
200U_GM_038	14968133	668031	200U
200U_GM_039	20860099	814216	200U
200U_GM_040	13010602	537540	200U
200U_GM_041	14451045	535814	200U
200U_GM_042	11804890	510049	200U
200U_GM_043	24128512	832672	200U
200U_GM_044	12718716	502724	200U
200U_GM_045	14224338	612879	200U
200U_GM_046	16193021	573577	200U
200U_GM_047	16066692	586338	200U
200U_GM_048	13112777	608408	200U
200U_GM_049	11516214	609734	200U
200U_GM_050	12198170	473945	200U
200U_GM_051	20115003	748249	200U
200U_GM_052	11436036	469045	200U
200U_GM_055	10414940	520683	200U
200U_GM_056	17175472	610487	200U
200U_GM_057	20429766	862678	200U
200U_GM_058	16074419	847031	200U
200U_GM_059	17363512	800060	200U
200U_GM_060	10894566	528791	200U
200U_GM_061	23101973	796329	200U
200U_GM_062	12384781	607523	200U
200U_GM_064	20109177	1034879	200U
200U_GM_065	13498265	505433	200U
200U_GM_066	11875341	433320	200U
200U_GM_067	21841794	1164262	200U
200U_GM_068	11510101	495908	200U
200U_GM_069	22327613	962340	200U
200U_GM_070	14207459	490810	200U
200U_GM_071	15792107	526965	200U
200U_GM_072	20176083	985678	200U
200U_GM_073	22692450	720619	200U
200U_GM_074	19431473	587399	200U
200U_GM_075	17091979	803709	200U
200U_GM_076	19223065	741890	200U
200U_GM_077	20591902	407318	200U
200U_GM_078	13311668	641790	200U
200U_GM_079	15769398	678463	200U
200U_GM_080	14253353	649154	200U
200U_GM_081	19452237	883305	200U
200U_GM_082	21328736	875140	200U
200U_GM_083	22531948	691167	200U
200U_GM_085	15703388	591021	200U
200U_GM_086	14527325	634124	200U
200U_GM_087	22537443	836774	200U
200U_GM_088	10504006	616336	200U
200U_GM_089	17300004	690215	200U
200U_GM_090	10897398	621398	200U
200U_GM_091	13853666	766167	200U
200U_GM_092	18090441	746699	200U
200U_GM_093	20709291	1164081	200U
200U_GM_094	13264164	633498	200U
200U_GM_095	19133645	788594	200U
200U_GM_096	25991314	522540	200U
GM_600U_001	16504435	717762	600U
GM_600U_002	19321805	827774	600U
GM_600U_003	17022091	825027	600U
GM_600U_004	12808481	685758	600U
GM_600U_005	16590365	745983	600U
GM_600U_006	10163100	596071	600U
GM_600U_007	29175182	1407977	600U
GM_600U_008	14374094	707466	600U
GM_600U_009	16407683	902708	600U
GM_600U_010	13674714	670628	600U
GM_600U_011	21782570	919116	600U
GM_600U_012	15234614	690307	600U
GM_600U_013	21684508	887603	600U
GM_600U_014	40474687	1803443	600U
GM_600U_015	19368655	811098	600U
GM_600U_016	19736534	876028	600U
GM_600U_017	26979302	1203893	600U
GM_600U_018	15294498	717738	600U
GM_600U_019	22906260	955947	600U
GM_600U_020	18391288	852698	600U
GM_600U_021	27992529	1283842	600U
GM_600U_024	26880219	1258215	600U
GM_600U_025	16151552	822027	600U
GM_600U_026	11947866	669379	600U
GM_600U_027	14549079	662310	600U
GM_600U_028	18461186	1038466	600U
GM_600U_029	15292574	808357	600U
GM_600U_030	10183078	597090	600U
GM_600U_031	18529473	798284	600U
GM_600U_032	13673051	628482	600U
GM_600U_033	20615159	1264824	600U
GM_600U_034	23002792	1200786	600U
GM_600U_035	15184928	852737	600U
GM_600U_036	24700978	1386844	600U
GM_600U_037	14728084	885305	600U
GM_600U_038	26574587	1346428	600U
GM_600U_039	12605913	631968	600U
GM_600U_040	15701449	742165	600U
GM_600U_041	12243584	686592	600U
GM_600U_042	9605822	711511	600U
GM_600U_043	12959799	756966	600U
GM_600U_044	7819496	731770	600U
GM_600U_045	11871131	702650	600U
GM_600U_046	15135511	750119	600U
GM_600U_047	32951450	1525902	600U
GM_600U_048	13682155	862803	600U
GM_600U_049	19293881	999705	600U
GM_600U_050	15715125	898525	600U
GM_600U_051	18308471	950207	600U
GM_600U_052	9961656	626651	600U
GM_600U_053	21083409	982411	600U
GM_600U_054	10041046	652043	600U
GM_600U_055	13175810	736438	600U
GM_600U_056	11661513	666526	600U
GM_600U_057	13752457	745621	600U
GM_600U_058	20877272	1230976	600U
GM_600U_059	25593913	1268724	600U
GM_600U_060	17585185	1102654	600U
GM_600U_062	17566317	812232	600U
GM_600U_063	17102714	768819	600U
GM_600U_064	12463180	790101	600U
GM_600U_065	21003150	921020	600U
GM_600U_066	17924262	1100416	600U
GM_600U_067	12540735	803549	600U
GM_600U_068	14883340	971558	600U
GM_600U_069	18546660	800343	600U
GM_600U_070	15316320	747605	600U
GM_600U_071	21146807	900277	600U
GM_600U_072	17839299	753276	600U
GM_600U_073	19197733	1349970	600U
GM_600U_074	14736342	861811	600U
GM_600U_075	20214879	1278916	600U
GM_600U_076	18462912	1121045	600U
GM_600U_077	17087214	685015	600U
GM_600U_078	14106322	671824	600U
GM_600U_079	12489231	690933	600U
GM_600U_081	13706994	696264	600U
GM_600U_082	21240724	1376126	600U
GM_600U_083	18210328	923260	600U
GM_600U_084	10966043	695210	600U
GM_600U_085	12756542	651357	600U
GM_600U_086	15190023	771862	600U
GM_600U_087	16514618	1029106	600U
GM_600U_088	15953923	1098620	600U
GM_600U_089	11320246	677039	600U
GM_600U_090	12812135	684371	600U
GM_600U_091	10678880	681803	600U
GM_600U_092	12247073	659426	600U
GM_600U_093	27010727	1414047	600U
GM_600U_094	13998883	829265	600U
GM_600U_095	29001101	1726352	600U
GM_600U_096	12776884	849529	600U
GM_800U_001	16893107	817244	800U
GM_800U_002	17269061	1063157	800U
GM_800U_003	17743886	750779	800U
GM_800U_005	10353830	732779	800U
GM_800U_006	10481408	711789	800U
GM_800U_007	12828484	835735	800U
GM_800U_008	14588305	782189	800U
GM_800U_009	12703690	855324	800U
GM_800U_010	12827690	769165	800U
GM_800U_011	13650671	940443	800U
GM_800U_012	18321568	958792	800U
GM_800U_013	37458941	1939996	800U
GM_800U_014	20586337	1302594	800U
GM_800U_015	19031483	853561	800U
GM_800U_016	20421795	1072002	800U
GM_800U_017	14583379	713842	800U
GM_800U_018	16333438	1273113	800U
GM_800U_019	15925512	939088	800U
GM_800U_021	16526939	963152	800U
GM_800U_022	14647797	784424	800U
GM_800U_023	16808419	1207617	800U
GM_800U_024	17472394	1028300	800U
GM_800U_025	28711153	1710380	800U
GM_800U_026	12503671	832377	800U
GM_800U_027	13062501	788656	800U
GM_800U_028	13147899	806897	800U
GM_800U_029	11503636	650407	800U
GM_800U_031	10555685	751722	800U
GM_800U_032	11037029	747155	800U
GM_800U_033	13902713	726052	800U
GM_800U_034	13961553	926101	800U
GM_800U_035	20660180	1361443	800U
GM_800U_036	15129075	835216	800U
GM_800U_037	25083926	1474737	800U
GM_800U_038	12584715	640337	800U
GM_800U_039	19310889	1074519	800U
GM_800U_040	15231553	755632	800U
GM_800U_041	21230880	1087822	800U
GM_800U_042	19698204	1361543	800U
GM_800U_043	9104456	671882	800U
GM_800U_044	13066014	865822	800U
GM_800U_045	24646954	1612908	800U
GM_800U_046	23002367	1208572	800U
GM_800U_047	14799311	914373	800U
GM_800U_048	8702993	554997	800U
GM_800U_049	39904466	1886993	800U
GM_800U_050	20024129	914133	800U
GM_800U_051	35795854	1546864	800U
GM_800U_052	15849432	860493	800U
GM_800U_053	27832755	1158434	800U
GM_800U_054	9879230	585016	800U
GM_800U_055	19033119	968462	800U
GM_800U_056	16415276	858650	800U
GM_800U_057	20276136	882505	800U
GM_800U_058	22394417	925303	800U
GM_800U_059	39354285	1831643	800U
GM_800U_060	17830500	1025727	800U
GM_800U_061	25446829	914627	800U
GM_800U_062	23244617	1327940	800U
GM_800U_063	18588671	1029213	800U
GM_800U_064	23818805	1345296	800U
GM_800U_065	24379027	899798	800U
GM_800U_066	16117272	811637	800U
GM_800U_067	18562455	1062274	800U
GM_800U_068	34934272	1789014	800U
GM_800U_069	38364545	1681090	800U
GM_800U_070	22417221	1047032	800U
GM_800U_071	37558336	1502334	800U
GM_800U_072	16482652	943695	800U
GM_800U_073	6689386	639555	800U
GM_800U_074	9779976	652214	800U
GM_800U_075	8152551	732834	800U
GM_800U_076	10228626	818606	800U
GM_800U_077	5822281	565929	800U
GM_800U_078	7225391	490014	800U
GM_800U_079	14781491	1174716	800U
GM_800U_080	7334047	655557	800U
GM_800U_082	9474818	642779	800U
GM_800U_083	8795880	572472	800U
GM_800U_084	7612526	568562	800U
GM_800U_085	10405295	876505	800U
GM_800U_086	12931085	960827	800U
GM_800U_087	8122104	789994	800U
GM_800U_088	9085333	972352	800U
GM_800U_089	11199807	777712	800U
GM_800U_090	6814563	606944	800U
GM_800U_091	7035205	600533	800U
GM_800U_092	8098973	618608	800U
GM_800U_093	7695914	652163	800U
GM_800U_094	5972291	535208	800U
GM_800U_095	9997194	839006	800U
GM_800U_096	7761916	668445	800U
GM-1000U_001	20385341	899094	1000U
GM-1000U_002	13518415	610474	1000U
GM-1000U_003	21670471	1049552	1000U
GM-1000U_004	19387151	892642	1000U
GM-1000U_006	25085037	1338396	1000U
GM-1000U_007	15879868	1008185	1000U
GM-1000U_008	15428818	782970	1000U
GM-1000U_009	15405920	749891	1000U
GM-1000U_010	18873988	701792	1000U
GM-1000U_011	16791917	836904	1000U
GM-1000U_012	20755138	928533	1000U
GM-1000U_013	9291650	492488	1000U
GM-1000U_014	21671081	958351	1000U
GM-1000U_015	35790996	1737857	1000U
GM-1000U_016	31594285	1872399	1000U
GM-1000U_017	16236489	830351	1000U
GM-1000U_018	15415878	807259	1000U
GM-1000U_019	11186032	665733	1000U
GM-1000U_020	18725644	892645	1000U
GM-1000U_021	13155442	757736	1000U
GM-1000U_022	15813358	778584	1000U
GM-1000U_024	29659953	1201594	1000U
GM-1000U_025	17636819	877289	1000U
GM-1000U_026	7954481	435493	1000U
GM-1000U_027	15704400	846768	1000U
GM-1000U_028	10033394	671577	1000U
GM-1000U_029	12580030	585558	1000U
GM-1000U_030	11843143	720085	1000U
GM-1000U_031	13302482	760030	1000U
GM-1000U_032	11834019	725175	1000U
GM-1000U_033	11940322	626363	1000U
GM-1000U_034	25247376	1379062	1000U
GM-1000U_035	15913131	902858	1000U
GM-1000U_036	16858690	842631	1000U
GM-1000U_037	25366632	1006151	1000U
GM-1000U_038	13239200	772390	1000U
GM-1000U_039	9238636	581443	1000U
GM-1000U_040	17616053	1156036	1000U
GM-1000U_041	23290661	1025071	1000U
GM-1000U_042	8663059	531169	1000U
GM-1000U_043	27510600	1502859	1000U
GM-1000U_044	19175516	1175524	1000U
GM-1000U_045	14514279	907082	1000U
GM-1000U_046	24158380	1184858	1000U
GM-1000U_047	7871543	593623	1000U
GM-1000U_048	6925918	709554	1000U
GM-1000U_049	12539279	668686	1000U
GM-1000U_050	17247714	877878	1000U
GM-1000U_052	13459131	921796	1000U
GM-1000U_053	14330727	702011	1000U
GM-1000U_054	14733242	891302	1000U
GM-1000U_055	10927035	750928	1000U
GM-1000U_056	13488194	763300	1000U
GM-1000U_057	22234103	1118452	1000U
GM-1000U_058	19644308	1204731	1000U
GM-1000U_059	12058564	649942	1000U
GM-1000U_060	21556197	1280929	1000U
GM-1000U_061	20286554	847290	1000U
GM-1000U_062	13739902	802542	1000U
GM-1000U_063	25484011	1251240	1000U
GM-1000U_064	10150595	708602	1000U
GM-1000U_065	9432419	522002	1000U
GM-1000U_066	16861934	1108266	1000U
GM-1000U_068	17088242	783978	1000U
GM-1000U_069	24741016	1619864	1000U
GM-1000U_070	18450684	987407	1000U
GM-1000U_071	20299447	883927	1000U
GM-1000U_072	17419195	1018405	1000U
GM-1000U_073	17997342	808174	1000U
GM-1000U_074	22216466	1258437	1000U
GM-1000U_075	19873725	1105606	1000U
GM-1000U_076	12483091	810949	1000U
GM-1000U_077	9026349	512995	1000U
GM-1000U_078	14162002	874384	1000U
GM-1000U_079	18317751	1082074	1000U
GM-1000U_080	17179830	951058	1000U
GM-1000U_081	8201541	526000	1000U
GM-1000U_082	25912386	1388391	1000U
GM-1000U_083	13004181	735431	1000U
GM-1000U_084	16815608	876385	1000U
GM-1000U_085	15924813	750317	1000U
GM-1000U_086	13425953	603933	1000U
GM-1000U_087	12741908	668505	1000U
GM-1000U_088	20959304	951217	1000U
GM-1000U_090	23694994	973259	1000U
GM-1000U_091	17212514	1049760	1000U
GM-1000U_092	17674160	785459	1000U
GM-1000U_093	24568864	1203334	1000U
GM-1000U_094	18298834	619642	1000U
GM-1000U_095	21670423	883621	1000U
GM-1000U_096	24487491	884151	1000U
