# Supplementary material for: Single-cell Micro-C profiles 3D genome structures at high resolution and characterizes multi-enhancer hubs
Source: Nat Genet. 2025 Jul 2;57(7):1777–86. doi: 10.1038/s41588-025-02247-6 (PMC12283367; doi:10.1038/s41588-025-02247-6)
Supplement: Supplementary file 10 — Statistical source data. [file 41588_2025_2247_MOESM10_ESM.xlsx]

## Sheet: 20kb
contact_frequency	pd_distance
3.218	1.14168
2.82994	1.83513
2.69915	2.33364
2.61076	2.70981
2.43388	3.06996
2.41798	3.36822
2.33288	3.60579
2.3214	3.72297
2.24865	3.8775
2.21727	4.0232
2.18008	4.14788
2.18657	4.2364
2.20166	4.32316
2.1265	4.37672
2.10018	4.4648
2.05937	4.51113
2.0353	4.57326
2.10609	4.67494
1.95837	4.74826
1.75081	4.82665
1.75595	4.95561
1.39741	5.08933
1.68835	5.21779
1.52173	5.32445
1.46926	5.42902
1.60816	5.47679
1.57177	5.50566
1.49435	5.51377
1.51436	5.48181
1.60191	5.43918
1.56881	5.4477
1.55713	5.46672
1.62395	5.4824
1.47691	5.47009
1.59064	5.42525
1.54099	5.4235
1.50985	5.47241
1.49033	5.49101
1.60274	5.57003
1.3767	5.60463
1.40462	5.65739
1.47246	5.67845
1.58785	5.71265
1.47965	5.72827
1.53044	5.7695
1.50672	5.80531
1.43409	5.8172
1.50481	5.86258
1.44568	5.88945
1.37614	5.92728
1.57151	5.97468
1.53121	6.01187
1.50367	6.06749
1.39998	6.07515
1.1793	6.07653
1.35729	6.09615
1.15801	6.07708
1.12835	6.01398
1.24117	5.94083
1.35409	5.85988
1.34806	5.77333
1.45309	5.72854
1.59914	5.6968
1.49974	5.62935
1.52026	5.6708
1.61638	5.77794
1.37913	5.95285
1.25508	6.09481
1.23456	6.22364
1.20284	6.32884
1.4007	6.40192
1.35664	6.4909
1.27215	6.56333
1.08688	6.55938
1.24631	6.57322
1.25859	6.58074
1.22822	6.60201
1.2564	6.6253
1.25548	6.66479
1.3038	6.72408
1.23175	6.76599
1.30348	6.76234
1.10061	6.75913
1.20166	6.78123
1.04699	6.80611
1.21335	6.81042
1.118	6.8226
1.16944	6.78597
1.31082	6.76208
1.12474	6.72963
1.14395	6.72702
1.19576	6.76611
0.955042	6.83338
1.12652	6.89121
1.40822	6.89481
1.16863	6.94527
1.14196	6.99248
1.17481	7.03239
1.22171	7.03709
1.06986	6.99289
1.02431	6.94123
1.01827	6.90087
1.0713	6.93499
1.0193	6.98765
1.06919	7.02554
0.93452	7.03397
1.07606	7.07282
0.925366	7.09465
0.679481	7.07922
1.01629	7.10894
1.1221	7.17029
0.956693	7.20586
0.848951	7.24816
0.942259	7.31684
0.877471	7.3837
0.478247	7.56075
0.296367	7.66717
0.689872	7.70011
0.474989	7.70395
0.299749	7.69428
0.601484	7.66705
0.481194	7.61502
0.30628	7.57229
0.476663	7.41709
0.699364	7.35481
0.765295	7.25287
0.588106	7.21867
0.751766	7.22178
0.88474	7.24974
1.05956	7.247
0.878669	7.2571
1.0763	7.26284
1.15294	7.31444
1.14651	7.3765
0.887808	7.42977
1.09413	7.45259
0.821653	7.50414
1.11466	7.52931
0.986703	7.50703
0.695963	7.49446
0.984172	7.47825
0.860873	7.50192
0.925109	7.52005
0.881756	7.53798
0.944794	7.52282
0.864864	7.49685
1.03214	7.47787
0.944262	7.53076
0.778828	7.5783
0.705611	7.65859
0.785734	7.72892
0.691719	7.72225
0.757573	7.7631
0.707142	7.70101
0.460969	7.65231
0.694314	7.59384
0.781094	7.54786
0.887122	7.55775
0.292537	7.60044
0.973893	7.59726
0.911615	7.66561
0.834816	7.77151
0.75574	7.84199
0.670184	7.94141
0.61912	8.04818
0.484666	8.07826
0.477329	8.09061
0.302332	7.99199
0.288963	7.93689
0.508299	7.91928
0.707468	7.90888
0.842754	7.918
1.02796	7.91912
0.580656	7.90679
0.834276	7.91093
0.875092	7.94611
0.937074	7.96053
1.11277	7.96882
0.999	7.94404
0.924294	7.92217
0.963206	7.89631
0.920837	7.89717
0.670866	7.88488
0.739159	7.89278
1.05594	7.94983
0.958713	8.00233
0.743317	8.04068
0.58358	8.02482
0.682298	7.98107
0.66746	7.95368
0.980356	7.97631
0.968736	7.9848
0.877439	7.98065
0.816153	7.95947
0.582659	7.97646
0.666677	8.0426
0.750698	8.12269
0.826171	8.18814
0.990027	8.1971
0.886391	8.23086
0.873965	8.2598
0.822638	8.31386
0.961869	8.35364
0.887301	8.44149
0.771287	8.45747
0.870272	8.45499
0.893486	8.45734
0.89881	8.46714
0.988826	8.51556
0.884439	8.58416
1.09425	8.67119
1.00265	8.69728
0.842508	8.71594
0.834115	8.69922
0.694024	8.67792
0.875137	8.68116
0.965878	8.66604
0.717133	8.69003
0.492844	8.71462
0.903555	8.76941
0.944468	8.78143
0.702505	8.74391
0.617304	8.69472
0.314016	8.6426
0.802239	8.61019
0.705128	8.55983
0.587594	8.49679
0.572351	8.49481
0.929489	8.44749
0.81162	8.42629
0.269999	8.34933
0.559049	8.33877
0.667726	8.37143
0.46087	8.37622
0.811947	8.43312
0.92861	8.47248
0.785489	8.5269
0.794001	8.60107
0.665456	8.6655
0.579059	8.68695
0.67089	8.69495
0.672928	8.69747
0.756463	8.76005
0.455983	8.81741
0.282219	8.83701
0.74973	8.83835
0.448948	8.84706
0.682025	8.83991
0.44708	8.87215
0.446498	8.94096
0.278317	9.03292
0.275647	9.14196
0.559656	9.17693
0.271476	9.2201
0.281397	9.21231
0.304938	9.40344
0.31734	9.44251
0.299616	9.43659
0.482394	9.45097
0.296775	9.43842
0.470204	9.45313
0.312111	9.47747
0.488471	9.4944
0.496087	9.55296
0.474736	9.59576
0.323344	9.62625
0.477102	9.60889
0.603054	9.5787
0.321233	9.52921
0.4663	9.48412
0.472496	9.43426
0.506303	9.45155
0.298257	9.46876
0.29278	9.4371
0.475326	9.40429
0.287899	9.40343
0.460605	9.44017
0.600984	9.47589
0.301379	9.48877
0.481616	9.4884
0.302434	9.30584
0.468588	9.17141
0.676923	9.14576
3.32838	1.14836
2.85563	1.84455
2.66052	2.35962
2.53	2.77081
2.49652	3.09864
2.42059	3.36896
2.36847	3.52409
2.36113	3.6982
2.24845	3.88065
2.20648	4.03543
2.16378	4.13314
2.1272	4.22389
2.11793	4.29544
2.07119	4.40816
2.07856	4.47902
2.03899	4.5469
2.02065	4.64419
1.97198	4.71599
1.95511	4.79524
1.85067	4.92121
1.68484	5.05691
1.5985	5.17975
1.54505	5.28823
1.67424	5.38894
1.61517	5.44767
1.59891	5.46881
1.47631	5.46997
1.56583	5.4255
1.63222	5.38363
1.45033	5.39476
1.60991	5.41926
1.51758	5.419
1.46763	5.4068
1.41709	5.38116
1.50533	5.38425
1.64208	5.42948
1.39915	5.44893
1.55998	5.52942
1.47583	5.56488
1.50258	5.60877
1.4723	5.63236
1.60156	5.68009
1.42832	5.69783
1.4487	5.74654
1.5414	5.79446
1.46204	5.80569
1.56965	5.83369
1.45415	5.86638
1.4403	5.90815
1.3335	5.94801
1.27941	5.97866
1.27905	6.02994
1.13939	6.04144
1.36799	6.05022
1.32853	6.06328
1.31211	6.04664
0.880448	5.98857
1.21283	5.9108
1.39671	5.83113
1.51744	5.7342
1.53301	5.68103
1.64201	5.65063
1.62785	5.58828
1.44083	5.63214
1.66092	5.74247
1.44332	5.91469
1.43151	6.055
1.18002	6.18299
1.29227	6.29466
1.26973	6.37156
1.25276	6.45422
1.272	6.52613
1.21634	6.53929
1.21794	6.56207
1.06669	6.56578
1.19993	6.58696
1.2647	6.61019
1.29378	6.64796
1.26977	6.7084
1.32153	6.75282
1.20031	6.75424
1.23039	6.75891
1.2015	6.7849
1.14648	6.80748
1.1499	6.80927
0.965982	6.81144
1.09594	6.77487
1.24843	6.75353
1.18685	6.72235
1.23651	6.72631
1.2001	6.76887
1.06137	6.83708
1.24703	6.8966
1.02377	6.90048
1.05324	6.95041
1.05645	7.00273
1.10845	7.05322
1.09396	7.07253
1.05126	7.02409
0.945326	6.97082
1.15218	6.92782
1.09458	6.951
0.813777	6.99845
0.952359	7.03857
1.12017	7.04436
0.831587	7.08727
0.726505	7.10301
1.11809	7.08088
0.989155	7.11069
0.880342	7.16641
0.956544	7.20129
1.18013	7.24636
1.12826	7.3178
0.729122	7.38034
0.624827	7.46211
0.523943	7.55463
0.352048	7.63557
0.645807	7.6691
0.333981	7.70833
0.651088	7.69804
0.522224	7.67333
0.657829	7.62127
0.341352	7.58253
0.553057	7.47923
0.902342	7.41917
0.653465	7.35782
1.00014	7.25611
0.638604	7.21167
0.875197	7.20992
1.08317	7.23613
0.816246	7.23736
1.03503	7.25296
0.621585	7.26295
0.759238	7.31138
1.11137	7.37388
1.14824	7.42078
0.994712	7.44399
0.321125	7.49234
0.962754	7.51964
0.821888	7.51196
0.750094	7.50482
0.887564	7.48377
1.15782	7.5039
1.17766	7.5151
1.08002	7.5317
0.87522	7.51216
1.12371	7.49162
1.16643	7.47166
0.824909	7.53083
0.653713	7.5854
0.826748	7.73633
0.813398	7.75992
0.529919	7.69904
0.63418	7.65351
0.518691	7.59824
0.655829	7.56147
0.738178	7.57306
0.739112	7.61767
0.502595	7.60539
0.489553	7.68061
0.892445	7.80222
0.632204	7.88704
0.625124	7.99377
0.386162	8.07458
0.771885	8.09288
0.530679	8.12394
0.351309	8.09375
0.337103	8.03819
0.940322	7.97497
0.761935	7.94031
1.2059	7.9418
0.821885	7.94347
1.03435	7.93003
1.09087	7.93566
0.500512	7.97211
0.944855	7.99014
0.981673	7.99835
1.05953	7.97188
1.02975	7.94995
0.719648	7.92435
0.623998	7.92778
0.930648	7.90696
0.714679	7.9131
0.732369	7.97472
1.06021	8.02424
0.493695	8.05092
0.881306	8.03668
0.324553	7.99458
0.720719	7.97033
0.81588	7.98494
0.724673	7.99023
0.987586	7.99293
0.626902	7.98271
1.11664	8.00476
0.494642	8.07012
0.874072	8.14997
0.994122	8.20755
0.893251	8.2088
0.996841	8.23959
0.627294	8.28513
0.731634	8.3376
0.910451	8.3793
0.738347	8.4706
0.95472	8.48778
0.859563	8.48884
0.644556	8.49075
1.00967	8.49766
0.99672	8.54112
0.994823	8.61018
0.848541	8.68669
0.931871	8.70417
0.900299	8.72589
0.643129	8.7129
1.09681	8.69874
1.17319	8.70183
0.663279	8.68161
0.92277	8.70317
0.923464	8.72074
0.653495	8.77252
0.756828	8.74515
0.346698	8.69238
0.856431	8.64078
0.675603	8.61409
0.528154	8.56996
0.509277	8.50997
0.720458	8.51367
0.320879	8.46465
0.927213	8.43889
0.603807	8.36607
0.482759	8.35573
0.801069	8.39122
0.733026	8.39561
0.801481	8.45466
0.809904	8.49351
0.760442	8.54761
0.667891	8.61795
0.798634	8.67952
0.501334	8.69967
0.804461	8.70598
0.627787	8.71204
0.632876	8.76895
0.726927	8.82901
0.623459	8.85621
0.499017	8.8636
0.620033	8.86926
0.507972	8.86285
0.491166	8.89827
0.336517	8.91179
0.490552	8.9559
0.617221	9.04709
0.703386	9.22414
0.333639	9.32463
0.759607	9.40773
0.528295	9.4525
0.331119	9.44466
0.645002	9.46452
0.34889	9.46377
0.333777	9.61302
0.341659	9.6478
0.357417	9.54454
0.511393	9.49067
0.747469	9.43701
0.68694	9.44793
0.325566	9.45858
0.326812	9.44839
0.32619	9.41178
0.521757	9.47973
0.523249	9.49331
0.329788	9.45834
0.337213	9.32481
0.64908	9.25641
0.513798	9.19857
0.503535	9.17761
3.35256	1.14454
2.85068	1.83006
2.67428	2.35725
2.60096	2.75309
2.51081	3.0625
2.40206	3.25413
2.36226	3.46741
2.28381	3.68378
2.2944	3.85457
2.19463	3.97062
2.15985	4.08392
2.17929	4.17192
2.13733	4.31768
2.15701	4.41177
2.0813	4.48791
2.12914	4.59891
1.98292	4.67837
1.90872	4.75851
1.93117	4.88192
1.76137	5.01092
1.66202	5.13238
1.55398	5.24353
1.61735	5.34491
1.64875	5.4098
1.56622	5.43103
1.63137	5.43122
1.39514	5.37951
1.59837	5.34536
1.47507	5.35803
1.59995	5.38679
1.63231	5.37621
1.52242	5.36414
1.65353	5.35187
1.67244	5.36857
1.66521	5.39876
1.67623	5.42505
1.5775	5.5121
1.53422	5.55316
1.67944	5.59204
1.53451	5.61451
1.51296	5.66084
1.51311	5.68397
1.49699	5.73065
1.54026	5.77767
1.51798	5.79548
1.48745	5.81597
1.6117	5.85018
1.59769	5.88394
1.57858	5.91388
1.44669	5.93692
1.40229	5.99051
1.33556	6.00871
1.45381	6.02254
1.33255	6.03405
1.40696	6.02391
1.4856	5.97259
1.23164	5.8914
1.37308	5.81081
1.43976	5.70679
1.40516	5.65261
1.5727	5.63066
1.54533	5.57062
1.65788	5.60866
1.58207	5.71233
1.34265	5.89492
1.34482	6.05411
1.40345	6.17374
1.22147	6.27346
1.30031	6.35055
1.49598	6.42832
1.11125	6.49557
1.25707	6.51235
1.47736	6.5423
1.02398	6.55194
1.29838	6.57395
1.30014	6.59714
1.29779	6.62326
1.2255	6.68226
1.25046	6.72831
1.21909	6.73201
0.882365	6.73635
1.22029	6.7694
1.2004	6.80263
1.20386	6.8085
1.25331	6.80585
1.12569	6.7672
1.06888	6.75226
1.22741	6.7287
1.09525	6.73087
1.00985	6.77879
1.43494	6.84266
1.04021	6.90531
0.981508	6.91523
1.28998	6.96085
0.858296	7.01281
1.15474	7.04709
0.912342	7.05774
1.08805	7.00972
1.14707	6.95066
1.03626	6.90603
1.05162	6.92093
0.841228	6.9646
0.608784	6.99982
1.17385	7.00787
1.01483	7.05841
1.13428	7.08055
0.841113	7.0639
0.838383	7.09259
0.897774	7.15169
0.532478	7.18482
1.02197	7.22095
0.783443	7.29328
0.991408	7.35722
0.465972	7.44069
0.311931	7.52486
0.510904	7.60559
0.707367	7.63867
0.48277	7.66833
0.712338	7.66805
0.488719	7.65599
0.489934	7.63185
0.494588	7.58261
0.316436	7.552
0.33341	7.44801
0.715318	7.32257
0.702473	7.21874
0.779103	7.17842
0.593082	7.17893
0.69802	7.21312
0.998558	7.22473
0.471688	7.2448
1.21063	7.2627
0.80092	7.30842
0.98928	7.36174
1.10482	7.39723
0.952769	7.4157
1.07219	7.46131
1.16531	7.49326
0.703013	7.49335
0.791598	7.48883
0.847006	7.46751
0.87804	7.48723
0.988256	7.49946
1.14184	7.51816
0.653407	7.48958
1.03873	7.46323
1.08804	7.44848
0.608529	7.50551
0.715576	7.56437
0.62333	7.65434
0.870013	7.7279
0.610159	7.71955
0.774018	7.74214
0.497377	7.67938
0.598607	7.63106
0.710223	7.58056
0.865212	7.54704
0.904447	7.55796
0.905447	7.59798
0.894999	7.5873
0.820858	7.67221
0.784685	7.80763
0.69323	7.89946
0.685866	8.01113
0.359137	8.08981
0.505876	8.10652
0.316867	8.1391
0.311227	8.16606
0.492215	8.0602
0.29872	7.99226
0.652331	7.96806
0.929844	7.94274
0.614957	7.94501
0.864691	7.94144
0.770721	7.92623
0.851274	7.93819
0.834576	7.97884
0.778556	8.0071
1.13111	8.01827
0.87954	7.99298
0.89087	7.96307
1.12645	7.92903
0.887451	7.9332
0.831783	7.91823
0.821736	7.92022
1.1709	7.98996
0.976423	8.04754
0.979981	8.07604
0.774012	8.06224
0.698095	8.02098
1.02333	8.00072
0.90131	8.01067
0.76566	8.00739
0.894707	8.00879
1.06626	8.00427
0.597406	8.02656
0.935708	8.08485
1.10167	8.16567
0.776223	8.22446
0.910759	8.2252
0.903712	8.25612
0.766846	8.29841
0.839557	8.35256
0.721852	8.38782
0.700376	8.48056
0.913256	8.5066
0.738667	8.51277
0.706068	8.51975
0.857946	8.52617
1.00668	8.57118
0.476099	8.64508
0.808579	8.7217
1.12041	8.73067
0.792217	8.74968
0.851111	8.72801
0.966403	8.71403
0.892391	8.71023
0.873462	8.68308
0.813796	8.70463
0.634875	8.71813
0.920974	8.76958
0.373048	8.7767
0.620383	8.7501
0.879653	8.69571
0.63658	8.64469
0.639008	8.61869
0.315015	8.57189
0.778528	8.51316
0.761357	8.52216
0.471738	8.47812
0.828465	8.45164
0.741308	8.38391
0.920192	8.36957
0.683384	8.40615
0.695164	8.41113
0.683772	8.47262
0.770584	8.50731
0.802146	8.55971
0.63148	8.62316
0.289943	8.68635
0.295516	8.7037
0.590454	8.71829
0.468527	8.72854
0.693929	8.77959
0.988984	8.84113
0.464793	8.8714
0.687419	8.88071
0.680567	8.88356
0.697819	8.88008
0.678271	8.9163
0.491479	8.92882
0.45935	8.96564
0.287821	9.05511
0.45573	9.15761
0.452379	9.18604
0.280815	9.22569
0.463663	9.22445
0.309108	9.34236
0.495735	9.4236
0.712636	9.46398
0.495806	9.46817
0.61056	9.45769
0.483431	9.4786
0.506969	9.4797
0.319801	9.52425
0.614316	9.62582
0.52593	9.65925
0.497929	9.65347
0.617009	9.63398
0.618036	9.60393
0.331721	9.56114
0.30279	9.50884
0.485758	9.45949
0.333627	9.47143
0.311727	9.50299
0.479249	9.46903
0.309691	9.42638
0.297632	9.42283
0.298453	9.45078
0.310334	9.49127
0.314519	9.50548
0.479644	9.4186
0.304536	9.22291
0.297103	9.2037
3.3326	1.12695
2.8545	1.81767
2.66012	2.3296
2.56985	2.7286
2.42129	2.97668
2.43026	3.22064
2.33558	3.4764
2.33643	3.67977
2.27829	3.82219
2.22572	3.94685
2.19547	4.04763
2.11783	4.21304
2.19489	4.30163
2.16691	4.38499
2.14911	4.5031
1.97384	4.58639
1.98168	4.67342
1.84187	4.80501
1.73563	4.95165
1.71583	5.08617
1.6047	5.18475
1.66083	5.27761
1.53493	5.3294
1.60568	5.35527
1.47354	5.3628
1.63971	5.3127
1.67454	5.28425
1.6263	5.29389
1.65472	5.32297
1.6556	5.31184
1.56177	5.30899
1.64456	5.28957
1.61101	5.31387
1.62315	5.35821
1.67702	5.38742
1.65358	5.47548
1.58661	5.51974
1.58536	5.55807
1.56457	5.57949
1.72347	5.6219
1.56922	5.64284
1.41174	5.68385
1.65308	5.74067
1.49378	5.76743
1.53235	5.79774
1.41956	5.82178
1.61295	5.8534
1.36757	5.87166
1.34488	5.89115
1.27435	5.94283
1.48017	5.96755
1.29213	5.98944
1.1579	5.99653
1.16794	5.99053
1.2059	5.93712
1.1253	5.8477
1.1872	5.76914
1.3961	5.6557
1.57267	5.59683
1.69772	5.56667
1.76087	5.51025
1.64891	5.54636
1.74916	5.64689
1.35318	5.82229
1.31369	5.98614
1.33656	6.10825
1.38913	6.21014
1.50447	6.28843
1.23264	6.36428
1.10279	6.42935
1.37998	6.44225
1.16545	6.46477
1.21012	6.48396
1.1126	6.50987
1.21184	6.52884
1.37215	6.55527
1.26811	6.61467
1.29322	6.6619
1.03319	6.66513
1.23607	6.66422
1.14914	6.69927
1.2463	6.73593
1.24977	6.7499
1.50595	6.7572
1.2821	6.71589
1.0605	6.70422
1.28926	6.68954
1.42298	6.69938
1.32389	6.74659
1.12463	6.80767
1.16632	6.87038
1.13371	6.8856
1.11641	6.92413
1.15187	6.98178
1.25293	7.01334
1.04265	7.02072
1.00044	6.97543
0.992662	6.91901
1.19023	6.86764
0.956075	6.87601
1.06664	6.91938
0.902883	6.95085
1.13538	6.9635
0.909456	7.01762
0.826348	7.0473
1.02884	7.03082
0.98471	7.05932
0.986291	7.10617
0.966197	7.12623
0.711141	7.16088
1.07658	7.23791
0.588085	7.30824
0.756585	7.39838
0.611361	7.47782
0.880089	7.5666
0.301677	7.59156
0.300664	7.61385
0.305101	7.596
0.786418	7.57855
0.488369	7.53414
0.311712	7.49591
0.513395	7.39191
0.483802	7.32862
0.707923	7.25987
0.473925	7.16339
0.992774	7.13407
0.935459	7.14132
0.769531	7.18402
0.99031	7.20414
1.0633	7.2216
0.753078	7.23539
1.05779	7.28749
1.0945	7.33911
1.00807	7.37559
1.03155	7.38234
0.939334	7.42058
0.854928	7.45663
1.11013	7.45671
0.960389	7.4532
1.10753	7.44108
0.870089	7.46726
1.1833	7.48295
1.06655	7.49327
0.827022	7.46222
0.984275	7.43119
0.699352	7.42455
0.601629	7.47723
0.484809	7.53459
0.48985	7.6288
0.714844	7.70539
1.1476	7.69491
0.941694	7.71832
0.795604	7.65892
0.467977	7.60646
0.95855	7.55095
0.710366	7.50543
1.10691	7.5149
0.948483	7.55568
0.762842	7.54357
0.574175	7.63586
0.601048	7.78432
0.292924	7.88408
0.582987	7.99379
0.353997	8.07377
0.627249	8.09093
0.312138	8.12061
0.707778	8.15345
0.321086	8.11828
0.486013	8.05439
0.833288	7.98607
0.825845	7.957
0.491414	7.92131
1.00715	7.92521
1.03764	7.91506
0.465132	7.90309
0.901356	7.91648
0.586051	7.95457
0.837658	7.98242
1.05598	7.99922
1.04612	7.98125
0.825313	7.95146
0.579453	7.91257
0.97569	7.90661
0.757623	7.89055
0.967238	7.89615
0.832489	7.9666
0.814888	8.02716
0.818257	8.05905
0.941688	8.04749
0.894115	8.01285
0.820286	7.99089
0.893295	8.00161
0.978272	7.99212
0.684018	7.99715
0.9336	7.99283
0.686698	8.0194
0.753227	8.07851
0.825894	8.16284
0.835266	8.22512
0.844734	8.22686
0.992387	8.25601
0.979553	8.29809
0.831719	8.35084
0.919972	8.38853
0.771975	8.48927
0.603876	8.51612
0.731179	8.52596
0.698711	8.53723
0.95938	8.54916
0.887766	8.58586
0.944734	8.6536
0.720773	8.72323
0.799799	8.73187
0.705098	8.74925
0.776343	8.7217
0.781887	8.70784
0.943173	8.69614
0.619984	8.666
0.627239	8.68903
0.874441	8.70789
0.306667	8.76104
0.367781	8.76417
0.487235	8.73766
0.930226	8.67885
0.501631	8.63086
0.730786	8.60313
0.860878	8.55423
0.296689	8.49368
0.753782	8.51087
0.685202	8.46838
0.928873	8.43426
0.656491	8.36335
0.912127	8.34263
0.458168	8.38213
0.941873	8.39124
0.820989	8.4634
0.684412	8.50167
0.490192	8.54652
0.578546	8.67523
0.29101	8.68987
0.757647	8.71174
0.681354	8.72406
0.765283	8.77185
0.581375	8.8523
0.584433	8.86361
0.817556	8.86983
0.470072	8.86304
0.749012	8.90111
0.61123	8.91285
0.283348	8.94904
0.283398	9.03585
0.449788	9.13778
0.567411	9.17149
0.304459	9.34467
0.304967	9.46212
0.500667	9.48302
0.320872	9.57503
0.481859	9.61887
0.514001	9.64724
0.519506	9.65338
0.320921	9.64808
0.312001	9.64395
0.306383	9.62917
0.611087	9.60265
0.326843	9.56118
0.473353	9.50694
0.604848	9.45247
0.32873	9.46262
0.30359	9.48837
0.298045	9.45626
0.297461	9.42009
0.306751	9.50628
0.606205	9.29133
0.29258	9.21921
3.33089	1.12642
2.85903	1.79547
2.65763	2.32213
2.56785	2.67946
2.50824	2.98085
2.40241	3.26989
2.38647	3.48257
2.35263	3.64597
2.28375	3.77754
2.24764	3.90634
2.2284	4.0874
2.18879	4.17836
2.16606	4.26606
2.15401	4.39241
1.99626	4.48516
1.90198	4.58071
1.87434	4.71599
1.73497	4.86634
1.73205	5.00333
1.53994	5.1039
1.65876	5.20134
1.61546	5.24214
1.44836	5.2738
1.78331	5.28723
1.61619	5.24196
1.64198	5.22448
1.68672	5.22918
1.71821	5.2498
1.76474	5.2334
1.70579	5.22501
1.67271	5.19838
1.57184	5.22778
1.66415	5.26604
1.52278	5.28819
1.58804	5.37986
1.58291	5.43142
1.64838	5.47052
1.61953	5.4969
1.60614	5.53424
1.5771	5.56051
1.6381	5.60242
1.65025	5.67422
1.51693	5.71716
1.60294	5.75876
1.48092	5.78211
1.49936	5.80888
1.46454	5.82095
1.41079	5.83306
1.48046	5.88619
1.4366	5.91154
1.45277	5.93598
1.25637	5.94431
1.10208	5.93404
1.36984	5.87243
1.28542	5.78706
1.35074	5.71332
1.366	5.59703
1.5427	5.53802
1.73148	5.51634
1.60392	5.46242
1.66706	5.4975
1.664	5.58869
1.57897	5.76119
1.36508	5.91422
1.22585	6.03242
1.24685	6.14305
1.29928	6.22391
1.32574	6.29624
1.01064	6.3596
1.47338	6.36123
1.44137	6.38084
1.14993	6.4007
1.24591	6.42437
1.18927	6.44726
1.13151	6.46895
1.25089	6.52606
1.32453	6.57032
1.12045	6.57645
1.18535	6.57807
0.943696	6.61708
1.3024	6.65653
1.36977	6.67341
1.22587	6.69159
1.28978	6.6606
1.17318	6.65623
1.45824	6.64995
1.24592	6.65164
1.18529	6.68857
1.09725	6.74867
1.29877	6.81211
1.14122	6.83079
1.26545	6.86972
1.09229	6.91707
1.2278	6.94626
1.08788	6.95034
1.04921	6.90308
1.14607	6.84776
1.19781	6.79744
1.12333	6.81179
1.22518	6.85781
1.15343	6.884
1.1429	6.90722
1.05539	6.97583
0.766636	7.00991
0.597769	6.99517
0.94632	7.01883
0.947885	7.05968
1.07219	7.0705
0.97498	7.09952
1.11881	7.16672
0.944802	7.23578
0.6847	7.3304
0.795265	7.41514
0.639055	7.50802
0.609123	7.53527
0.851421	7.55297
0.487561	7.54608
0.309208	7.5358
0.310124	7.51607
0.493855	7.46479
0.496809	7.42524
0.860643	7.25491
0.616586	7.18478
0.701609	7.09339
0.69902	7.061
0.942626	7.07475
1.03933	7.13241
0.775918	7.1594
1.07071	7.17049
1.25778	7.18374
1.10317	7.23517
0.891731	7.28609
0.835709	7.3197
0.997538	7.32435
1.07121	7.35678
1.09713	7.3899
0.848503	7.38671
1.09296	7.37827
0.602921	7.36659
0.935739	7.39779
0.94169	7.41677
1.10869	7.42929
1.05994	7.39705
0.881119	7.36757
1.1541	7.3732
0.784431	7.42524
0.616828	7.47763
0.720748	7.57543
0.721394	7.65494
0.706737	7.64611
0.773121	7.66746
0.722291	7.60995
0.898116	7.55662
0.611803	7.49233
0.922663	7.44205
0.699347	7.45171
0.700262	7.49959
0.59433	7.47967
0.457683	7.5738
0.607132	7.72241
0.296917	7.82458
0.887798	7.92629
0.322207	8.03146
0.624782	8.05931
0.489935	8.09453
0.473323	7.93246
0.832745	7.90809
1.06817	7.87104
0.917152	7.88569
0.932921	7.87795
0.836532	7.86802
0.959685	7.88262
1.06693	7.91468
0.999466	7.93889
0.938926	7.95447
1.1201	7.94002
0.765628	7.90744
0.934467	7.86635
0.762378	7.85426
0.939471	7.83941
0.974472	7.84444
0.897279	7.90206
1.0166	7.96801
1.09241	8.00703
0.948869	7.99155
0.901189	7.95007
0.760732	7.92822
0.900367	7.94757
1.18903	7.93792
0.769276	7.9466
1.0276	7.94076
0.993439	7.96529
0.681471	8.02566
0.687497	8.1217
0.900122	8.19503
0.851685	8.20326
0.476876	8.23231
0.832546	8.27258
0.838635	8.32035
0.720978	8.3485
0.699512	8.44116
0.707406	8.46821
0.818511	8.48638
1.007	8.49559
0.857018	8.51509
0.894826	8.5614
0.775975	8.62459
1.03179	8.69331
0.88976	8.70383
0.791313	8.71856
1.26087	8.69067
0.965441	8.67624
0.513592	8.66389
0.872528	8.6346
0.505126	8.66028
0.634046	8.68252
0.861694	8.73063
0.569927	8.73445
0.717615	8.71133
0.878717	8.65329
0.734817	8.60574
0.818103	8.57712
0.494935	8.53136
0.300717	8.47558
0.884501	8.49757
0.691642	8.45741
0.936027	8.41372
0.27879	8.33583
0.572718	8.31131
0.761012	8.3462
0.694304	8.36396
0.587028	8.45027
0.945209	8.48491
0.630653	8.58419
0.680238	8.65136
0.469041	8.6676
0.589652	8.69264
0.833096	8.70618
0.772003	8.75486
0.468276	8.80812
0.587366	8.82317
0.293317	8.83994
0.289095	8.85129
0.696957	8.84431
0.31129	8.89742
0.672322	9.12911
0.451681	9.15966
0.586091	9.22103
0.711766	9.45423
0.495072	9.46415
0.323039	9.47703
0.319239	9.49972
0.637714	9.56124
0.30869	9.61328
0.337558	9.63934
0.325171	9.62915
0.497193	9.62994
0.310502	9.61556
0.311194	9.59289
0.516828	9.55622
0.302249	9.50215
0.519309	9.46402
0.307683	9.49311
0.490596	9.50155
0.476955	9.47107
0.487903	9.41037
0.47187	9.41309
0.712892	9.49054
0.310872	9.50647
0.31195	9.36805
0.307892	9.30632
0.471163	9.23191
3.33833	1.13352
2.81159	1.81111
2.66549	2.31426
2.58204	2.69619
2.44543	3.03803
2.44258	3.29838
2.33604	3.47637
2.33455	3.5961
2.22758	3.74026
2.17975	3.92711
2.21576	4.03346
2.16324	4.14849
2.1257	4.29372
2.01506	4.40956
1.85014	4.52439
1.83402	4.66057
1.78001	4.80655
1.7996	4.93402
1.6865	5.03195
1.58236	5.14444
1.64364	5.18635
1.54394	5.2138
1.59635	5.22809
1.6703	5.17099
1.61845	5.16088
1.63244	5.16699
1.62862	5.18638
1.6875	5.16748
1.52427	5.16743
1.51377	5.17093
1.61715	5.20723
1.79563	5.24277
1.61046	5.26333
1.59756	5.35124
1.58286	5.39078
1.59321	5.43305
1.52603	5.46384
1.62876	5.49233
1.55514	5.52115
1.71867	5.57125
1.53263	5.65569
1.60078	5.70608
1.58337	5.74689
1.5239	5.77108
1.68156	5.79062
1.47673	5.79126
1.31941	5.8049
1.46105	5.85261
1.50021	5.87715
1.34968	5.90319
1.32073	5.92279
1.41044	5.91495
1.03374	5.85229
1.43747	5.76785
1.33877	5.68626
1.45261	5.5622
1.55858	5.50206
1.52559	5.48578
1.65094	5.43754
1.56777	5.46764
1.71527	5.55022
1.39709	5.72476
1.38988	5.87169
1.36904	5.98869
1.38124	6.09817
1.5187	6.18075
1.34132	6.25777
1.22665	6.33497
1.24805	6.33287
1.17295	6.34827
1.21526	6.35752
1.18508	6.36553
1.24126	6.38728
1.36507	6.41484
1.26633	6.4747
1.37453	6.5151
1.18545	6.52453
1.21096	6.52344
1.28946	6.56532
1.35227	6.59893
1.10822	6.61348
1.10321	6.62806
1.18243	6.59904
1.17073	6.61433
1.04346	6.61275
1.15895	6.61013
1.15284	6.63647
1.16198	6.69681
1.1117	6.77075
1.25024	6.79122
1.15369	6.82539
1.1271	6.865
1.19513	6.88939
1.20665	6.89341
1.20581	6.8444
0.968744	6.79057
1.19146	6.74451
0.757708	6.76086
0.918515	6.80566
1.05455	6.83978
1.11069	6.86994
0.828486	6.94648
1.06922	6.9767
0.963687	6.96392
1.00182	6.99036
1.00341	7.02728
0.883694	7.02824
1.21959	7.05383
0.819898	7.1081
0.863592	7.1711
0.657317	7.25834
0.467606	7.354
0.612487	7.44998
0.678756	7.48898
0.755405	7.50152
0.291515	7.49361
0.291827	7.48061
0.589515	7.44945
0.470516	7.39345
0.473393	7.35365
0.622179	7.24806
0.466041	7.17465
0.686576	7.10512
0.673944	7.01936
0.872841	6.99036
1.18552	7.00804
0.966777	7.07338
0.966407	7.10532
0.569437	7.12389
1.02725	7.14587
0.992173	7.19962
1.15945	7.24503
0.984053	7.26675
1.0074	7.27003
1.10587	7.29754
1.16186	7.32944
0.876227	7.32002
0.936686	7.3026
0.87378	7.28794
0.847078	7.32201
1.29581	7.35089
1.10864	7.36588
1.06995	7.34072
0.960412	7.31079
0.678112	7.3267
0.581758	7.38414
0.590689	7.42927
0.471967	7.5236
0.693413	7.6
0.757318	7.59059
0.571786	7.60665
0.47323	7.54832
0.281252	7.49732
0.462666	7.43738
0.294819	7.39058
1.01029	7.4033
0.816803	7.45015
1.03798	7.42562
0.725248	7.52014
0.821159	7.67119
0.57016	7.77102
0.442943	7.87961
0.758699	7.97075
0.960078	7.98967
0.473946	8.01732
0.466699	8.04358
0.485506	8.00898
0.468207	7.9366
0.281242	7.88278
0.803229	7.85886
1.07419	7.82481
0.762561	7.84183
0.833881	7.83776
1.00084	7.82895
0.58072	7.84218
0.911679	7.87456
0.922918	7.89902
0.908268	7.9154
0.791753	7.90406
0.859765	7.86679
0.903851	7.8183
0.65647	7.80113
0.735699	7.78522
0.898475	7.78675
1.00387	7.84305
1.05689	7.91852
0.902916	7.96416
0.867553	7.94789
0.747555	7.91201
1.0627	7.88751
0.812799	7.91025
0.736142	7.89641
0.806412	7.90044
0.996181	7.89147
1.00329	7.91834
0.654143	7.98412
0.803278	8.08701
0.965772	8.1629
0.821944	8.17736
0.872468	8.20229
0.860103	8.24312
0.866257	8.28953
0.693004	8.3074
0.816009	8.39707
0.824362	8.41988
1.2165	8.43898
0.975746	8.44336
0.760776	8.46695
0.974459	8.52115
0.870525	8.59185
0.903419	8.66405
0.543454	8.67884
0.982881	8.69226
0.928667	8.66227
1.12552	8.64434
1.19367	8.62189
0.951601	8.58819
0.704216	8.62034
0.482025	8.64685
0.940484	8.70083
0.352725	8.70743
0.689694	8.69039
0.479904	8.63306
0.483514	8.58423
0.611626	8.5565
0.595808	8.50946
0.814904	8.45546
0.904727	8.47869
0.864849	8.43475
0.732524	8.39156
0.543132	8.31272
0.640512	8.28117
0.798008	8.31169
0.666759	8.334
0.732839	8.42169
0.806831	8.4516
0.596634	8.48596
0.7013	8.55356
0.652931	8.62165
0.446367	8.63495
0.658322	8.66423
0.86066	8.67393
0.738409	8.7696
0.655919	8.7837
0.444194	8.80899
0.438681	8.82465
0.669369	8.81855
0.556467	8.85066
0.293827	8.86699
0.270752	8.89888
0.551808	9.08743
0.265809	9.12101
0.56058	9.18761
0.46397	9.31479
0.471633	9.38611
0.309098	9.42646
0.464631	9.42251
0.471701	9.43386
0.460882	9.4264
0.677934	9.44471
0.608184	9.44943
0.303963	9.47822
0.301468	9.47572
0.307125	9.53339
0.495645	9.61083
0.467367	9.56084
0.312922	9.52524
0.285144	9.46928
0.289683	9.42579
0.760222	9.45834
0.467343	9.47063
0.284987	9.42243
0.284421	9.38044
0.280199	9.37051
0.465549	9.45309
0.296397	9.47351
0.285272	9.39927
0.294462	9.33295
0.290563	9.27481
0.580564	9.23061
0.448431	9.20235
3.30808	1.12529
2.88298	1.83674
2.70076	2.33278
2.5405	2.77677
2.51337	3.08878
2.42027	3.31154
2.31599	3.47927
2.22439	3.6458
2.28773	3.84806
2.23991	3.96536
2.15559	4.08939
2.16813	4.25644
2.09039	4.39451
1.96045	4.52299
1.89658	4.66107
1.78115	4.7965
1.73678	4.91988
1.59439	5.0212
1.5483	5.14139
1.64191	5.18853
1.56985	5.21939
1.73677	5.23152
1.57508	5.17846
1.64668	5.16281
1.70121	5.17944
1.592	5.21001
1.69826	5.19714
1.68471	5.19742
1.69676	5.20382
1.78869	5.23458
1.67936	5.27043
1.67988	5.29276
1.66621	5.37685
1.6727	5.40466
1.71117	5.44461
1.66671	5.4784
1.61084	5.5127
1.64884	5.54937
1.68145	5.59913
1.45007	5.69051
1.59097	5.74124
1.64938	5.78029
1.53327	5.80985
1.58869	5.83215
1.41786	5.824
1.56711	5.84446
1.57624	5.88819
1.52385	5.91056
1.36825	5.94628
1.31246	5.97478
1.24282	5.96563
1.24832	5.90677
1.40274	5.82182
1.37665	5.72897
1.35034	5.59748
1.52017	5.52689
1.55148	5.49814
1.66105	5.4533
1.72861	5.49577
1.60799	5.59276
1.41879	5.77049
1.34839	5.90723
1.3885	6.02539
1.36365	6.13133
1.47269	6.20926
1.35545	6.28265
1.48271	6.37073
1.3091	6.36578
1.29515	6.37407
1.1544	6.38063
1.40894	6.37194
1.08809	6.39018
1.34492	6.42174
1.28034	6.48422
1.08983	6.52361
1.3023	6.54278
1.24824	6.54349
1.16115	6.58597
1.39021	6.62059
1.23552	6.62801
1.20226	6.64239
1.29435	6.60839
1.33328	6.61741
1.04185	6.60858
1.16588	6.60117
0.915944	6.62363
1.36582	6.67853
1.14838	6.75177
1.14569	6.77528
1.12834	6.81705
1.24844	6.86136
1.01605	6.88366
1.0544	6.89115
1.05359	6.85345
1.20857	6.80478
1.11217	6.75808
1.09292	6.77286
1.30028	6.81597
1.12566	6.86306
0.779259	6.89444
0.972225	6.97129
1.1056	7.00395
0.999172	6.99399
0.695683	7.0241
1.20192	7.05766
1.0766	7.05263
1.02535	7.07003
1.15549	7.10997
0.897998	7.17392
0.767262	7.26692
0.494129	7.36126
0.742259	7.45535
0.486642	7.50419
0.862624	7.51891
0.715863	7.50884
0.492462	7.48189
0.722871	7.42052
0.500093	7.38348
0.522388	7.27607
0.312628	7.1978
0.493317	7.13681
0.910192	7.05231
0.605721	7.01818
1.03387	7.03857
0.847281	7.10759
0.904955	7.14967
0.996003	7.18044
0.938851	7.20207
0.87173	7.25481
0.946966	7.2969
1.06624	7.3104
1.14805	7.31327
1.14251	7.34035
1.02198	7.36275
1.08724	7.3514
1.09738	7.32452
0.908308	7.31317
0.939995	7.34881
0.991607	7.38869
0.844337	7.40782
1.01784	7.37915
1.08392	7.34487
0.966164	7.35856
0.788456	7.41242
0.493534	7.45374
0.872553	7.54353
0.873244	7.62249
0.857555	7.61528
0.844042	7.63144
0.318244	7.57589
0.698268	7.5255
0.71323	7.46951
0.800859	7.427
0.958942	7.44373
0.704118	7.49287
0.694554	7.46157
0.932373	7.54955
0.61076	7.69681
0.474821	7.79674
0.468689	7.90727
0.361241	7.99968
0.816969	8.01664
0.318804	8.03466
0.493195	8.05292
0.314318	7.93784
0.476522	7.88409
0.755469	7.863
1.03088	7.83243
1.06038	7.85345
0.357081	7.85093
0.773823	7.83649
0.787278	7.84388
0.992296	7.87422
1.0038	7.90835
1.16448	7.9213
0.979098	7.90396
0.594387	7.86358
0.984281	7.8181
0.687658	7.80539
0.834967	7.78721
0.933286	7.78794
0.600684	7.84125
0.825846	7.92422
1.02454	7.97378
0.601131	7.95943
0.780351	7.92294
0.686076	7.89568
0.603334	7.9159
0.768755	7.8999
1.03607	7.90115
0.836215	7.88451
0.776082	7.91472
0.888099	7.98445
0.894721	8.08637
0.846314	8.16281
0.708987	8.18192
0.90698	8.20789
0.991128	8.25619
1.07667	8.2949
0.724879	8.30333
0.606183	8.38784
0.790965	8.40829
0.890748	8.42498
0.788666	8.42869
0.713983	8.45485
0.899027	8.51786
0.905014	8.59447
1.11598	8.66892
0.893954	8.6859
0.79535	8.69782
0.707583	8.6625
0.918344	8.64515
0.827373	8.62058
0.935323	8.58307
0.816958	8.61367
0.637745	8.64027
0.620269	8.69715
0.375203	8.70877
0.721509	8.69738
0.941641	8.64755
0.819508	8.60373
0.641887	8.57907
0.848687	8.47029
0.830994	8.48299
0.89927	8.438
0.765078	8.39618
0.867544	8.32587
0.576248	8.29554
0.940193	8.32737
0.844216	8.35178
0.765398	8.44334
0.840504	8.47431
0.626562	8.50843
0.322816	8.58182
0.693087	8.67831
0.834993	8.70661
0.691607	8.71281
0.696909	8.75762
0.765776	8.81509
0.835896	8.85041
0.762049	8.87399
0.603781	8.86771
0.290024	8.89341
0.71916	8.9068
0.584774	8.93389
0.289634	9.01663
0.45816	9.12498
0.284396	9.16713
0.282596	9.22224
0.589659	9.23665
0.490382	9.35445
0.498279	9.42459
0.514974	9.46218
0.491063	9.46439
0.317048	9.47993
0.30861	9.47638
0.485941	9.49526
0.32557	9.49877
0.324359	9.53046
0.32175	9.53244
0.311144	9.63293
0.340164	9.64303
0.327713	9.62633
0.318665	9.63287
0.717913	9.62265
0.313662	9.59208
0.481965	9.51051
0.309422	9.47038
0.615642	9.49939
0.313643	9.51463
0.303317	9.48959
0.491156	9.40916
0.480959	9.41717
0.475064	9.40845
0.300313	9.44479
0.316447	9.50988
0.304802	9.44833
0.489493	9.31971
0.306422	9.274
0.474354	9.23839
3.33917	1.11626
2.81309	1.81804
2.6357	2.40601
2.53197	2.81932
2.4272	3.10908
2.34378	3.3151
2.38883	3.51225
2.29076	3.74772
2.20241	3.88919
2.23431	4.02298
2.15552	4.20435
2.03405	4.35808
2.00751	4.5009
1.91799	4.65293
1.77878	4.80633
1.79367	4.92747
1.47963	5.04176
1.57734	5.16447
1.73916	5.20925
1.74864	5.24637
1.55807	5.27079
1.61923	5.21355
1.68152	5.20473
1.6356	5.22073
1.73386	5.25972
1.72495	5.23494
1.55589	5.22372
1.55213	5.22496
1.63297	5.26434
1.66876	5.30209
1.62409	5.31697
1.75104	5.39556
1.67808	5.43257
1.53272	5.4759
1.65785	5.51356
1.602	5.55002
1.72579	5.57899
1.57063	5.62128
1.61411	5.71966
1.53001	5.7728
1.58395	5.81366
1.68423	5.83944
1.49265	5.85755
1.57131	5.85943
1.52276	5.87902
1.46163	5.92121
1.49715	5.94031
1.5134	5.98731
1.34254	6.03038
1.35284	6.0236
1.12309	5.96619
1.39404	5.87263
[truncated: 41,890 more rows]

## Sheet: 10kb
contact_frequency	pd_distance
3.06081	1.01227
2.52076	1.71141
2.35984	2.19767
2.16389	2.6292
2.16041	2.96485
2.07027	3.22315
1.98648	3.45732
1.89288	3.64715
1.90981	3.83297
1.8598	3.98621
1.84717	4.12335
1.78098	4.2147
1.68658	4.32422
1.73859	4.44365
1.61409	4.53454
1.63026	4.60395
1.7091	4.64517
1.46918	4.70197
1.51615	4.74564
1.47079	4.77236
1.59323	4.79235
1.58459	4.86173
1.59506	4.90415
1.45313	4.94232
1.54518	4.97342
1.71909	5.01149
1.45966	5.0354
1.53552	5.06616
1.40268	5.0926
1.25259	5.1292
1.55596	5.22369
1.34005	5.32067
1.28097	5.49206
0.853793	5.6533
0.98384	5.80936
0.991391	5.94715
1.09558	6.03715
1.10425	6.08565
0.938354	6.13166
1.08549	6.18699
0.898131	6.26805
0.996755	6.28677
0.692932	6.28458
1.16024	6.28903
1.08185	6.35754
0.892284	6.36782
0.902793	6.31043
0.899116	6.25799
0.90975	6.25179
1.00797	6.22525
0.776458	6.17817
1.01201	6.1184
0.975183	6.05202
1.0212	5.96386
1.24038	5.85068
1.14733	5.73461
1.31003	5.61837
1.50237	5.47926
1.53894	5.38079
1.57632	5.33726
1.56531	5.32252
1.63725	5.35683
1.49545	5.40034
1.64362	5.44481
1.25753	5.44062
1.57443	5.43797
1.3589	5.48281
1.44229	5.49155
1.25385	5.52467
1.35422	5.51471
1.52567	5.53617
1.45023	5.60817
1.38935	5.63718
1.29544	5.64628
1.41224	5.68792
1.3859	5.70812
1.28842	5.7521
1.44096	5.77058
1.41818	5.77471
1.23639	5.7891
1.28346	5.8265
1.30764	5.8388
1.37228	5.84385
1.43798	5.88034
1.29693	5.87768
1.3153	5.88542
1.16959	5.90111
1.30132	5.95146
1.37964	5.97291
1.0068	5.99594
1.226	6.02208
1.0879	6.03565
1.31614	6.0271
1.25939	5.99954
1.19477	5.99191
1.10595	5.98927
1.19012	6.013
1.13883	6.00621
1.19445	6.07592
1.2947	6.13591
1.3046	6.15568
1.14435	6.17648
1.3489	6.20954
1.18557	6.24317
1.05474	6.31796
1.01937	6.38945
0.891386	6.44446
0.982627	6.46959
1.07095	6.45126
0.883473	6.47537
1.03878	6.53702
0.814453	6.52822
1.05958	6.52871
0.841364	6.48217
0.973182	6.39845
0.869068	6.30333
1.06058	6.24759
0.986078	6.19151
1.25413	6.14018
1.15761	6.11126
1.10454	6.09883
1.24038	6.12102
0.974766	6.16308
0.757319	6.22045
0.88964	6.26859
0.750131	6.34478
0.926512	6.40982
0.860585	6.44445
0.656954	6.5495
0.573938	6.66156
0.705549	6.7851
0.67766	6.84599
0.576452	6.93711
0.662008	7.06384
0.819121	7.17126
0.483866	7.28275
0.311615	7.423
0.610771	7.4656
0.485608	7.50848
0.479158	7.5382
0.46878	7.55095
0.473237	7.55382
0.626007	7.54643
0.30706	7.54261
0.481045	7.46238
0.461772	7.35717
0.456292	7.27069
0.74185	7.23812
0.725678	7.21213
0.868027	7.2235
0.686422	7.2281
0.498869	7.2504
0.744814	7.25502
0.919807	7.25053
0.766425	7.24792
0.678449	7.25308
0.813653	7.23332
0.890504	7.23863
0.466312	7.23324
0.806251	7.25592
0.933659	7.26036
0.290302	7.28767
0.46161	7.29545
0.798746	7.2897
0.288756	7.30026
0.863873	7.34559
0.274114	7.3723
0.669088	7.38479
0.968088	7.37149
0.960351	7.36077
0.807448	7.34414
0.564765	7.32023
0.577224	7.34136
0.45427	7.31301
0.280626	7.34539
0.79201	7.36648
0.668798	7.41857
0.457744	7.46337
0.580085	7.46503
0.860113	7.52396
0.658678	7.56553
0.567761	7.59198
0.663916	7.63905
0.463731	7.6032
0.283023	7.60758
0.686369	7.62214
0.578387	7.62839
0.863902	7.58711
0.585944	7.59484
0.754883	7.57314
0.868849	7.51842
0.671108	7.49358
0.282562	7.51262
0.932891	7.5164
0.806512	7.55088
0.580146	7.60356
0.571771	7.66026
0.467568	7.71623
0.670107	7.76921
0.445037	7.83922
0.571173	7.92559
0.675524	7.99955
0.820168	8.07053
0.462363	8.12387
0.470717	8.17089
0.464447	8.21014
0.761192	8.23695
0.826517	8.25088
0.280007	8.25721
0.457156	8.29834
0.287359	8.32144
0.579869	8.32599
0.606895	8.35229
0.606208	8.35903
0.281145	8.37701
0.582113	8.47642
0.604621	8.45667
0.907619	8.42827
0.686398	8.4224
0.29045	8.42018
0.474496	8.44264
0.296653	8.44108
0.692032	8.49352
0.53254	8.57004
0.693028	8.61638
0.45346	8.67411
0.629686	8.74939
0.300564	8.81185
0.64863	8.94874
0.295373	8.94988
0.592421	8.90692
0.291181	8.86821
0.617088	8.7993
0.322406	8.77924
0.485531	8.76724
0.481699	8.7827
0.498044	8.79202
0.70386	8.78659
0.316673	8.80273
0.608978	8.819
0.602776	8.83896
0.294593	8.84329
0.298953	8.82334
0.49026	8.80752
0.295297	8.82969
0.308638	8.8136
0.310542	8.82314
0.614541	8.84136
0.313557	8.85834
0.494561	8.84231
0.474937	8.82854
0.582456	8.69865
0.444942	8.65301
0.668291	8.61714
0.281271	8.6215
0.289501	8.60901
0.570967	8.58103
0.281453	8.55024
0.265516	8.48139
0.272674	8.45274
0.268358	8.45886
0.734851	8.4693
0.444533	8.5283
0.575501	8.53797
0.293198	8.59874
0.450144	8.65457
0.455128	8.67622
0.277182	8.67562
0.285818	8.68792
0.285169	8.74077
0.291978	8.7602
0.319002	8.80506
0.480798	8.87207
0.314245	8.92999
0.563352	8.98333
0.573402	9.02463
0.458676	9.14907
0.276865	9.16741
0.286973	9.2531
0.583505	9.29549
0.576934	9.33546
0.282751	9.3757
0.283366	9.44822
3.06968	1.03572
2.54033	1.67245
2.30261	2.22643
2.23038	2.64296
2.16178	2.96014
2.09407	3.25226
1.99128	3.47445
1.9939	3.6855
1.93345	3.86085
1.82052	4.01991
1.84437	4.12017
1.7647	4.23421
1.68386	4.35703
1.7603	4.44359
1.75971	4.52007
1.6911	4.56823
1.68531	4.63071
1.72234	4.68076
1.65791	4.71783
1.65608	4.74265
1.67672	4.82169
1.59256	4.86546
1.59651	4.90428
1.62272	4.93507
1.61492	4.97267
1.41311	4.99414
1.53303	5.02103
1.58709	5.04795
1.43324	5.08474
1.45403	5.1668
1.38467	5.25951
1.3422	5.43101
0.960968	5.59361
1.12707	5.74491
1.2126	5.88352
0.790934	5.97585
1.02952	6.02903
0.8276	6.08809
1.17281	6.14289
1.24749	6.21643
1.03578	6.23666
0.769727	6.22926
0.936886	6.23294
0.954549	6.30703
0.890046	6.32403
0.900547	6.27134
1.07267	6.22337
0.907499	6.20632
0.606776	6.17389
0.841157	6.11794
0.898681	6.04408
0.617844	5.96483
1.27747	5.86987
1.00719	5.75873
1.321	5.63831
1.41657	5.51787
1.61794	5.37962
1.4998	5.28646
1.63442	5.24661
1.56281	5.24695
1.63475	5.27253
1.62744	5.3101
1.5374	5.36143
1.40732	5.35684
1.60328	5.36135
1.59903	5.41334
1.54219	5.43205
1.29475	5.46644
1.4306	5.46745
1.3705	5.49131
1.11048	5.55758
1.50312	5.58336
1.38547	5.59627
1.32466	5.63513
1.43258	5.65798
1.28599	5.70199
1.21756	5.72554
1.47563	5.73352
1.43138	5.74967
1.30216	5.78384
1.47406	5.79375
1.30907	5.79332
1.31071	5.82917
1.27337	5.83135
1.53452	5.84835
1.33332	5.84482
1.43872	5.88352
1.2101	5.90099
1.30577	5.92496
1.13312	5.95812
1.36837	5.96838
1.46847	5.9692
1.20881	5.94703
1.28367	5.93617
1.28308	5.95039
1.12989	5.98227
1.29112	5.97914
1.22224	6.0399
1.27115	6.08949
1.36287	6.10765
1.24409	6.13195
1.20807	6.17175
1.23416	6.2027
1.21546	6.28214
0.79396	6.34786
1.0269	6.40157
0.980327	6.43094
1.23215	6.4099
1.01867	6.43737
0.898329	6.50744
0.86956	6.50122
0.824609	6.5036
0.772386	6.45461
1.09634	6.362
1.13732	6.26061
1.02062	6.19326
0.938223	6.13025
1.2517	6.07233
1.26452	6.04699
1.19216	6.04515
1.32492	6.07052
1.17541	6.12357
0.929718	6.17647
0.983857	6.22424
0.814075	6.30514
1.01069	6.37161
0.564019	6.41281
0.7322	6.51835
0.810634	6.62645
0.703487	6.74719
0.675632	6.81424
0.574566	6.89734
0.444895	7.02458
0.455383	7.13283
0.607705	7.24185
0.489441	7.37296
0.706191	7.41619
0.609657	7.45852
0.301272	7.49253
0.293525	7.51752
0.471534	7.53172
0.722385	7.52606
0.30576	7.52236
0.59885	7.50067
0.780907	7.44796
0.678453	7.34101
0.284267	7.25553
0.66217	7.22399
0.723594	7.19901
0.798299	7.21407
0.938005	7.21339
0.722857	7.23146
0.865797	7.23286
0.534484	7.22195
0.764297	7.21666
0.676421	7.22392
0.868743	7.20343
1.02598	7.21462
0.683928	7.21919
0.738332	7.2402
0.823083	7.24389
0.583966	7.26584
0.931167	7.27678
0.731063	7.27404
0.755379	7.28958
0.804551	7.33897
0.852624	7.36285
0.667071	7.37428
0.746576	7.3611
0.661899	7.35124
0.446473	7.33326
0.442489	7.30304
0.922385	7.31561
0.574381	7.28429
0.864509	7.32113
0.84662	7.34789
0.744568	7.39263
0.673586	7.4256
0.817713	7.42193
0.563621	7.47458
0.656674	7.51797
0.737768	7.54466
0.805261	7.59213
0.759225	7.56
0.572878	7.56571
0.887053	7.5772
0.671649	7.58328
0.448748	7.56805
0.661273	7.53117
0.461144	7.53897
0.579282	7.52594
0.743498	7.46116
0.746979	7.44074
0.572172	7.47103
0.459528	7.47997
0.661056	7.50655
0.578255	7.56313
0.569892	7.61942
0.292624	7.66737
0.573174	7.71533
0.443392	7.78484
0.448122	7.87481
0.578226	7.9504
0.751818	8.0261
0.28876	8.07947
0.592934	8.13084
0.462762	8.17536
0.584925	8.20542
0.583946	8.22187
0.568256	8.22366
0.577642	8.26716
0.674859	8.28314
0.673234	8.27963
0.302968	8.29857
0.701334	8.30585
0.664687	8.32456
0.601889	8.38104
0.457762	8.41375
0.301452	8.3965
0.684359	8.36624
0.584191	8.37006
0.597185	8.39907
0.469577	8.4031
0.469648	8.45219
0.341842	8.52123
0.594575	8.56074
0.86954	8.61108
0.500005	8.68806
0.696172	8.75636
0.611618	8.8291
0.766552	8.89369
0.471431	8.83763
0.463085	8.8308
0.686639	8.85877
0.600698	8.863
0.462254	8.81787
0.309795	8.755
0.483804	8.72854
0.47998	8.74661
0.496293	8.75857
0.604715	8.75298
0.304358	8.77996
0.300224	8.80188
0.464758	8.81346
0.297677	8.7929
0.30961	8.7759
0.294032	8.79136
0.307333	8.76573
0.789844	8.79785
0.312238	8.8103
0.312854	8.79458
0.694297	8.77631
0.607692	8.71654
0.46186	8.6621
0.443297	8.58468
0.450049	8.54744
0.570195	8.55602
0.460001	8.54335
0.44794	8.51642
0.28023	8.48635
0.545798	8.42243
0.271478	8.39826
0.43137	8.40157
0.274366	8.41548
0.275612	8.47329
0.812435	8.48292
0.464957	8.54732
0.664377	8.61074
0.283408	8.62891
0.672346	8.65164
0.283935	8.69614
0.463324	8.70425
0.499166	8.74395
0.3025	8.81372
0.450084	8.97023
0.283176	9.03441
0.813578	9.07439
0.447067	9.15922
0.287503	9.27077
0.282137	9.42255
2.98145	1.01428
2.53171	1.74487
2.38	2.26135
2.21968	2.63882
2.15126	2.97185
2.04999	3.24008
2.00696	3.48009
1.88529	3.68901
1.91973	3.8769
1.88136	3.99641
1.95771	4.11558
1.8492	4.24768
1.72865	4.34284
1.74266	4.43738
1.67161	4.50265
1.69824	4.56031
1.69439	4.61728
1.70572	4.66658
1.55322	4.70127
1.60753	4.77522
1.56522	4.82276
1.62148	4.86698
1.68239	4.89769
1.59618	4.94036
1.60375	4.95723
1.47295	4.98363
1.59188	5.00696
1.50693	5.04075
1.29017	5.11486
1.38939	5.21372
1.08348	5.38442
0.855815	5.55185
1.21574	5.70484
0.883015	5.83991
1.16493	5.93575
1.03398	5.98942
0.83179	6.04337
0.754481	6.08958
0.900185	6.15851
0.998869	6.18457
0.995314	6.17963
0.765972	6.18353
0.958925	6.25723
0.769816	6.27535
1.00181	6.23206
0.843218	6.19038
1.08831	6.17001
0.610483	6.1253
0.84537	6.06079
0.834526	5.9859
0.799789	5.90415
0.936585	5.80531
1.12586	5.68828
0.906278	5.56129
1.53392	5.42567
1.41447	5.28866
1.58573	5.20209
1.65768	5.16856
1.5676	5.1854
1.58169	5.21214
1.58115	5.24853
1.50552	5.30918
1.59321	5.30942
1.47998	5.3234
1.57167	5.37598
1.57991	5.39065
1.58941	5.42889
1.50207	5.43662
1.55075	5.46444
1.56934	5.53249
1.29908	5.5582
1.39018	5.57555
1.45859	5.61244
1.31251	5.63863
1.41739	5.68192
1.51	5.70079
1.50751	5.70157
1.43612	5.71869
1.4615	5.76152
1.34933	5.77402
1.42784	5.76651
1.45547	5.80101
1.49502	5.81181
1.44242	5.83445
1.31782	5.81362
1.47238	5.84276
1.41526	5.86277
1.37121	5.88758
1.34668	5.92888
1.19818	5.94463
1.39407	5.94499
1.23819	5.92152
1.28833	5.9092
1.39188	5.91672
1.26683	5.94217
1.19895	5.92815
1.39428	5.972
1.37244	6.00972
1.2362	6.02606
1.14653	6.03945
1.28741	6.07863
1.12993	6.10448
1.24647	6.18035
0.975481	6.24273
1.03136	6.29341
0.939168	6.33194
1.03141	6.32284
0.761431	6.35794
0.777713	6.42694
1.04846	6.43056
0.464494	6.43297
0.952457	6.37482
0.923809	6.28265
1.16975	6.17923
1.23831	6.1005
1.24287	6.0415
1.04243	5.98343
1.05478	5.95728
1.27132	5.97016
1.19153	5.99976
1.18	6.0487
0.462074	6.10185
1.02954	6.15326
0.818242	6.24242
1.08727	6.31026
0.805485	6.36019
0.801898	6.47205
0.575663	6.58273
0.484188	6.70954
0.679517	6.78196
0.57818	6.85738
0.448054	6.97111
0.676629	7.06672
0.611415	7.16991
0.616237	7.23711
0.619628	7.29686
0.789787	7.34894
0.308604	7.38891
0.295949	7.44639
0.474798	7.46828
0.627802	7.46668
0.612849	7.46902
0.477543	7.45252
0.482621	7.41196
0.586493	7.31818
0.820124	7.23827
0.743775	7.21207
0.590364	7.18611
0.722311	7.19951
0.942359	7.20038
0.628248	7.21739
0.920656	7.21141
0.77103	7.19873
0.919059	7.1931
0.758694	7.19371
0.576398	7.17215
1.03044	7.18469
0.766544	7.18573
0.742356	7.21218
0.884879	7.21543
0.587608	7.23351
0.884658	7.24694
0.735073	7.23726
0.585255	7.25697
0.808702	7.30926
0.952369	7.33666
0.922979	7.35672
0.874132	7.35026
0.449618	7.33958
0.917199	7.3252
0.277634	7.29053
0.818588	7.30075
0.87488	7.26687
0.745518	7.29844
0.557672	7.32509
0.968001	7.36863
0.459276	7.39526
0.755602	7.38481
0.739241	7.42217
0.660513	7.46772
0.569476	7.50139
0.571	7.55413
0.887474	7.53347
0.28415	7.54018
0.891337	7.55043
0.457673	7.54931
0.812423	7.53563
0.80873	7.49503
0.68362	7.51107
0.58291	7.51113
0.669618	7.4476
0.284956	7.4206
0.575779	7.45048
0.884123	7.45913
0.570205	7.47528
0.879453	7.53871
0.74629	7.60009
0.469118	7.6431
0.454728	7.68102
0.446545	7.74482
0.287662	7.907
0.677602	7.99427
0.291155	8.04578
0.297399	8.10456
0.764194	8.15877
0.829646	8.19458
0.291435	8.21121
0.450374	8.21617
0.583124	8.28231
0.677114	8.2771
0.608666	8.29509
0.784721	8.30431
0.451918	8.3169
0.702727	8.37024
0.460972	8.39543
0.480971	8.37766
0.659075	8.34634
0.468219	8.34332
0.291598	8.34969
0.597233	8.39923
0.772875	8.45559
0.665776	8.52871
0.694902	8.56098
0.672267	8.60352
0.597733	8.6289
0.320867	8.68722
0.779333	8.75765
0.615338	8.83146
0.831156	8.828
0.470116	8.85252
0.604388	8.85501
0.887749	8.80381
0.635546	8.71487
0.487114	8.70752
0.305654	8.724
0.318034	8.7344
0.482776	8.72901
0.627113	8.73842
0.484855	8.75333
0.479328	8.77521
0.295752	8.78287
0.300125	8.77175
0.296458	8.76564
0.615201	8.73875
0.491349	8.75304
0.497196	8.76825
0.31059	8.77209
0.622506	8.7807
0.315387	8.76357
0.476501	8.7431
0.292036	8.62946
0.44645	8.55604
0.283235	8.5229
0.573796	8.53159
0.58639	8.51587
0.811362	8.48654
0.669055	8.46173
0.719138	8.39674
0.560503	8.37303
0.659321	8.39526
0.27793	8.44766
0.284634	8.45356
0.468196	8.51475
0.282077	8.58221
0.578967	8.60007
0.446531	8.60116
0.458249	8.62213
0.320227	8.7119
0.304975	8.78677
0.496252	8.84807
0.276718	8.89763
0.285539	9.00171
0.285284	9.03693
0.288409	9.06773
0.281023	9.11666
0.288111	9.18653
0.454097	9.30749
0.45493	9.38886
3.06448	1.05468
2.52281	1.72725
2.31347	2.22406
2.24048	2.64136
2.10451	2.9876
2.10515	3.25362
1.91179	3.50136
1.99204	3.71396
1.90865	3.85811
1.8693	3.99922
1.85258	4.14277
1.83202	4.27232
1.80899	4.37351
1.74696	4.43431
1.71529	4.49242
1.73626	4.54253
1.6844	4.58892
1.7039	4.62127
1.70076	4.69603
1.70846	4.75126
1.60999	4.80508
1.42826	4.83474
1.39863	4.88134
1.64787	4.88577
1.69239	4.9116
1.48732	4.94454
1.48586	4.97814
1.64467	5.049
1.41094	5.15249
1.2626	5.32079
0.691559	5.4979
1.22003	5.65793
1.13444	5.79762
1.17465	5.89355
0.927748	5.94364
1.0796	5.99402
0.859384	6.039
1.05624	6.10913
0.933843	6.13768
0.755793	6.13743
0.922025	6.148
0.939609	6.22081
0.285429	6.2363
1.15769	6.19816
1.01967	6.16011
1.13517	6.14263
0.944863	6.10041
0.760356	6.04042
0.884001	5.968
1.00367	5.88362
1.19134	5.78571
1.1379	5.67215
1.36286	5.53542
1.33096	5.39503
1.42569	5.25437
1.59513	5.17404
1.73312	5.139
1.62925	5.16449
1.53941	5.19048
1.54901	5.22866
1.59609	5.29827
1.37482	5.31672
1.47227	5.33314
1.40704	5.36172
1.49026	5.37286
1.47424	5.40612
1.55986	5.41362
1.60104	5.43666
1.59654	5.50039
1.62704	5.52819
1.45915	5.55449
1.45133	5.60164
1.3673	5.63052
1.37396	5.67238
1.32586	5.68801
1.3662	5.68144
1.40053	5.7006
1.34393	5.74805
1.45779	5.77006
1.35371	5.77168
1.49048	5.80959
1.52351	5.81739
1.27573	5.84099
1.46586	5.82246
1.45137	5.84412
1.39436	5.87579
1.28977	5.90562
1.28244	5.95375
1.4642	5.97433
1.43752	5.96654
1.24107	5.93071
1.42175	5.92759
1.29552	5.92997
1.32892	5.94353
1.25295	5.93137
1.23458	5.96737
1.36858	5.99918
1.4163	6.01233
0.952145	6.00714
1.02993	6.02502
1.21832	6.04088
1.27425	6.11339
0.779869	6.17951
0.9252	6.2341
0.812093	6.27034
1.05322	6.266
0.809434	6.31032
0.979993	6.3792
1.06308	6.39048
0.867568	6.39272
0.978666	6.32993
0.955877	6.23631
0.90263	6.13559
1.00541	6.0516
1.04729	5.98497
1.21107	5.92262
1.29432	5.90268
1.1187	5.92563
1.26766	5.9588
0.998395	6.00697
1.13467	6.05789
0.815429	6.11467
0.907234	6.20381
1.03291	6.27361
0.979727	6.32109
0.840259	6.42593
0.73092	6.54166
0.593685	6.67384
0.662399	6.75755
0.856303	6.84539
0.553433	6.95161
0.444517	7.04138
0.296389	7.14095
0.599842	7.20789
0.700177	7.26731
0.471913	7.31894
0.297672	7.35855
0.589849	7.39196
0.460452	7.4427
0.485315	7.44636
0.693033	7.44991
0.468143	7.38881
0.570476	7.29156
0.443769	7.21199
0.791382	7.18817
0.375873	7.17168
0.78418	7.18996
0.671079	7.18532
0.788857	7.1944
0.987441	7.18599
0.522629	7.17733
0.7504	7.17126
0.959522	7.18088
0.654509	7.16918
0.672124	7.17928
1.00904	7.17663
0.647707	7.19907
0.570481	7.20798
0.666376	7.22168
0.865798	7.2411
0.889121	7.23038
0.741542	7.24463
0.269962	7.3005
0.933091	7.332
0.731108	7.36056
0.655527	7.36147
0.555184	7.35478
0.555207	7.338
0.892701	7.30686
1.03099	7.31404
0.856086	7.27152
0.556968	7.29652
0.710927	7.31197
0.559689	7.34899
0.803605	7.36649
0.956188	7.34503
0.721529	7.38156
0.431485	7.43472
0.724056	7.47559
0.55519	7.53993
0.451091	7.53132
0.731834	7.53667
0.671026	7.54991
0.908976	7.54472
0.651551	7.53131
0.72509	7.49443
0.280997	7.5107
0.661405	7.50663
0.652606	7.44135
0.441541	7.41875
0.653853	7.45597
0.66452	7.46684
0.435028	7.4747
0.737808	7.53204
0.65143	7.59478
0.284448	7.63797
0.440729	7.67003
0.721867	7.7278
0.437356	7.80515
0.660284	7.88651
0.566101	7.97382
0.571137	8.02616
0.820316	8.08459
0.451796	8.13693
0.450969	8.1684
0.666354	8.18579
0.556029	8.19828
0.444618	8.25365
0.446233	8.26962
0.444911	8.26187
0.468514	8.27837
0.294141	8.28444
0.557756	8.29109
0.763973	8.34387
0.446864	8.36712
0.686218	8.35287
0.328183	8.32407
0.968465	8.32038
0.571799	8.32897
0.584663	8.37387
0.754773	8.3793
0.287207	8.43348
0.648805	8.50919
0.459406	8.54401
0.655226	8.58828
0.58157	8.61761
0.309637	8.68592
0.290977	8.75625
0.774718	8.90049
0.285903	8.8961
0.823414	8.82967
0.573824	8.82772
0.45585	8.84149
0.464771	8.83901
0.281806	8.79023
0.778579	8.7362
0.49214	8.70982
0.297615	8.70057
0.688949	8.70776
0.484893	8.71034
0.294428	8.69776
0.484708	8.70574
0.295954	8.71763
0.464905	8.73606
0.285141	8.74303
0.670788	8.74993
0.289403	8.73077
0.752512	8.71993
0.601617	8.70842
0.482479	8.72522
0.696693	8.73168
0.303684	8.74298
0.606938	8.72676
0.47091	8.64673
0.450907	8.5959
0.278756	8.57177
0.268074	8.5341
0.272946	8.4963
0.557948	8.50257
0.437177	8.45398
0.558224	8.43231
0.62577	8.37133
0.426642	8.35061
0.259519	8.35645
0.266559	8.37744
0.274308	8.43595
0.453962	8.49121
0.437718	8.55963
0.442623	8.57795
0.268132	8.57686
0.564829	8.59633
0.443326	8.63617
0.711671	8.69179
0.294132	8.76658
0.266599	8.8787
0.275189	8.97984
0.562314	9.01137
0.277985	9.03886
0.267823	9.05471
0.277695	9.16583
0.27943	9.2117
0.56275	9.24862
0.273571	9.2788
0.27514	9.32667
0.274171	9.36662
3.04961	1.04713
2.51787	1.6901
2.37837	2.2301
2.2319	2.64869
2.03333	2.94752
2.09626	3.23593
1.99383	3.46727
1.89636	3.6412
1.91345	3.80526
1.88351	3.96005
1.89737	4.09485
1.86253	4.21562
1.76827	4.2757
1.7523	4.34592
1.73062	4.39082
1.6779	4.43383
1.71307	4.46784
1.68677	4.55151
1.65344	4.63097
1.57142	4.70048
1.67554	4.73054
1.71078	4.78418
1.74978	4.8032
1.57478	4.83449
1.55021	4.86184
1.60899	4.89266
1.53885	4.9606
1.37026	5.06795
1.09987	5.24865
0.771925	5.42789
1.22173	5.58631
1.1012	5.72344
1.11418	5.82624
0.821107	5.86971
1.08126	5.91729
1.06935	5.96708
1.1544	6.03569
1.05977	6.06608
0.881147	6.07235
0.968971	6.0856
0.941204	6.16164
0.675152	6.17521
0.887426	6.13786
0.934606	6.10707
1.10471	6.09103
1.2222	6.04768
0.761844	5.98237
1.12233	5.91125
1.18158	5.83366
1.04277	5.733
1.07271	5.62417
1.0989	5.48357
1.40212	5.34325
1.44264	5.19082
1.59688	5.11484
1.66444	5.0905
1.70054	5.13292
1.63773	5.15506
1.64073	5.18261
1.55656	5.25384
1.50523	5.28769
1.52354	5.30326
1.49283	5.31592
1.64642	5.31821
1.68121	5.34875
1.61029	5.34766
1.62122	5.36398
1.3191	5.42889
1.47563	5.46678
1.49967	5.49999
1.37961	5.54449
1.58338	5.56571
1.52973	5.59423
1.50285	5.60656
1.47485	5.59797
1.40226	5.61479
1.38029	5.65956
1.41544	5.69147
1.60636	5.70013
1.52994	5.74791
1.48864	5.7612
1.33796	5.7855
1.43869	5.77443
1.49311	5.79343
1.37975	5.82663
1.4674	5.85583
1.36717	5.9015
1.24577	5.92085
1.43925	5.91554
1.39476	5.88002
1.40882	5.88161
1.26883	5.88077
1.36673	5.87617
1.3905	5.85388
1.37514	5.88163
1.1328	5.90525
1.40166	5.9113
1.34842	5.90656
1.19398	5.92833
1.14126	5.95702
1.11122	6.03382
1.0449	6.11041
0.818654	6.17353
1.19576	6.21232
1.09277	6.21318
0.744995	6.25407
1.06044	6.31727
1.03033	6.32589
0.965024	6.33721
0.883928	6.27299
0.781186	6.16839
1.12339	6.07415
1.19483	5.98111
1.33011	5.91397
1.1865	5.84905
1.31721	5.82667
1.20433	5.85574
1.2238	5.89527
1.03744	5.94737
0.865936	6.00449
0.874341	6.05654
0.908812	6.13871
0.8035	6.20652
0.723433	6.24859
0.643286	6.36012
0.655132	6.48644
0.691464	6.62661
0.663808	6.71377
0.563582	6.80545
0.72523	6.91581
0.566514	7.00218
0.297281	7.09489
0.397245	7.15438
0.302687	7.20643
0.298023	7.26131
0.293812	7.33907
0.457234	7.37013
0.464332	7.3968
0.469332	7.35327
0.744388	7.25611
0.803243	7.18052
0.899978	7.14677
0.376917	7.12836
0.910997	7.15018
0.455173	7.15024
0.857657	7.1499
0.730426	7.14227
0.754517	7.13219
0.448664	7.14214
0.798794	7.13216
0.817796	7.1442
0.816183	7.14431
0.649103	7.16358
1.07639	7.17537
0.811603	7.18599
0.666415	7.20869
0.935591	7.19813
0.743017	7.20596
0.726526	7.25722
0.641414	7.28836
0.90545	7.32243
0.856893	7.32522
0.556484	7.32035
0.727229	7.30969
0.787418	7.28421
0.564345	7.29539
0.800621	7.25455
0.558271	7.27512
0.262773	7.28326
0.905127	7.3156
0.739338	7.32575
0.278088	7.30796
0.646154	7.34469
0.721773	7.39533
0.725517	7.4364
0.55649	7.50106
0.573983	7.49936
0.656006	7.50859
0.816613	7.51161
0.276999	7.49945
0.652951	7.48794
0.436345	7.45775
0.745707	7.48301
0.740422	7.48133
0.796738	7.42
0.657314	7.39634
0.732516	7.431
0.571162	7.43879
0.555706	7.44399
0.73928	7.50063
0.43902	7.57248
0.274869	7.64258
0.940475	7.69348
0.55836	7.766
0.661692	7.84718
0.739478	7.93254
0.450907	7.98612
0.459144	8.04056
0.669813	8.09557
0.812699	8.12333
0.451277	8.14575
0.728155	8.1599
0.277734	8.21643
0.740659	8.23489
0.566962	8.22588
0.469703	8.23919
0.295028	8.24012
0.590659	8.30995
0.448022	8.33961
0.467707	8.32768
0.329139	8.29887
0.455153	8.29369
0.585996	8.34512
0.459766	8.40628
0.520171	8.47942
0.583409	8.5129
0.44213	8.55723
0.489777	8.65143
0.6842	8.72634
0.299859	8.8025
0.776217	8.87365
0.286773	8.86971
0.68019	8.7994
0.575145	8.79814
0.286043	8.80625
0.282667	8.75922
0.473757	8.66445
0.469977	8.65471
0.612154	8.64625
0.295315	8.62887
0.307646	8.64181
0.296845	8.65286
0.466089	8.67725
0.456975	8.69142
0.454933	8.70188
0.585833	8.68639
0.457905	8.67641
0.600167	8.64824
0.301636	8.65979
0.305964	8.67712
0.300507	8.68897
0.481863	8.70521
0.305196	8.68959
0.586487	8.66682
0.472103	8.60369
0.282379	8.54997
0.44832	8.52527
0.433736	8.48626
0.273787	8.44592
0.653152	8.45078
0.438321	8.40975
0.439526	8.39666
0.53509	8.34097
0.546125	8.32353
0.42196	8.32883
0.720537	8.34895
0.734123	8.41304
0.284642	8.46181
0.558772	8.52653
0.276263	8.53896
0.553025	8.53445
0.56614	8.55119
0.276781	8.5902
0.453517	8.59737
0.615341	8.65088
0.550627	8.84066
0.276035	8.93515
0.275787	8.9623
0.568331	8.98681
0.268652	9.00387
0.271627	9.04248
0.567884	9.12074
0.449235	9.16383
0.44351	9.20008
0.441257	9.22402
0.275015	9.31141
3.06399	1.02728
2.56061	1.71367
2.3778	2.24422
2.25422	2.61281
2.13338	2.94671
2.06627	3.21895
1.96871	3.4354
1.92058	3.62604
1.90761	3.80363
1.8359	3.9526
1.87003	4.09441
1.73035	4.17294
1.84016	4.25884
1.78876	4.3205
1.7632	4.35947
1.7954	4.38267
1.63782	4.4715
1.64678	4.56332
1.62336	4.63589
1.45352	4.66912
1.74699	4.7319
1.62491	4.76236
1.67146	4.80432
1.73566	4.84392
1.66532	4.87723
1.57301	4.94976
1.52164	5.0708
1.34917	5.25906
0.949494	5.42983
1.08314	5.57965
1.22864	5.71393
1.11615	5.82117
0.976684	5.86951
1.04867	5.92387
0.86278	5.9776
1.02221	6.04463
0.937324	6.07712
0.883003	6.09451
1.08405	6.10525
1.06768	6.17822
1.12033	6.18684
0.889286	6.15333
0.68303	6.12196
0.992923	6.11455
0.839422	6.07919
0.763612	6.01233
0.887426	5.93328
1.08653	5.85127
1.16884	5.74676
1.25062	5.64281
1.32889	5.5038
1.46403	5.35977
1.53847	5.21165
1.69566	5.14383
1.79126	5.13163
1.66049	5.1786
1.71878	5.19874
1.68577	5.21477
1.63762	5.26882
1.55418	5.30845
1.61993	5.31273
1.56531	5.31631
1.54091	5.31484
1.61239	5.34358
1.497	5.33863
1.41998	5.35145
1.63341	5.41441
1.53879	5.45043
1.4492	5.48239
1.45513	5.52846
1.40441	5.5381
1.30218	5.5587
1.32961	5.56935
1.46316	5.55906
1.47306	5.57459
1.42962	5.62679
1.44739	5.6694
1.35747	5.67921
1.48096	5.72631
1.51546	5.73098
1.44046	5.74024
1.48342	5.72504
1.45517	5.74317
1.49798	5.77555
1.45475	5.80958
1.32968	5.85946
1.4426	5.88413
1.34084	5.8811
1.11286	5.83596
1.27144	5.83862
1.20777	5.85211
1.31343	5.84956
1.35787	5.83063
1.21011	5.85059
1.35539	5.87408
1.31107	5.88346
1.31443	5.88602
1.33413	5.91507
0.968372	5.94567
1.14537	6.03697
0.703775	6.11233
0.974099	6.17085
0.923432	6.21282
1.22002	6.2203
0.746748	6.25423
1.12911	6.30749
0.994886	6.30739
0.669701	6.32601
0.761687	6.26519
1.04665	6.1652
1.02942	6.07355
1.081	5.98245
1.31291	5.90683
1.43108	5.83943
1.31924	5.82184
1.27668	5.85022
1.14699	5.89444
1.00194	5.95013
1.07661	6.01447
0.876193	6.0715
0.910686	6.14748
0.9129	6.20878
1.02052	6.25021
0.893769	6.36327
0.562646	6.49271
0.693167	6.63608
0.570743	6.72362
0.276766	6.81951
0.436667	6.93146
0.447044	7.01187
0.298341	7.10224
0.398527	7.16505
0.59914	7.27807
0.696727	7.3091
0.294864	7.34099
0.581196	7.36575
0.299285	7.4121
0.465736	7.40299
0.594879	7.34996
0.573359	7.2508
0.56722	7.17309
0.652107	7.13307
1.08312	7.11882
0.610458	7.14725
0.875901	7.14761
1.16171	7.14113
0.732166	7.13084
0.756278	7.11586
0.653508	7.10795
0.86719	7.12123
0.857606	7.11726
0.877053	7.13498
0.817994	7.1467
0.900331	7.16232
0.668291	7.18032
0.81341	7.18836
0.919794	7.2104
0.892553	7.20261
1.00484	7.20743
0.945861	7.25133
0.784909	7.27855
0.656976	7.31052
0.736012	7.31318
0.72894	7.30407
0.946628	7.29111
0.647037	7.26745
0.956233	7.27431
0.564952	7.23305
0.853389	7.25474
0.714101	7.2679
0.799633	7.30035
0.66345	7.30892
0.74096	7.28973
1.02003	7.32725
0.845523	7.37748
0.727252	7.41658
0.946607	7.47758
1.04655	7.48423
0.442984	7.49496
0.456519	7.49823
0.804851	7.48928
0.440479	7.48576
0.4377	7.45959
0.66955	7.48132
0.742171	7.48098
0.798534	7.4197
0.442369	7.43735
0.281696	7.44306
0.945644	7.44856
0.447681	7.50206
0.273769	7.57976
0.753393	7.62319
0.735374	7.64674
0.648132	7.69943
0.559907	7.7687
0.568766	7.84855
0.447837	7.92794
0.28254	7.97757
0.58336	8.02413
0.284062	8.07336
0.74844	8.09571
0.574441	8.11888
0.558876	8.13596
0.447145	8.19369
0.664714	8.21902
0.74072	8.20457
0.471117	8.21075
0.594618	8.20732
0.440475	8.21745
0.592248	8.28381
0.280405	8.31749
0.469117	8.31486
0.285688	8.28315
0.574685	8.2892
0.587579	8.3293
0.461092	8.33325
0.289116	8.38991
0.521664	8.46221
0.584989	8.50035
0.715837	8.6387
0.466253	8.71085
0.300926	8.78102
0.777997	8.85363
0.287807	8.84977
0.586059	8.77428
0.576714	8.76562
0.580955	8.76816
0.687232	8.76723
0.453844	8.72358
0.605402	8.67736
0.314366	8.64975
0.599873	8.6287
0.296739	8.61793
0.61377	8.61012
0.470898	8.59247
0.308732	8.61138
0.472949	8.62483
0.293831	8.65694
0.287041	8.67617
0.464129	8.6852
0.303079	8.66495
0.287732	8.67625
0.300836	8.6494
0.479355	8.65727
0.788132	8.67161
0.477848	8.67998
0.305669	8.69423
0.609906	8.67692
0.291754	8.65163
0.694645	8.5852
0.283402	8.52576
0.743592	8.50296
0.790266	8.46423
0.562076	8.42874
0.654815	8.43602
0.559703	8.39975
0.274142	8.38847
0.419445	8.33502
0.42329	8.32246
0.269596	8.39029
0.276156	8.40036
0.578812	8.44786
0.273654	8.50951
0.435167	8.51799
0.662217	8.53661
0.566715	8.57544
0.454902	8.58972
0.311021	8.64526
0.4705	8.72475
0.274812	8.87738
0.277042	8.93493
0.276792	8.95985
0.279851	8.98628
0.269639	9.00359
0.272622	9.03971
0.450614	9.16251
0.657229	9.21907
0.565486	9.26397
0.276019	9.3057
3.06881	1.03046
2.56851	1.72893
2.35983	2.20479
2.16969	2.63021
2.09021	2.96026
2.02234	3.21064
1.93434	3.42693
1.90064	3.62268
2.01568	3.7954
1.8288	3.95129
1.89575	4.04719
1.84404	4.14656
1.8815	4.20478
1.825	4.23699
1.68861	4.25655
1.73111	4.34245
1.68464	4.44435
1.62721	4.52797
1.62834	4.57582
1.64971	4.64734
1.71236	4.69247
1.65797	4.74914
1.74695	4.79047
1.67759	4.82628
1.64362	4.91285
1.53588	5.04922
1.2218	5.25435
1.22913	5.43868
1.08676	5.59603
1.25878	5.74238
1.11979	5.85323
1.28012	5.90852
1.17657	5.95295
1.2153	5.99668
1.13018	6.05588
1.28666	6.09242
1.02407	6.11311
1.05309	6.12204
1.22234	6.18779
1.05732	6.19137
0.989331	6.15751
1.0268	6.11743
0.996466	6.11051
1.03895	6.07702
1.06676	6.00389
1.00161	5.93093
0.964886	5.85182
1.2468	5.73174
1.3001	5.6222
1.42151	5.47313
1.50788	5.32492
1.6194	5.17802
1.90824	5.10779
1.86017	5.10223
1.78693	5.13962
1.72981	5.16435
1.67295	5.18284
1.75243	5.24022
1.71486	5.27638
1.70123	5.26918
1.70721	5.27518
1.66935	5.28262
1.63508	5.32475
1.58766	5.33194
1.61804	5.33741
1.64774	5.37972
1.36132	5.40862
1.67711	5.4404
1.49771	5.49293
1.56761	5.51088
1.66146	5.53325
1.5206	5.54413
1.40709	5.5443
1.47687	5.56971
1.40246	5.63219
1.50544	5.66895
1.55581	5.667
1.37775	5.71604
1.49452	5.73613
1.51325	5.74426
1.45925	5.73403
1.73794	5.75244
1.57224	5.78835
1.55244	5.82347
1.54291	5.87007
1.32661	5.89424
1.38075	5.89594
1.41635	5.86435
1.3505	5.8808
1.30301	5.88766
1.23031	5.88443
1.36164	5.85723
1.15127	5.87341
1.39245	5.89133
1.13891	5.89756
1.33658	5.90336
1.19967	5.93019
1.44686	5.96551
1.46541	6.06053
1.12313	6.13568
1.09098	6.19157
1.11753	6.23487
1.25013	6.2402
1.08263	6.26409
1.06599	6.30365
0.99843	6.30394
1.1156	6.32269
0.764949	6.26698
1.00876	6.1628
0.954699	6.06269
1.01252	5.96915
1.27539	5.89453
1.4191	5.83499
1.49215	5.82257
1.3217	5.8513
1.25292	5.90222
1.19322	5.96105
1.16985	6.03184
0.930382	6.09603
1.16172	6.17086
0.916362	6.2318
0.986788	6.27267
0.790236	6.37965
0.659873	6.50453
0.696313	6.65094
0.451943	6.74143
0.66255	6.83995
0.272882	6.95684
0.280541	7.04318
0.476153	7.12814
0.605755	7.17985
0.609119	7.23111
0.699005	7.28759
0.296811	7.35368
0.589097	7.40089
0.311203	7.41058
0.477418	7.41733
0.468333	7.40934
0.473357	7.35578
0.454257	7.25951
0.570097	7.18411
0.655173	7.14004
0.819896	7.11973
0.858076	7.14105
1.05425	7.14202
0.617673	7.1351
0.858065	7.12045
0.841062	7.10406
0.525908	7.09742
0.813294	7.10853
0.738163	7.10791
0.459997	7.12829
0.929578	7.14592
0.903779	7.16566
0.815479	7.18637
0.750615	7.19225
0.576069	7.21055
0.940969	7.19834
0.748003	7.20043
0.990207	7.24736
0.722945	7.27642
0.803263	7.31589
0.661677	7.31884
0.654904	7.31114
0.732174	7.30293
0.556405	7.27761
0.663372	7.27179
0.567824	7.22616
0.856781	7.24667
0.838944	7.26786
0.4447	7.31326
0.810255	7.31969
0.744189	7.29738
0.727923	7.33709
0.792088	7.38606
0.730458	7.42492
0.854661	7.47871
0.818006	7.48527
0.566329	7.49522
0.677237	7.49587
0.44868	7.4916
0.442995	7.48978
0.440207	7.45579
0.672651	7.47441
0.572698	7.47582
0.736166	7.41316
0.662061	7.38736
0.659996	7.428
0.283581	7.43708
0.560102	7.44859
0.867429	7.5007
0.442896	7.57259
0.678342	7.61339
0.27773	7.63713
0.557426	7.69857
0.442373	7.77756
0.280994	7.86018
0.281128	7.93693
0.816239	7.98098
0.586277	8.02822
0.674598	8.07499
0.285342	8.09381
0.577336	8.11799
0.855662	8.14358
0.66583	8.20347
0.281816	8.23106
0.280833	8.2134
0.694897	8.21913
0.298035	8.21734
0.735052	8.23372
0.770505	8.30185
0.451943	8.33393
0.471724	8.33304
0.332379	8.31284
0.287592	8.30878
0.455431	8.31038
0.466866	8.35244
0.586903	8.35784
0.827824	8.416
0.654928	8.48898
0.291647	8.53394
0.661375	8.58043
0.683313	8.60023
0.620887	8.67255
0.592746	8.74351
0.479614	8.8084
0.42832	8.87637
0.824241	8.76697
0.690367	8.76699
0.752096	8.72643
0.482734	8.68208
0.497497	8.65294
0.699788	8.63464
0.298695	8.63165
0.490209	8.63016
0.299865	8.63232
0.288952	8.68161
0.458889	8.70088
0.293253	8.69588
0.305063	8.67895
0.289646	8.69254
0.30281	8.67119
0.607538	8.67837
0.48778	8.69227
0.303553	8.69921
0.789155	8.70652
0.308275	8.68552
0.467302	8.66006
0.476141	8.59437
0.456012	8.53489
0.57397	8.51301
0.27172	8.47793
0.444287	8.44791
0.563661	8.45461
0.454166	8.44189
0.275101	8.41486
0.275991	8.39884
0.431588	8.32437
0.543816	8.32829
0.725465	8.34775
0.43718	8.39931
0.278015	8.41735
0.459087	8.46849
0.442737	8.52692
0.447675	8.53983
0.271779	8.5335
0.280296	8.54654
0.286372	8.59706
0.694154	8.73595
0.486847	8.79645
0.270232	8.8526
0.663008	8.93793
0.447023	8.95707
0.437239	9.00118
0.450794	9.1098
0.283186	9.15787
0.278939	9.20086
0.445145	9.22659
0.277877	9.31036
3.06929	1.03347
2.57763	1.69147
2.35816	2.23244
2.20405	2.63122
2.0963	2.9318
2.03714	3.18858
2.01707	3.4365
2.07502	3.6441
1.94241	3.81709
1.91852	3.92669
1.81982	4.0388
1.8087	4.10763
1.80994	4.16062
1.75611	4.19648
1.69894	4.27373
1.69897	4.36748
1.63044	4.44664
1.55637	4.49586
1.73039	4.56459
1.69514	4.61352
1.72271	4.67344
1.65196	4.70524
1.62768	4.74587
1.71628	4.8479
1.61605	4.98627
1.0919	5.20366
0.922089	5.3949
1.14012	5.56613
1.25408	5.71852
1.23172	5.82876
1.00091	5.88552
1.17012	5.92681
1.06144	5.97197
1.2096	6.02972
1.12125	6.06883
1.08281	6.08987
0.995064	6.10389
1.09243	6.1663
1.1753	6.1708
[truncated: 40,439 more rows]

## Sheet: 5kb
contact_frequency	pd_distance
2.8828	0.909743
2.28795	1.58739
1.97947	2.12576
1.77874	2.59484
1.78339	2.91137
1.67579	3.17062
1.72813	3.42831
1.60939	3.65819
1.63554	3.87372
1.72861	4.06248
1.42441	4.27864
1.19497	4.49804
1.32209	4.69774
1.19839	4.94527
1.25627	5.12793
1.29359	5.23285
1.39138	5.32307
1.30845	5.43461
1.20197	5.55588
1.21947	5.6578
1.30233	5.77253
1.24731	5.84716
1.33686	5.89036
1.30121	5.98577
1.09973	6.04179
1.20707	6.07539
1.10638	6.07575
1.06172	6.08075
1.07505	6.06108
1.31605	6.04431
0.968876	5.99788
1.02713	5.97726
1.00839	5.9031
0.970104	5.85422
1.15427	5.82626
1.20247	5.85737
1.20813	5.88033
1.58184	5.90726
1.41452	5.95898
1.43073	6.02538
1.2609	6.09004
1.30994	6.10707
1.26747	6.14269
1.20445	6.16864
1.09258	6.25116
1.13331	6.28656
1.2186	6.30408
0.961974	6.36613
1.02566	6.45946
1.05872	6.57297
0.989968	6.67081
0.990989	6.78918
1.02011	6.86557
0.995494	6.95727
0.728541	6.99136
1.03846	7.05596
0.552389	7.18132
0.970122	7.36203
0.779804	7.46649
0.26928	7.57401
0.729038	7.68198
0.28875	7.8056
0.829427	7.89901
0.282869	7.94309
0.270885	7.9933
0.552622	8.02213
0.562829	8.07273
0.62728	8.14606
0.274179	8.17975
0.724348	8.20633
0.446467	8.24087
0.644399	8.30133
0.32369	8.34237
0.626577	8.34461
0.462233	8.36465
0.757455	8.42211
0.459998	8.47449
0.472473	8.50331
0.48594	8.52149
0.474206	8.55382
0.568983	8.55605
0.289558	8.54705
0.559025	8.58307
0.599732	8.56702
0.474626	8.5874
0.573078	8.63555
0.570847	8.63
0.460584	8.58796
0.682671	8.52884
0.455578	8.4868
0.272854	8.40203
0.437839	8.41295
0.641873	8.42092
0.870861	8.40832
0.934436	8.44328
0.315968	8.50589
0.675825	8.59231
0.56905	8.63441
0.573554	8.65876
0.274124	8.63891
0.536203	8.59446
0.790184	8.59992
0.653212	8.58718
0.708496	8.55319
0.682971	8.53011
0.836785	8.52704
0.284484	8.51983
0.437765	8.52086
0.573762	8.53467
0.444814	8.56975
0.717568	8.59395
0.660542	8.64939
0.676899	8.69368
0.553045	8.71305
0.83442	8.71162
0.983872	8.71309
0.544604	8.73421
0.574927	8.73917
0.435144	8.77237
0.558543	8.81666
0.452643	8.86419
0.596197	8.9025
0.53992	8.87297
0.544138	8.82593
0.542576	8.79667
0.558046	8.83113
0.74363	8.83883
0.563323	8.82555
0.62907	8.7641
0.643802	8.74948
0.25846	8.75521
0.434051	8.74214
0.434194	8.74211
0.446993	8.7886
0.266119	8.82532
0.26268	8.80226
0.561185	8.79285
0.546099	8.80183
0.435239	8.77421
0.638482	8.78499
0.264485	8.79046
0.427307	8.77905
0.451674	8.70267
0.555074	8.6569
0.656292	8.66256
0.430106	8.67998
0.420426	8.72781
0.628675	8.73015
0.427266	8.77007
0.278141	8.85406
0.663327	8.90196
0.270532	8.88377
0.270851	8.82721
0.277391	8.84122
0.264136	8.88922
0.547192	8.91087
0.271236	8.9489
0.704769	8.96973
0.542632	8.9706
0.557351	9.00519
0.436701	9.0038
0.63727	9.02311
0.292637	9.06335
0.432511	9.09621
0.443434	9.08495
0.445125	9.05456
0.65877	9.011
0.433193	9.05533
0.649678	9.05162
0.426706	9.03704
0.437163	9.02493
0.561554	8.98591
0.267599	8.98223
0.452757	8.97113
0.43366	8.96311
0.436154	8.94871
0.442199	8.89548
0.269798	8.85098
0.552884	8.85489
0.741155	8.94126
0.267746	8.8957
0.266759	8.90662
0.433896	8.93757
0.28003	8.98553
0.649755	9.18153
0.546398	9.24068
0.266137	9.32336
0.553295	9.35627
0.280128	9.51496
0.434711	9.55702
0.434826	9.63336
0.27993	9.65684
0.550585	9.672
0.290704	9.74356
0.286817	9.75855
0.280853	9.77185
0.273136	9.853
0.455451	9.87435
0.587738	9.91517
0.265727	9.92952
0.433759	9.93642
0.267381	10.0019
0.275919	10.0521
0.272975	10.0875
0.557825	10.1401
0.276532	10.1854
0.277792	10.2068
0.553615	10.1905
0.298928	10.1841
0.291958	10.1096
0.275433	10.1368
0.29158	10.1528
0.286446	10.1906
0.460089	10.2701
0.385731	10.2719
0.281423	10.2698
0.446823	10.2575
0.275518	10.2471
0.280514	10.2716
0.467412	10.2655
0.287964	10.2332
0.281283	10.2449
0.292669	10.3225
0.439117	10.377
0.277685	10.3577
0.471522	10.3866
0.542419	10.4529
0.280419	10.4505
0.448646	10.4838
0.299359	10.5353
0.61888	10.5897
0.473613	10.6432
0.276767	10.6539
0.472074	10.727
0.472833	10.6617
0.449142	10.5737
0.277685	10.5641
0.285473	10.5198
0.460841	10.5476
0.289032	10.5267
0.268742	10.4942
0.30734	10.4856
0.288699	10.4801
0.335693	10.4755
0.472923	10.4441
0.299048	10.2895
0.287497	10.2573
2.79358	0.906471
2.28811	1.58179
2.04708	2.14169
1.98196	2.52023
1.80105	2.8175
1.85939	3.11009
1.7029	3.37851
1.63275	3.63498
1.45147	3.86171
1.47131	4.10668
1.32859	4.33179
1.29422	4.54214
1.26201	4.79163
1.35073	4.98078
1.36713	5.0931
1.39143	5.19563
1.25714	5.31825
1.38463	5.45613
1.23495	5.57595
1.03734	5.69923
1.34566	5.77273
1.3131	5.80686
1.35453	5.90159
1.1687	5.9586
1.14374	5.99891
1.33641	6.00588
1.26272	6.01823
1.12498	6.0053
1.33172	5.98881
1.21327	5.93723
1.35898	5.91614
1.22082	5.85194
1.26276	5.81348
1.44146	5.79492
1.32386	5.82944
1.22358	5.8515
1.44764	5.88559
1.43035	5.94177
1.38221	6.00821
1.36384	6.07973
1.30543	6.10486
1.0242	6.13693
1.1952	6.15866
1.073	6.24188
1.14857	6.27569
1.07047	6.29598
1.01781	6.36247
0.86632	6.46291
1.03601	6.57915
1.00476	6.68135
0.964765	6.79945
1.03501	6.87334
0.969238	6.9607
0.66429	6.99097
1.01912	7.05819
0.735974	7.18798
0.899028	7.37647
0.557313	7.48492
0.802978	7.59385
0.664768	7.6986
0.296816	7.81928
0.682517	7.94625
0.740091	7.99889
0.276371	8.02044
0.45301	8.0665
0.428475	8.13572
0.811868	8.16332
0.277238	8.1885
0.442575	8.28155
0.473078	8.34026
0.318777	8.36514
0.470814	8.45035
0.305784	8.48594
0.295	8.48947
0.581055	8.53952
0.670531	8.54291
0.570995	8.56755
0.307752	8.54823
0.307426	8.56595
0.625637	8.59424
0.316044	8.58608
0.288376	8.603
0.296752	8.55215
0.474444	8.49097
0.685995	8.44829
0.659385	8.40843
0.449669	8.35335
0.748905	8.33013
0.279638	8.36978
0.654625	8.37878
0.586713	8.37073
0.508205	8.48119
0.76761	8.57039
0.581123	8.60536
0.462585	8.62153
0.811769	8.6006
0.355189	8.56415
0.660744	8.57306
0.449872	8.569
0.268089	8.5342
0.696057	8.50857
0.401994	8.49563
0.292467	8.48507
0.807655	8.49388
0.290312	8.50996
0.577577	8.53702
0.578179	8.6234
0.768739	8.67519
0.444297	8.69673
0.605037	8.69734
0.446189	8.69839
0.727133	8.72192
0.587059	8.72641
0.660891	8.76091
0.665231	8.8055
0.760883	8.85111
0.910636	8.89403
0.432644	8.86369
0.270841	8.81783
0.434999	8.78715
0.448748	8.82322
0.288555	8.83369
0.453451	8.81793
0.429945	8.75723
0.65657	8.74539
0.444518	8.74479
0.444662	8.74225
0.286499	8.77879
0.560442	8.81243
0.790865	8.78467
0.668092	8.77794
0.438125	8.79186
0.661009	8.76854
0.271798	8.778
0.557854	8.77487
0.557426	8.76402
0.46238	8.69044
0.277976	8.64484
0.747058	8.64953
0.568335	8.67014
0.719307	8.70459
0.2659	8.69788
0.271759	8.73483
0.579312	8.81417
0.286975	8.85555
0.446454	8.84007
0.66244	8.78753
0.578144	8.8031
0.5573	8.84936
0.559038	8.87625
0.278954	8.91246
0.641412	8.9333
0.435048	8.94273
0.279469	8.97834
0.447204	8.97773
0.436691	8.99331
0.476787	9.03332
0.275662	9.06275
0.799908	9.07703
0.283827	9.04626
0.673188	9.01138
0.292755	8.96546
0.454486	8.95717
0.277643	8.9799
0.27617	9.0095
0.567957	9.00148
0.650445	8.98622
0.583468	8.94271
0.275243	8.92994
0.290838	8.92486
0.276518	8.91728
0.44665	8.9027
0.282901	8.85302
0.277487	8.81574
0.444154	8.82152
0.280658	8.83631
0.275393	8.85322
0.561455	8.87028
0.44436	8.90466
0.459558	8.95518
0.446606	8.98389
0.67395	9.03759
0.448335	9.11816
0.272311	9.22398
0.440355	9.30773
0.276811	9.34537
0.276163	9.41058
0.459693	9.50899
0.565963	9.55065
0.445304	9.62225
0.44211	9.65732
0.294846	9.74451
0.288764	9.75639
0.465438	9.81154
0.281446	9.81577
0.450059	9.83373
0.273332	9.90351
0.275021	9.9888
0.283731	10.0381
0.284357	10.1579
0.578769	10.1786
0.27702	10.1638
0.30719	10.1521
0.295068	10.1117
0.298363	10.0372
0.270686	10.0598
0.453229	10.1051
0.468349	10.1487
0.286679	10.1369
0.278627	10.183
0.301564	10.1855
0.286371	10.2266
0.283322	10.2178
0.301932	10.2427
0.296015	10.2084
0.289203	10.2194
0.47683	10.2936
0.285533	10.3396
0.30506	10.3741
0.434859	10.4428
0.298608	10.4732
0.30763	10.5313
0.320829	10.5855
0.484604	10.642
0.284597	10.6537
0.302414	10.7047
0.483045	10.723
0.468931	10.7635
0.306059	10.6583
0.578601	10.5584
0.293476	10.5171
0.296946	10.5415
0.59754	10.4668
0.276409	10.4718
0.315761	10.4594
0.471424	10.4503
0.344626	10.4399
0.588773	10.3502
0.613604	10.3547
0.297409	10.3297
0.307312	10.2355
0.305088	10.1882
0.295127	10.2311
2.81052	0.888752
2.20689	1.57602
2.12967	2.06654
1.96681	2.46319
1.80242	2.82853
1.76135	3.14241
1.80022	3.43333
1.76409	3.68164
1.49092	3.94415
1.21613	4.18095
1.37225	4.39561
1.29619	4.64885
1.42004	4.84219
1.27647	4.96
1.29584	5.05175
1.35853	5.18802
1.22106	5.33682
1.42895	5.46482
1.29175	5.59262
1.34059	5.66415
1.13845	5.68987
1.30982	5.76822
1.25054	5.82338
1.17732	5.86747
1.21309	5.87759
1.22635	5.90451
1.22107	5.90105
1.1422	5.88952
1.01605	5.84434
1.25094	5.82672
1.25481	5.76639
1.31927	5.72735
1.37938	5.71667
1.3188	5.75135
1.36993	5.77545
1.48248	5.81677
1.41383	5.87267
1.51042	5.92946
1.39841	6.00667
1.29623	6.04176
1.16205	6.07296
1.25388	6.09311
1.14109	6.18664
1.11996	6.22873
1.16562	6.25505
1.18549	6.32374
1.10821	6.43394
1.1742	6.55847
1.2	6.67526
1.03843	6.78798
0.98891	6.85451
0.904628	6.93452
1.13896	6.95376
0.92778	7.0255
0.686971	7.16273
0.930714	7.3513
0.881578	7.45753
0.68822	7.56799
0.472391	7.67265
0.622928	7.7878
0.318459	7.87071
0.308803	7.905
0.470471	7.95164
0.765913	7.97196
0.777641	8.01613
0.745815	8.08701
0.696613	8.10959
0.294634	8.13569
0.480924	8.16459
0.465973	8.22111
0.624749	8.26866
0.495021	8.38159
0.508001	8.41285
0.313161	8.40918
0.335114	8.41948
0.304966	8.45529
0.624194	8.45373
0.597674	8.48131
0.63964	8.46092
0.335068	8.4966
0.306255	8.51768
0.32098	8.50257
0.314985	8.47195
0.317352	8.40741
0.467841	8.31337
0.298149	8.26119
0.699559	8.2419
0.596211	8.28994
0.587072	8.31214
0.487509	8.31581
0.765683	8.43612
0.312885	8.52602
0.482423	8.55784
0.599763	8.53982
0.689192	8.5263
0.473484	8.52915
0.817383	8.50408
0.424129	8.4528
0.714056	8.43543
0.771549	8.44368
0.308274	8.45515
0.604398	8.48113
0.586213	8.50992
0.781432	8.5786
0.718886	8.64063
0.591498	8.66811
0.321512	8.66598
0.593694	8.66438
0.28827	8.69083
0.487824	8.70064
0.59304	8.7372
0.472783	8.7795
0.858219	8.82614
0.323949	8.87386
0.751261	8.85176
0.582295	8.80377
0.286895	8.7637
0.772151	8.7928
0.306442	8.79576
0.602111	8.78328
0.452963	8.72147
0.747338	8.71611
0.591754	8.70533
0.688148	8.70195
0.704186	8.73802
0.586887	8.77169
0.58131	8.74868
0.599904	8.74475
0.680023	8.76145
0.593153	8.7338
0.679482	8.73993
0.461318	8.73619
0.460931	8.73738
0.689934	8.61733
0.476114	8.62255
0.683	8.63597
0.594955	8.64253
0.283614	8.67357
0.452628	8.65494
0.583754	8.68928
0.303775	8.76878
0.607693	8.8059
0.594002	8.79002
0.296015	8.73748
0.302977	8.7512
0.288859	8.798
0.47097	8.8604
0.66951	8.88292
0.296963	8.9441
0.296251	8.95019
0.459913	8.965
0.62901	9.0039
0.589941	9.03245
0.46578	9.04817
0.60278	9.01772
0.301863	8.91768
0.469139	8.94411
0.765559	8.97523
0.76982	8.96364
0.583093	8.94586
0.296612	8.93883
0.475543	8.90034
0.292551	8.89483
0.690612	8.86463
0.601332	8.81665
0.592822	8.78139
0.597813	8.8029
0.478796	8.85286
0.705169	8.86272
0.591571	8.86502
0.483449	8.91419
0.470123	8.94104
0.686361	8.96951
0.303321	9.00492
0.311634	9.05271
0.297122	9.0971
0.470534	9.1382
0.680354	9.2121
0.463686	9.29567
0.591757	9.33496
0.467067	9.40145
0.59253	9.5474
0.468782	9.61498
0.292339	9.64731
0.310343	9.79789
0.473676	9.81724
0.31801	9.8786
0.59141	9.90366
0.30141	10.0249
0.298276	10.0553
0.478498	10.1305
0.480284	10.1436
0.468267	10.1245
0.500209	10.0172
0.625306	9.98947
0.582048	10.0134
0.300893	10.0656
0.499681	10.0759
0.492487	10.1052
0.481722	10.0963
0.314527	10.1561
0.314595	10.2048
0.485416	10.2031
0.481295	10.1923
0.300984	10.1818
0.320382	10.2131
0.609213	10.1878
0.319215	10.2775
0.453922	10.3198
0.30329	10.3415
0.306198	10.4512
0.325298	10.6425
0.302313	10.6537
0.324076	10.7114
0.493086	10.7465
0.324679	10.6442
0.476571	10.5712
0.305982	10.5564
0.315352	10.4811
0.316309	10.4315
0.334774	10.4092
0.317022	10.3777
0.495648	10.3895
0.519548	10.2871
0.329927	10.2896
0.315671	10.2723
0.319179	10.2208
0.325983	10.1776
0.323668	10.132
0.313293	10.1789
2.75784	0.918511
2.29611	1.55768
2.08954	2.09089
1.82848	2.53191
1.81439	2.89831
1.77703	3.22798
1.61472	3.50497
1.57228	3.79015
1.59399	4.05485
1.41487	4.28555
1.43339	4.54716
1.49449	4.74683
1.42087	4.87997
1.53517	4.97553
1.2994	5.11523
1.23602	5.2663
1.37853	5.39405
1.2307	5.53338
1.20692	5.61232
1.31073	5.64059
1.24863	5.691
1.38704	5.72648
1.41696	5.76191
1.22413	5.77999
1.28145	5.80078
1.23394	5.8078
1.30458	5.80595
1.20554	5.77302
1.21084	5.76873
1.40712	5.72427
1.2815	5.69183
1.38149	5.68016
1.5122	5.71146
1.47446	5.73483
1.58416	5.7713
1.57453	5.81999
1.17927	5.86316
1.31883	5.95245
1.30307	5.99393
1.32302	6.02777
1.23852	6.05537
1.21636	6.16337
1.16699	6.21856
1.17838	6.25975
1.2246	6.33717
1.09322	6.45032
1.12676	6.57753
1.06027	6.69311
1.12801	6.80204
1.14944	6.86189
0.98695	6.93511
0.824602	6.94607
1.07151	7.0185
0.971903	7.15593
0.80864	7.34754
0.744294	7.44946
0.579932	7.55837
0.584631	7.66367
0.610581	7.77579
0.615557	7.85648
0.601406	7.89375
0.459768	7.938
0.579012	7.96283
0.292664	8.00602
0.561197	8.07929
0.464396	8.10071
0.470089	8.14608
0.284788	8.19984
0.663742	8.23647
0.904566	8.23573
0.307941	8.24265
0.824106	8.26584
0.484678	8.29622
0.306209	8.35742
0.315901	8.39105
0.7051	8.39103
0.510673	8.40763
0.296828	8.4519
0.70939	8.45662
0.462487	8.49466
0.317914	8.46979
0.327253	8.51151
0.639565	8.50641
0.299609	8.51959
0.492413	8.50136
0.306663	8.4667
0.308987	8.40026
0.479467	8.34406
0.286155	8.29511
0.585617	8.24391
0.466819	8.22805
0.584112	8.27949
0.748047	8.31186
0.698336	8.32828
0.574421	8.38004
0.752237	8.45412
0.481876	8.54349
0.771201	8.57865
0.299933	8.57857
0.886208	8.55611
0.562209	8.52493
0.286995	8.53841
0.826522	8.54815
0.73788	8.53027
0.487954	8.49624
0.302279	8.44168
0.881975	8.45334
0.776558	8.46085
0.833836	8.48987
0.747096	8.51885
0.592831	8.5808
0.60843	8.64139
0.286085	8.67024
0.313072	8.67306
0.459	8.6787
0.570809	8.71168
0.300867	8.72293
0.580972	8.76213
0.680822	8.80764
0.300524	8.86016
0.496264	8.90687
0.660412	8.88577
0.280137	8.83829
0.914454	8.79221
0.58456	8.8056
0.694555	8.80131
0.292998	8.78742
0.952562	8.72135
0.576896	8.69705
0.799632	8.7001
0.579865	8.68871
0.594752	8.72571
0.453045	8.76412
0.279504	8.74535
0.58777	8.74557
0.572339	8.76067
0.581084	8.72621
0.666657	8.7308
0.572258	8.72905
0.666643	8.73223
0.299776	8.66415
0.287446	8.61696
0.46534	8.62684
0.28833	8.63916
0.443257	8.66557
0.275075	8.64441
0.666591	8.68524
0.469945	8.77712
0.691954	8.8229
0.581925	8.81337
0.45972	8.76194
0.592795	8.77716
0.281026	8.81778
0.668391	8.8374
0.460261	8.86737
0.275136	8.88574
0.66339	8.90088
0.679517	8.94488
0.582787	8.95474
0.665421	8.97178
0.310783	9.00634
0.455716	9.0344
0.455137	9.0462
0.466967	9.01612
0.604374	8.92637
0.293782	8.91439
0.287105	8.94138
0.456418	8.97247
0.459766	8.9611
0.449732	8.94105
0.464776	8.90445
0.300612	8.88692
0.285952	8.87207
0.459469	8.85865
0.286944	8.76949
0.456933	8.78476
0.591772	8.84836
0.2848	8.81768
0.579517	8.86864
0.472583	8.91357
0.578208	8.97217
0.295213	9.01321
0.679771	9.11218
0.288127	9.15685
0.286253	9.35252
0.285588	9.41714
0.580467	9.5663
0.596794	9.6507
0.454855	9.67471
0.308767	9.74841
0.304713	9.74752
0.302105	9.79925
0.290432	9.81819
0.302692	9.84064
0.309633	9.87467
0.286028	9.90108
0.293338	10.0134
0.461401	10.0863
0.293979	10.1198
0.295295	10.1321
0.286467	10.1135
0.612938	9.98634
0.292831	10.0626
0.304326	10.106
0.49114	10.146
0.306279	10.2123
0.299085	10.208
0.466273	10.1884
0.483615	10.1918
0.290492	10.2649
0.443434	10.3412
0.295183	10.3823
0.278994	10.489
0.308562	10.5302
0.297444	10.5327
0.317789	10.571
0.498011	10.6721
0.294224	10.6802
0.619086	10.7227
0.722038	10.7293
0.299338	10.7418
0.479697	10.7132
0.497209	10.6457
0.303311	10.5024
0.59732	10.5079
0.48488	10.5168
0.639142	10.3849
0.308663	10.35
0.306676	10.3592
0.309542	10.3246
0.316252	10.3238
0.478446	10.277
0.321338	10.2617
0.315189	10.1031
0.608631	10.1166
0.305001	10.1593
2.80304	0.901401
2.30376	1.57659
2.09238	2.1134
2.00615	2.54748
1.88462	2.93198
1.70471	3.24936
1.6286	3.56951
1.32551	3.86917
1.40717	4.12231
1.50321	4.39702
1.39403	4.61211
1.44036	4.76291
1.36803	4.86397
1.39341	5.00803
1.2739	5.1532
1.31785	5.27964
1.29475	5.42026
1.42265	5.51167
1.2466	5.54746
1.09874	5.59969
1.14598	5.6428
1.26604	5.68268
1.15655	5.71122
1.33588	5.7306
1.38596	5.74071
1.23781	5.74255
1.21506	5.71869
1.1434	5.7202
1.42229	5.68702
1.37531	5.65473
1.48458	5.64015
1.28145	5.6809
1.38451	5.71019
1.50553	5.74407
1.49383	5.78877
1.47899	5.83699
1.3598	5.93008
1.30235	5.97289
1.16358	6.01009
1.17237	6.04823
1.17496	6.16912
1.12592	6.24004
1.10953	6.28359
0.859284	6.36108
1.01844	6.47688
1.05145	6.60361
0.942048	6.72862
1.05544	6.84331
1.13621	6.91146
1.06001	6.98394
0.894147	6.99162
0.874878	7.06386
0.932622	7.2008
0.827913	7.39105
1.09714	7.49343
0.265613	7.60742
0.787809	7.70688
0.672856	7.81335
0.582474	7.89028
0.279069	7.93678
0.431404	7.98398
0.265042	8.01466
0.727838	8.06117
0.413317	8.12846
0.555362	8.13929
0.889647	8.14903
0.274489	8.17308
0.264082	8.21784
0.728183	8.24885
0.674739	8.24087
0.484062	8.25978
0.2844	8.34476
0.765713	8.37063
0.574925	8.36398
0.468922	8.42323
0.563172	8.44179
0.557655	8.47254
0.434026	8.49761
0.690125	8.47504
0.295206	8.48316
0.303587	8.50774
0.278134	8.52107
0.276695	8.51909
0.681873	8.49258
0.750807	8.44997
0.287039	8.38714
0.7445	8.33263
0.716991	8.28988
0.553319	8.24013
0.438205	8.22312
0.268213	8.27123
0.42508	8.3021
0.568746	8.32536
0.491506	8.46237
0.669542	8.54893
0.563239	8.58132
0.278442	8.57747
0.435793	8.55487
0.971966	8.51897
0.641771	8.52831
0.64702	8.53368
0.766656	8.5127
0.458611	8.4893
0.725942	8.46924
0.449755	8.44665
0.55177	8.45869
0.439718	8.50006
0.424358	8.52653
0.440239	8.58806
0.814642	8.65147
0.547315	8.68149
0.586805	8.68463
0.430664	8.69042
0.538918	8.72502
0.663707	8.73249
0.430112	8.77244
0.552785	8.81984
0.447496	8.87883
0.686366	8.93427
0.417398	8.91396
0.630774	8.86876
0.536901	8.82064
0.268492	8.83372
0.565296	8.8308
0.557541	8.81714
0.53123	8.75286
0.818833	8.72343
0.265468	8.70833
0.441883	8.75294
0.705795	8.7844
0.649028	8.78428
0.540405	8.79555
0.430207	8.7564
0.773307	8.75877
0.260864	8.75707
0.773292	8.75285
0.446533	8.67794
0.43058	8.62595
0.556399	8.6333
0.635763	8.63733
0.431729	8.63818
0.532079	8.6638
0.622586	8.63839
0.422288	8.68688
0.274386	8.78796
0.562923	8.84018
0.266851	8.83899
0.720152	8.7958
0.440208	8.81457
0.422221	8.85579
0.634048	8.87572
0.550817	8.90485
0.254944	8.92034
0.629159	8.9367
0.551599	8.9854
0.421362	8.99908
0.460662	9.03264
0.545815	9.06382
0.263948	9.06867
0.438347	9.03924
0.560098	9.00621
0.571578	8.95917
0.272607	8.94989
0.641947	8.97819
0.428175	9.011
0.2672	9.00453
0.260165	8.98713
0.432118	8.98217
0.444822	8.94893
0.436234	8.9522
0.428638	8.92473
0.431116	8.90301
0.266125	8.7978
0.269202	8.8306
0.439333	8.8807
0.563098	8.89107
0.42714	8.85211
0.428873	8.89804
0.276257	8.94144
0.431073	8.97187
0.264544	9.01217
0.572742	9.11761
0.550344	9.21191
0.261103	9.28563
0.2625	9.36686
0.265469	9.39936
0.428165	9.46199
0.548309	9.62106
0.429797	9.69363
0.263751	9.73424
0.28683	9.80428
0.277072	9.80241
0.280503	9.84668
0.554591	9.85481
0.450286	9.88082
0.262094	9.91556
0.716779	9.92964
0.268351	10.1063
0.652866	10.1417
0.44075	10.1531
0.265672	10.1341
0.469031	10.129
0.575025	10.0917
0.286397	10.0179
0.420853	10.0399
0.287698	10.107
0.282612	10.1327
0.431445	10.1609
0.284404	10.1764
0.381053	10.2287
0.277637	10.2203
0.274748	10.2033
0.276736	10.2179
0.289866	10.2158
0.276283	10.1916
0.269487	10.2736
0.288776	10.3069
0.273935	10.4097
0.44429	10.5296
0.286634	10.5661
0.293314	10.7433
0.277877	10.7502
0.437213	10.56
0.276489	10.5022
0.303312	10.378
0.455402	10.3446
0.287566	10.3149
0.293944	10.3161
0.28547	10.2361
2.83367	0.914163
2.26904	1.58597
2.09503	2.12279
1.91452	2.56558
1.89669	2.92933
1.66797	3.29735
1.47452	3.64538
1.62369	3.93027
1.38659	4.22705
1.50729	4.45145
1.43964	4.61793
1.49689	4.73687
1.40547	4.89168
1.12521	5.04425
1.36519	5.17114
1.30433	5.32145
1.42083	5.42318
1.14267	5.48644
1.36014	5.54198
1.34046	5.58526
1.46343	5.62502
1.36044	5.64928
1.32872	5.67338
1.37877	5.68671
1.23994	5.69752
1.36832	5.68048
1.5103	5.68885
1.28958	5.65191
1.48068	5.61716
1.44711	5.60015
1.22341	5.63899
1.32085	5.66979
1.38889	5.704
1.46704	5.74616
1.33238	5.79825
1.23068	5.894
1.311	5.94099
1.19186	5.98855
1.36756	6.04395
1.20329	6.17185
1.23293	6.24766
1.13754	6.28339
1.06074	6.35681
1.08043	6.46638
0.954191	6.58818
0.923619	6.71264
0.969996	6.82835
0.916628	6.91188
0.878295	6.98732
0.812786	7.00006
0.987114	7.07739
1.07233	7.21151
1.06181	7.40604
0.950924	7.5016
0.742052	7.61585
0.669368	7.71218
0.842865	7.8111
0.479774	7.89365
0.467309	7.94736
0.450721	7.98918
0.27914	8.02066
0.752617	8.06947
0.551137	8.13141
0.280014	8.13994
0.460928	8.16125
0.278144	8.20416
0.522571	8.2323
0.643719	8.21802
0.299709	8.25808
0.696066	8.31335
0.6136	8.32799
0.472943	8.31834
0.501088	8.3448
0.489157	8.38532
0.289986	8.41175
0.300558	8.42567
0.457361	8.44657
0.453409	8.4706
0.490018	8.44958
0.630118	8.49025
0.628868	8.48333
0.292722	8.49687
0.29123	8.49911
0.305457	8.468
0.299664	8.42354
0.603441	8.35912
0.59427	8.31182
0.569332	8.26953
0.283405	8.21577
0.580142	8.19848
0.746695	8.24217
0.293731	8.29168
0.801602	8.34447
0.512256	8.42643
0.472587	8.50703
0.462393	8.53394
0.59002	8.52926
0.577343	8.50926
0.358474	8.47278
0.280314	8.47632
0.670663	8.48124
0.649536	8.45758
0.478601	8.43825
0.611542	8.42445
0.593511	8.40508
0.573768	8.42035
0.686341	8.43119
0.677428	8.46899
0.564038	8.49509
0.459779	8.55596
0.773608	8.61987
0.807364	8.64531
0.609451	8.64929
0.809856	8.65713
0.654669	8.69195
0.467669	8.70056
0.280403	8.74018
0.452978	8.79043
0.832321	8.853
0.486825	8.90683
0.791939	8.8873
0.731371	8.84042
0.851953	8.79187
0.282721	8.80498
0.58755	8.80559
0.675023	8.78997
0.268832	8.72154
0.445835	8.68434
0.552472	8.67793
0.664303	8.67398
0.75849	8.71222
0.564699	8.75939
0.272948	8.75879
0.562181	8.77296
0.743332	8.73441
0.274535	8.73646
0.441788	8.73494
0.561672	8.72439
0.466229	8.64699
0.285457	8.59789
0.564913	8.59769
0.572621	8.5946
0.553688	8.62272
0.433311	8.60202
0.274495	8.65096
0.757633	8.75314
0.289819	8.80963
0.666493	8.81732
0.582465	8.80046
0.56329	8.86389
0.281742	8.88528
0.268654	8.89335
0.272586	8.90785
0.746403	8.9565
0.450982	8.95616
0.440418	8.96618
0.303718	8.99967
0.567048	9.03526
0.28665	9.00813
0.593949	8.93156
0.676283	8.9252
0.570769	8.96028
0.278938	9.00125
0.28138	8.99687
0.274077	8.97971
0.451452	8.97212
0.683752	8.94003
0.455673	8.94298
0.446141	8.94097
0.279288	8.91148
0.281163	8.88337
0.285717	8.82813
0.569064	8.79708
0.287399	8.86243
0.585311	8.87505
0.660091	8.83934
0.448124	8.87207
0.586587	8.91455
0.571859	8.95159
0.662542	9.00123
0.47097	9.1171
0.282414	9.16887
0.450783	9.215
0.275051	9.28269
0.279584	9.38415
0.280165	9.69365
0.463257	9.71079
0.2778	9.73757
0.301734	9.8065
0.297745	9.79547
0.295178	9.83978
0.454603	9.84547
0.594124	9.86661
0.479196	9.89509
0.447984	9.90725
0.457709	10.0227
0.283528	10.0474
0.452336	10.0862
0.288477	10.1323
0.279795	10.1189
0.310172	10.1161
0.303021	10.0303
0.273415	10.0148
0.286054	10.0633
0.302634	10.0692
0.472226	10.0877
0.281413	10.1094
0.304509	10.1124
0.474707	10.1256
0.474794	10.1792
0.399001	10.1827
0.292207	10.175
0.46129	10.1544
0.286141	10.1496
0.291272	10.1639
0.290802	10.1265
0.292063	10.1532
0.283393	10.3476
0.308028	10.4011
0.272447	10.4722
0.291175	10.489
0.290592	10.5297
0.407532	10.7352
0.309034	10.6083
0.582924	10.4884
0.291017	10.4633
0.300018	10.4182
0.279179	10.3472
0.318799	10.3237
0.477923	10.2905
0.696802	10.2993
0.479077	10.2695
0.487852	10.2643
0.317308	10.2198
0.31411	10.2119
0.303716	10.1433
0.310295	10.1087
0.319544	10.0605
0.298028	10.1505
2.78787	0.91146
2.3081	1.5901
2.07792	2.1229
1.94701	2.53988
1.75894	2.96624
1.58415	3.36295
1.5809	3.69104
1.44757	4.01287
1.54767	4.24777
1.52537	4.42884
1.61639	4.55972
1.54055	4.73151
1.49084	4.89688
1.44386	5.03155
1.16552	5.18928
1.39719	5.30571
1.3856	5.3797
1.43877	5.44689
1.35017	5.50594
1.27852	5.55051
1.35007	5.56468
1.24969	5.58314
1.47619	5.59803
1.06053	5.60885
1.31647	5.58406
1.27294	5.59981
1.12123	5.56518
1.49416	5.53588
1.31991	5.52999
1.44219	5.57468
1.58278	5.59811
1.49571	5.62716
1.60079	5.66933
1.56168	5.72976
1.2577	5.8317
1.39639	5.88208
1.33705	5.94622
1.31933	6.01546
1.06671	6.14989
1.30574	6.22984
1.10215	6.25399
1.26331	6.32386
1.19684	6.42423
1.02582	6.54776
0.773196	6.66845
1.19961	6.78645
0.833212	6.87771
0.954419	6.95669
0.945999	6.97837
0.971804	7.05107
0.685733	7.17723
1.20403	7.37218
0.756401	7.47109
0.889959	7.58589
0.770935	7.6847
0.494659	7.77975
0.873211	7.85952
0.856997	7.91332
0.46944	7.94989
0.292963	7.97745
0.697233	8.02139
0.281175	8.0767
0.474121	8.0777
0.832744	8.08404
0.464947	8.15366
0.54282	8.18174
0.315481	8.15258
0.337068	8.16464
0.314229	8.19886
0.313721	8.25079
0.63545	8.25853
0.716959	8.24211
0.508726	8.30627
0.481316	8.33576
0.623006	8.35341
0.60106	8.37621
0.596509	8.40012
0.325279	8.39996
0.335108	8.42708
0.610997	8.43436
0.483026	8.43677
0.729195	8.40622
0.314182	8.36549
0.316545	8.30472
0.615809	8.25784
0.686571	8.21607
0.297375	8.16035
0.595047	8.19148
0.681729	8.22006
0.61255	8.2472
0.343058	8.38596
0.618539	8.45839
0.304227	8.47911
0.485512	8.47341
0.774301	8.44906
0.294177	8.40887
0.772303	8.41267
0.671931	8.3847
0.723841	8.3702
0.423158	8.36073
0.770254	8.36139
0.611703	8.37262
0.700215	8.41062
0.585059	8.43855
0.603842	8.50248
0.492722	8.57001
0.466718	8.59939
0.6888	8.61242
0.459005	8.65022
0.612903	8.66101
0.766825	8.69684
0.471749	8.74388
0.48631	8.80626
0.73381	8.8573
0.454731	8.83929
0.676623	8.78808
0.286141	8.74549
0.595499	8.76386
0.706344	8.76635
0.300285	8.74832
0.46444	8.64079
0.45164	8.63822
0.303513	8.68696
0.290213	8.73557
0.598737	8.74372
0.288528	8.76052
0.591992	8.7215
0.288196	8.729
0.583088	8.72632
0.582651	8.71273
0.485301	8.63231
0.475076	8.57029
0.835637	8.55139
0.288155	8.60565
0.302991	8.70664
0.689129	8.7769
0.689677	8.7394
0.582522	8.81489
0.289269	8.83898
0.282107	8.86368
0.296191	8.92453
0.59371	8.91926
0.458895	8.92476
0.726391	8.9602
0.684793	8.98908
0.464755	8.99843
0.30073	8.97349
0.302052	8.94223
0.489072	8.90196
0.591909	8.93728
0.469438	8.97933
0.287722	8.95958
0.594253	8.95155
0.305829	8.92084
0.464753	8.92832
0.486428	8.91974
0.293116	8.90118
0.593067	8.8782
0.299766	8.82735
0.294126	8.78466
0.693195	8.82329
0.602773	8.86444
0.304129	8.87723
0.290894	8.82685
0.293299	8.85574
0.304997	8.8944
0.469092	8.92435
0.490147	9.09466
0.595021	9.1427
0.295329	9.19074
0.293422	9.35175
0.292746	9.42622
0.305101	9.53468
0.293933	9.59329
0.482262	9.69329
0.291575	9.72182
0.497392	9.78983
0.312199	9.77797
0.609301	9.77326
0.473412	9.82094
0.297674	9.82179
0.317201	9.87856
0.289796	9.88223
0.293193	9.88482
0.472411	10.0299
0.296516	10.0641
0.477458	10.0973
0.31765	10.0156
0.315858	9.97845
0.31725	10.0225
0.620965	10.0729
0.313792	10.1302
0.303379	10.1118
0.476021	10.112
0.30551	10.1247
0.482439	10.0808
0.493558	10.079
0.772646	10.1643
0.318404	10.2048
0.452911	10.2626
0.316112	10.4973
0.509439	10.5354
0.339198	10.5735
0.32007	10.6663
0.323257	10.6755
0.635875	10.7039
0.306733	10.6887
0.489597	10.6559
0.5073	10.5885
0.475532	10.5077
0.305194	10.4792
0.604273	10.4655
0.305246	10.4398
0.314384	10.4491
0.315503	10.3354
0.314195	10.2844
0.317109	10.243
0.488331	10.1882
0.518461	10.1947
0.329098	10.1907
0.325161	10.0974
0.31292	10.068
2.85334	0.912772
2.28656	1.56388
2.11578	2.08586
1.86354	2.58984
1.65791	3.0441
1.42352	3.41142
1.61288	3.74883
1.52952	3.99828
1.41247	4.20846
1.4648	4.36207
1.42751	4.55574
1.61506	4.73458
1.40489	4.88958
1.32615	5.07089
1.4429	5.19478
1.27343	5.26909
1.32408	5.34998
1.37934	5.42483
1.29536	5.47935
1.40013	5.48977
1.38677	5.49497
1.4542	5.50905
1.26158	5.51963
1.31102	5.4954
1.43572	5.51755
1.48694	5.48606
1.42641	5.46518
1.40714	5.46497
1.62284	5.50729
1.53936	5.53508
1.62595	5.57534
1.47393	5.63041
1.26699	5.70315
1.37111	5.80453
1.21457	5.85536
1.26457	5.92516
1.31387	5.9995
1.34324	6.13361
1.22973	6.21573
1.30461	6.23051
1.17868	6.29871
0.987871	6.39172
1.19747	6.51561
1.06849	6.63153
0.769383	6.74489
1.06122	6.83698
0.898255	6.91292
0.889983	6.93901
0.747399	7.00789
1.02113	7.12614
0.969658	7.31766
0.875255	7.41218
0.682437	7.52539
0.766183	7.62177
0.972351	7.71833
0.495238	7.79474
0.482554	7.8457
0.685184	7.88114
0.585654	7.91519
0.596149	7.96014
0.662263	8.0113
0.836339	8.01533
0.682906	8.03126
0.697694	8.06
0.461192	8.09773
0.661543	8.10718
0.619202	8.09176
0.333985	8.09744
0.311289	8.12776
0.61661	8.17507
0.320574	8.17701
0.488288	8.16076
0.33121	8.17722
0.504782	8.21033
0.472427	8.28489
0.468402	8.30853
0.634035	8.29648
0.322269	8.3192
0.646514	8.3358
0.304115	8.35309
0.604387	8.35657
0.498534	8.32406
0.490684	8.28713
0.493788	8.23061
0.307329	8.18555
0.586197	8.15107
0.767288	8.09958
0.597156	8.09037
0.590782	8.14361
0.287552	8.17666
0.705545	8.21224
0.339939	8.35965
0.711904	8.43376
0.602542	8.45546
0.304442	8.45031
0.594319	8.42292
0.703903	8.38001
0.587485	8.3862
0.46866	8.38869
0.667429	8.35801
0.719201	8.34872
0.875721	8.34376
0.610706	8.32464
0.467033	8.34044
0.784061	8.34334
0.774677	8.37781
0.599547	8.47311
0.713001	8.54138
0.462954	8.57911
0.317716	8.59211
0.46489	8.59938
0.455276	8.63048
0.785388	8.63993
0.683555	8.67141
0.766673	8.71886
0.809539	8.82392
0.281604	8.80407
0.284437	8.75188
0.575319	8.71076
0.596657	8.70848
0.679172	8.60129
0.447945	8.60368
0.290616	8.60173
0.581498	8.71883
0.453987	8.72343
0.285757	8.75128
0.762207	8.71188
0.578441	8.72051
0.456564	8.71902
0.456179	8.70515
0.304284	8.62744
0.291824	8.57018
0.296653	8.56312
0.677235	8.55487
0.466003	8.53319
0.665038	8.55498
0.447925	8.54017
0.578379	8.58555
0.300124	8.6821
0.465615	8.69889
0.299332	8.71964
0.580068	8.80691
0.46616	8.83432
0.448008	8.83566
0.283424	8.8473
0.293369	8.896
0.46593	8.88069
0.816662	8.88496
0.623446	8.92036
0.461582	8.94637
0.288995	8.9594
0.693916	8.93903
0.299191	8.90554
0.307111	8.8649
0.298228	8.8608
0.46434	8.89746
0.46229	8.94033
0.465662	8.93695
0.577721	8.91204
0.58999	8.9071
0.479671	8.88162
0.296229	8.89193
0.288994	8.88281
0.305128	8.8717
0.290314	8.85928
0.291317	8.76287
0.585924	8.77925
0.468525	8.81187
0.298648	8.85468
0.301254	8.86783
0.461854	8.9483
0.475311	9.00114
0.307917	9.06304
0.467087	9.10941
0.465727	9.16113
0.285958	9.22066
0.28745	9.28617
0.290618	9.31299
0.478707	9.49942
0.463864	9.55586
0.463985	9.63229
0.460715	9.68149
0.488077	9.73199
0.306637	9.76606
0.59361	9.76617
0.460689	9.90369
0.468622	9.95983
0.298426	10.031
0.290834	10.0419
0.504896	10.0516
0.309501	10.0169
0.312908	9.92429
0.596402	9.97099
0.31429	9.97035
0.308881	9.98029
0.465707	10.0008
0.497252	10.0082
0.412924	10.0878
0.300509	10.0623
0.472215	10.0685
0.315437	10.1445
0.468436	10.2506
0.47527	10.2607
0.319826	10.3055
0.32248	10.4841
0.298674	10.5773
0.485733	10.6188
0.307856	10.3777
0.491166	10.3481
0.312555	10.291
0.290202	10.2852
0.311255	10.2431
0.507022	10.1556
0.322152	10.0586
0.489025	10.0247
2.85621	0.887643
2.28462	1.56478
1.92805	2.15368
1.90435	2.664
1.64412	3.07633
1.75544	3.4461
1.68877	3.71993
1.52555	3.96428
1.48598	4.15463
1.56486	4.35989
1.48454	4.56441
1.50533	4.73532
1.38211	4.92352
1.3405	5.05617
1.40056	5.1369
1.40036	5.23549
1.51049	5.31649
1.35945	5.37362
1.36734	5.38619
1.44708	5.39396
1.48343	5.40761
1.34782	5.42572
1.42434	5.4213
1.44686	5.47257
1.52611	5.44791
1.4099	5.42721
1.51518	5.42755
1.5244	5.47342
1.50619	5.50212
1.5709	5.54823
1.63713	5.61215
1.35934	5.68956
1.53501	5.79951
1.46907	5.85903
1.29905	5.93868
1.37374	6.01718
1.06805	6.16176
1.32834	6.24712
1.29225	6.26529
1.14683	6.32379
1.10202	6.40358
1.16553	6.52328
1.13343	6.64128
1.07281	6.76314
1.09638	6.85867
0.86853	6.93859
0.737538	6.97313
0.977016	7.03244
0.949459	7.13368
0.787449	7.31233
1.01894	7.39685
0.905739	7.50674
0.566128	7.59907
0.89097	7.69741
0.69314	7.77731
0.678236	7.82333
0.65827	7.85969
0.560596	7.9011
0.570874	7.95134
0.635739	8.00104
0.807296	7.99879
0.441638	8.01554
0.922574	8.03868
0.439125	8.06951
0.644131	8.0935
0.635032	8.07422
0.593471	8.05365
0.802776	8.05216
0.467892	8.08075
0.467241	8.13277
0.479823	8.13278
0.292341	8.11578
0.493403	8.12294
0.607063	8.14623
0.469015	8.18807
0.450054	8.20924
0.739065	8.23219
0.784771	8.22566
0.784234	8.25813
0.71969	8.29524
0.718368	8.29024
0.287231	8.31503
0.2998	8.28531
0.294081	8.24879
0.595004	8.19102
0.29032	8.14699
0.655166	8.11683
0.661576	8.05858
0.666681	8.04942
0.444882	8.10998
0.288226	8.20543
0.792128	8.27642
0.321709	8.36627
0.588562	8.44684
0.577138	8.48012
0.459047	8.48373
0.279325	8.45767
0.352175	8.41432
0.562389	8.41782
0.567329	8.42322
0.640815	8.39153
0.691741	8.38699
1.00119	8.38811
0.825706	8.37194
0.659894	8.38648
0.755673	8.38728
0.436313	8.43855
0.669192	8.50781
0.589573	8.57831
0.561022	8.62514
0.776947	8.64087
0.27549	8.64774
0.433374	8.67768
0.460269	8.68735
0.79961	8.71026
0.582548	8.80392
0.479259	8.84601
0.429239	8.82461
0.268339	8.77145
0.267332	8.72906
0.660459	8.74115
0.456878	8.74538
0.280814	8.72572
0.544735	8.66275
0.272489	8.62723
0.263445	8.63433
0.732585	8.63558
0.274373	8.65676
0.283894	8.70294
0.436889	8.75565
0.551092	8.76419
0.647537	8.79278
0.562635	8.75079
0.647008	8.76054
0.434625	8.75932
0.646994	8.74212
0.676941	8.66334
0.7346	8.60722
[truncated: 37,569 more rows]
