# Supplementary material for: Single-cell Micro-C profiles 3D genome structures at high resolution and characterizes multi-enhancer hubs
Source: Nat Genet. 2025 Jul 2;57(7):1777–86. doi: 10.1038/s41588-025-02247-6 (PMC12283367; doi:10.1038/s41588-025-02247-6)
Supplement: Supplementary file 11 — Statistical source data for Extended Data Fig. 12g. [file 41588_2025_2247_MOESM11_ESM.xlsx]

## Sheet: Extended_Data_Figure. 12g
Overlap1_rg	Overlap2_rg	Overlap3_rg	Overlap4_rg	Overlap5_rg	Overlap6_rg
4.04826	3.11426	3.04066	2.43592	2.63274	2.63644
3.21792	3.93838	3.8766	2.3453	3.59083	3.1017
3.30014	2.97076	2.97682	2.36041	2.37461	2.1855
3.91792	3.0581	2.56733	2.47027	2.17629	2.23139
3.55995	3.04461	5.24096	3.8405	2.56346	2.44366
3.94561	3.03111	3.90431	2.60691	2.68956	2.71846
4.33148	3.19906	3.3699	3.41147	2.84351	2.69696
4.89318	3.37517	3.2598	2.79179	2.6033	2.58693
3.17226	3.37907	3.27464	2.70425	2.6372	2.6118
3.31083	3.39897	2.8687	1.97844	3.49554	1.8245
3.67602	3.07365	5.08368	3.75611	2.76166	3.48774
3.13181	4.532	4.96349	3.43996	2.26164	2.22856
4.17752	2.61457	4.03881	3.14027	2.59811	3.09991
2.61393	3.14884	5.18105	2.77682	3.20091	3.15435
4.9289	3.29656	2.97239	3.8992	2.51867	2.52192
4.5456	4.65889	2.63952	2.56278	4.03808	2.39666
3.43998	3.43472	2.60653	3.35883	2.51946	2.5912
4.51248	3.24641	2.79374	3.43676	3.52054
4.31154	3.45413	2.77362	2.86079	2.4776
3.75676	4.77778	2.59953	2.4941	2.58229
6.02065	4.3041	3.70355	2.97082	2.57416
3.39267	3.60416	3.29792	2.36688	3.53809
3.72768	4.28324	4.08228	3.31839	3.22564
5.00334	3.69745	3.4412	3.02808	2.60271
4.14664	3.93122	4.12384	2.92057	3.15704
4.16419	3.29926	3.3715	3.74795	3.21937
4.75896	3.98809	2.65663	2.79664	3.50959
3.80278	2.58754	2.7729	2.45495	2.7062
4.01801	2.95162	3.08989	2.37253	2.50915
6.05967	3.55417	2.66905	5.18061	3.36481
4.54344	4.56596	2.9855	2.90715	3.55721
2.15241	4.091	3.61222	2.77914	3.04396
3.051	3.39407	2.54794	3.08639	1.9245
4.22631	2.76328	3.51511	2.76375	3.67678
2.54241	3.86013	2.60345	3.52202	3.51288
3.74451	3.07661	2.35795	3.14342	2.28227
3.66121	3.90236	2.61338	2.67466	2.62224
3.47513	3.70625	3.33418	2.98716	2.42204
3.45686	3.48221	3.94849	3.19241	3.49926
3.07844	2.83716	3.59056	3.11825	2.5594
2.97891	2.84425	2.47111	2.90046	3.29047
2.36077	3.4343	2.56062	4.27254	2.57289
2.70403	7.03227	3.27164	4.35732	2.56599
4.354	3.20318	2.99274	3.24335	3.05406
4.01152	3.20852	3.3685	2.89761	2.0299
3.30072	2.81248	3.29621	3.49435	2.57352
3.84167	2.83723	3.30919	3.34517	3.57529
3.656	3.20415	3.34741	2.8818	3.03918
3.93616	4.11408	3.32366	3.24486	3.00268
4.17827	2.46776	3.35529	3.27925
3.28327	4.69498	4.43633	2.75776
3.73655	3.65786	3.13233	2.46852
3.83737	2.50435	4.01388	2.69478
4.06516	3.64209	2.63248	3.75503
6.53946	3.93749	3.56019	3.46989
3.08584	3.93634	3.86217	3.23348
3.47448	3.17969	2.93824	3.31166
3.97409	4.39098	2.92056	2.81726
3.21373	2.68869	2.44927
3.11934	3.74568	3.03502
4.34116	4.06283	3.47235
4.41171	3.52775	2.55164
4.20375	3.51683	3.74491
3.31993	2.96723	3.34166
4.09211	4.2888	3.3916
3.19175	3.81926	3.35362
3.79416	2.39415	3.16975
2.57685	4.57508	2.71808
3.11714	2.94362	3.3261
3.21139	4.06937	2.93646
3.99054	3.53164	3.58981
4.84912	4.68563	4.20206
3.66455	3.85317	2.81608
3.90635	3.06924	3.32284
2.48103	3.07801
2.95302	3.92738
3.80086	4.01745
4.20802	3.92898
3.76468	4.93475
3.68433	3.18687
5.39774	2.37809
3.87445	2.40054
3.04522	4.23699
4.13539	3.66635
3.7162	2.79357
3.20578	3.4671
3.02	3.18628
3.70698	3.68997
3.69203	3.08093
3.62645	3.87055
6.95468	3.20522
3.53171	2.80112
5.06425	4.35846
2.9748	4.15614
3.71043	3.90416
3.74217	3.67289
